# Supplementary material for: The quantitative proteomic response of Synechocystis sp. PCC6803 to phosphate acclimation
Source: Aquat Biosyst. 2013 Feb 26;9:5. doi: 10.1186/2046-9063-9-5 (PMC3600050; doi:10.1186/2046-9063-9-5)
Supplement: Additional file 2: Table S1 — Protein list. [file 2046-9063-9-5-S2.xls]

## Sheet: Target database
Identification from target Synechocystis database (accessed March 2010)
jobid	AC	sequence	charge	zscore	pvalue	is selected	moz	miss. cleav.	modif	113.2	114.2	115.2	116.2	117.2	118.2	spectra descr.	pm key
5982	Q6ZEQ0	TEANPGGLPIEVFDGFR	3	6.1156	4.329e-08	1	708.483	0	iTRAQ_8plex_Nterm::::::::::::::::::	0.0237	0.019	0.0048	0.024	0.0337		File: Phospho_Syn6803_10.wiff, Sample: Phospho_Syn6803_10 (sample number 1), Elution: 75.955 to 76.057 min, Period: 1, Cycle(s): 1142-1143 (Experiment 3)	TEANPGGLPIEVFDGFR%iTRAQ_8plex_Nterm::::::::::::::::::%sample_0%cmpd_321
5982	Q6YRW7	EDGELIIDER	2	7.6103	8.751e-13	1	747.007	0	iTRAQ_8plex_Nterm:::::::::::	1.0274	1.146	0.874	0.8538	0.6793	0.508	File: Phospho_Syn6803_12.wiff, Sample: Phospho_Syn6803_12 (sample number 1), Elution: 40.058 to 40.603 min, Period: 1, Cycle(s): 814-815 (Experiment 2), 812-813, 816-817 (Experiment 3)	EDGELIIDER%iTRAQ_8plex_Nterm:::::::::::%sample_1%cmpd_169
5982	Q59977	AIILQDLAEQLFAK	3	8.15893	9.633e-15	1	727.886	0	iTRAQ_8plex_Nterm::::::::::::::iTRAQ_8plex_K:	0.9895	0.9939	2.2782	1.6933	1.8885	1.8143	File: Phospho_Syn6803_16.wiff, Sample: Phospho_Syn6803_16 (sample number 1), Elution: 111.533 to 111.857 min, Period: 1, Cycle(s): 2920-2923 (Experiment 2)	AIILQDLAEQLFAK%iTRAQ_8plex_Nterm::::::::::::::iTRAQ_8plex_K:%sample_3%cmpd_396
5982	Q59977	VAGWLAHWK	3	6.60613	1.519e-09	1	559.418	0	iTRAQ_8plex_Nterm:::::::::iTRAQ_8plex_K:	0.1089	0.0808	0.1815	0.0768	0.0578	0.15	File: Phospho_Syn6803_24.wiff, Sample: Phospho_Syn6803_24 (sample number 1), Elution: 68.249 to 68.351 min, Period: 1, Cycle(s): 1073-1074 (Experiment 2)	VAGWLAHWK%iTRAQ_8plex_Nterm:::::::::iTRAQ_8plex_K:%sample_7%cmpd_335
5981	Q55894	IAAHAADIAR	2	6.18832	8.209e-09	1	656.821	0	iTRAQ_8plex_Nterm:::::::::::	1.3301	1.6831	1.6379	1.247	0.9633	0.803	File: Phospho_21.wiff, Sample: Phospho_21 (sample number 1), Elution: 22.788 to 23.23 min, Period: 1, Cycle(s): 560-563 (Experiment 2), 558-559 (Experiment 3)	IAAHAADIAR%iTRAQ_8plex_Nterm:::::::::::%sample_5%cmpd_121
5981	Q55894	IAAHAADIAR	3	8.14644	2.192e-14	1	438.221	0	iTRAQ_8plex_Nterm:::::::::::	0.0521	0.0523	0.086	0.0048	0.0241	0.0097	File: Phospho_21.wiff, Sample: Phospho_21 (sample number 1), Elution: 23.23 to 23.332 min, Period: 1, Cycle(s): 562-563 (Experiment 3)	IAAHAADIAR%iTRAQ_8plex_Nterm:::::::::::%sample_5%cmpd_120
5981	Q55863	GHPDLPVIAK	3	5.99041	1.172e-07	1	552.275	0	iTRAQ_8plex_Nterm::::::::::iTRAQ_8plex_K:	0.2793	0.3138	0.5587	0.3405	0.4335	0.1693	File: Phospho_21.wiff, Sample: Phospho_21 (sample number 1), Elution: 29.206 to 29.308 min, Period: 1, Cycle(s): 616-617 (Experiment 3)	GHPDLPVIAK%iTRAQ_8plex_Nterm::::::::::iTRAQ_8plex_K:%sample_5%cmpd_158
5982	Q55862	LPRPQGSPK	3	5.65663	6.561e-07	1	530.075	0	iTRAQ_8plex_Nterm:::::::::iTRAQ_8plex_K:	4.2941	5.9775	15.3074	9.7953	6.2629	5.5445	File: Phospho_Syn6803_22.wiff, Sample: Phospho_Syn6803_22 (sample number 1), Elution: 29.69 to 29.912 min, Period: 1, Cycle(s): 735-736 (Experiment 2), 733-734 (Experiment 3)	LPRPQGSPK%iTRAQ_8plex_Nterm:::::::::iTRAQ_8plex_K:%sample_6%cmpd_125
5981	Q55835_CHAIN_0	IAIHGEPETR	2	8.05006	2.441e-14	1	713.83	0	iTRAQ_8plex_Nterm:::::::::::	0.7147	1.9255	1.1222	3.2996	0.6792	0.445	File: Phospho_21.wiff, Sample: Phospho_21 (sample number 1), Elution: 19.366 to 19.911 min, Period: 1, Cycle(s): 528-533 (Experiment 2)	IAIHGEPETR%iTRAQ_8plex_Nterm:::::::::::%sample_5%cmpd_102
5981	Q55835_CHAIN_0	DAAIAFLEYLASDDAQR	2	10.4064	7.304e-24	1	1086.94	0	iTRAQ_8plex_Nterm::::::::::::::::::	0.142	0.5325	0.339	1.3285	0.2938	0.1403	File: Phospho_11.wiff, Sample: Phospho_11 (sample number 1), Elution: 80.503 to 80.605 min, Period: 1, Cycle(s): 1580-1581 (Experiment 3)	DAAIAFLEYLASDDAQR%iTRAQ_8plex_Nterm::::::::::::::::::%sample_0%cmpd_283
5981	Q55835_CHAIN_0	DAAIAFLEYLASDDAQR	3	10.0103	4.669e-22	1	724.964	0	iTRAQ_8plex_Nterm::::::::::::::::::	0.071	0.2139	0.1815	0.446	0.0771	0.0339	File: Phospho_11.wiff, Sample: Phospho_11 (sample number 1), Elution: 80.179 to 80.724 min, Period: 1, Cycle(s): 1578-1583 (Experiment 2)	DAAIAFLEYLASDDAQR%iTRAQ_8plex_Nterm::::::::::::::::::%sample_0%cmpd_285
5981	Q55835_CHAIN_0	GDPLNVSNLGR	2	7.43965	2.372e-12	1	723.335	0	iTRAQ_8plex_Nterm::::::::::::	0.8899	2.2726	1.3609	3.3667	1.1897	0.7836	File: Phospho_13.wiff, Sample: Phospho_13 (sample number 1), Elution: 32.538 to 33.082 min, Period: 1, Cycle(s): 922-927 (Experiment 2)	GDPLNVSNLGR%iTRAQ_8plex_Nterm::::::::::::%sample_1%cmpd_127
5981	Q55835_CHAIN_0	HPDGLWYGFTQR	3	10.9223	4.375e-26	1	594.244	0	iTRAQ_8plex_Nterm:::::::::::::	0.8946	1.8922	1.6808	3.5202	1.1897	0.653	File: Phospho_23.wiff, Sample: Phospho_23 (sample number 1), Elution: 39.938 to 40.381 min, Period: 1, Cycle(s): 636-639 (Experiment 2), 634-635 (Experiment 3)	HPDGLWYGFTQR%iTRAQ_8plex_Nterm:::::::::::::%sample_6%cmpd_210
5981	Q55835_CHAIN_0	GTHVNVSGAGVLK	3	8.21059	1.178e-14	1	616.301	0	iTRAQ_8plex_Nterm:::::::::::::iTRAQ_8plex_K:	0.3171	0.6514	0.382	1.0359	0.289	0.179	File: Phospho_21.wiff, Sample: Phospho_21 (sample number 1), Elution: 25.443 to 25.545 min, Period: 1, Cycle(s): 582-583 (Experiment 3)	GTHVNVSGAGVLK%iTRAQ_8plex_Nterm:::::::::::::iTRAQ_8plex_K:%sample_5%cmpd_135
5981	Q55835_CHAIN_0	DAAIAFLEYLASDDAQR	3	8.9171	1.675e-17	1	724.976	0	iTRAQ_8plex_Nterm::::::::::::::::::	0.0284	0.0333	0.0048	0.0336	0.0193	0.0097	File: Phospho_13.wiff, Sample: Phospho_13 (sample number 1), Elution: 79.619 to 79.908 min, Period: 1, Cycle(s): 1609-1614 (Experiment 2)	DAAIAFLEYLASDDAQR%iTRAQ_8plex_Nterm::::::::::::::::::%sample_1%cmpd_320
5981	Q55835_CHAIN_0	GTHVNVSGAGVLK	3	7.15421	4.46e-11	1	616.299	0	iTRAQ_8plex_Nterm:::::::::::::iTRAQ_8plex_K:	0.1467	0.3328	0.2674	0.4652	0.2312	0.1451	File: Phospho_23.wiff, Sample: Phospho_23 (sample number 1), Elution: 25.329 to 25.431 min, Period: 1, Cycle(s): 502-503 (Experiment 3)	GTHVNVSGAGVLK%iTRAQ_8plex_Nterm:::::::::::::iTRAQ_8plex_K:%sample_6%cmpd_132
5981	Q55835_CHAIN_0	IAIHGEPETR	3	7.99976	7.792e-14	1	476.229	0	iTRAQ_8plex_Nterm:::::::::::	0.0379	0.1189	0.0525	0.1103	0.0963	0.0097	File: Phospho_21.wiff, Sample: Phospho_21 (sample number 1), Elution: 20.03 to 20.132 min, Period: 1, Cycle(s): 534-535 (Experiment 2)	IAIHGEPETR%iTRAQ_8plex_Nterm:::::::::::%sample_5%cmpd_104
5981	Q55835_CHAIN_0	DAAIAFLEYLASDDAQR	3	5.07358	1.327e-05	1	724.966	0	iTRAQ_8plex_Nterm::::::::::::::::::	0.0047	0.0285	0.0382	0.0336	0.0145		File: Phospho_11.wiff, Sample: Phospho_11 (sample number 1), Elution: 82.494 to 82.596 min, Period: 1, Cycle(s): 1598-1599 (Experiment 3)	DAAIAFLEYLASDDAQR%iTRAQ_8plex_Nterm::::::::::::::::::%sample_0%cmpd_292
5982	Q55835_CHAIN_0	DAAIAFLEYLASDDAQR	2	10.1272	1.443e-22	1	1087.24	0	iTRAQ_8plex_Nterm::::::::::::::::::	0.2509	0.8607	0.5827	1.89	0.1879	0.1645	File: Phospho_Syn6803_10.wiff, Sample: Phospho_Syn6803_10 (sample number 1), Elution: 95.45 to 95.893 min, Period: 1, Cycle(s): 1320-1323 (Experiment 2), 1318-1319 (Experiment 3)	DAAIAFLEYLASDDAQR%iTRAQ_8plex_Nterm::::::::::::::::::%sample_0%cmpd_406
5982	Q55835_CHAIN_0	GDPLNVSNLGR	2	9.69362	7.542e-21	1	723.502	0	iTRAQ_8plex_Nterm::::::::::::	4.7438	13.2151	8.7832	27.7305	5.9737	3.8414	File: Phospho_Syn6803_14.wiff, Sample: Phospho_Syn6803_14 (sample number 1), Elution: 41.086 to 41.631 min, Period: 1, Cycle(s): 831-836 (Experiment 2)	GDPLNVSNLGR%iTRAQ_8plex_Nterm::::::::::::%sample_2%cmpd_178
5982	Q55835_CHAIN_0	AEQAGLFQPVR	2	8.3384	1.882e-15	1	760.536	0	iTRAQ_8plex_Nterm::::::::::::	0.98	2.896	1.7194	4.8784	1.1418	0.8563	File: Phospho_Syn6803_14.wiff, Sample: Phospho_Syn6803_14 (sample number 1), Elution: 41.188 to 41.29 min, Period: 1, Cycle(s): 831-832 (Experiment 3)	AEQAGLFQPVR%iTRAQ_8plex_Nterm::::::::::::%sample_2%cmpd_176
5982	Q55835_CHAIN_0	IAIHGEPETR	3	9.71076	1.289e-20	1	476.339	0	iTRAQ_8plex_Nterm:::::::::::	0.4356	0.7181	0.6925	1.2952	0.3421	0.2806	File: Phospho_Syn6803_22.wiff, Sample: Phospho_Syn6803_22 (sample number 1), Elution: 30.576 to 30.678 min, Period: 1, Cycle(s): 741-742 (Experiment 3)	IAIHGEPETR%iTRAQ_8plex_Nterm:::::::::::%sample_6%cmpd_128
5982	Q55835_CHAIN_0	DAAIAFLEYLASDDAQR	3	10.3951	1.057e-23	1	725.149	0	iTRAQ_8plex_Nterm::::::::::::::::::	0.0237	0.0713	0.0573	0.1247	0.0145	0.0532	File: Phospho_Syn6803_14.wiff, Sample: Phospho_Syn6803_14 (sample number 1), Elution: 99.441 to 99.543 min, Period: 1, Cycle(s): 2779-2780 (Experiment 3)	DAAIAFLEYLASDDAQR%iTRAQ_8plex_Nterm::::::::::::::::::%sample_2%cmpd_323
5982	Q55835_CHAIN_0	DAAIAFLEYLASDDAQR	2	9.20802	1.163e-18	1	1087.25	0	iTRAQ_8plex_Nterm::::::::::::::::::	0.2556	0.7371	0.4203	1.5734	0.3276	0.2613	File: Phospho_Syn6803_10.wiff, Sample: Phospho_Syn6803_10 (sample number 1), Elution: 96.898 to 97.443 min, Period: 1, Cycle(s): 1332-1337 (Experiment 2)	DAAIAFLEYLASDDAQR%iTRAQ_8plex_Nterm::::::::::::::::::%sample_0%cmpd_415
5982	Q55835_CHAIN_0	IAIHGEPETR	2	7.7967	1.748e-13	1	714.021	0	iTRAQ_8plex_Nterm:::::::::::	0.464	1.1128	0.5923	2.1011	0.5589	0.2516	File: Phospho_Syn6803_22.wiff, Sample: Phospho_Syn6803_22 (sample number 1), Elution: 30.797 to 30.899 min, Period: 1, Cycle(s): 743-744 (Experiment 3)	IAIHGEPETR%iTRAQ_8plex_Nterm:::::::::::%sample_6%cmpd_130
5982	Q55835_CHAIN_0	DAAIAFLEYLASDDAQR	3	9.91766	1.43e-21	1	725.142	0	iTRAQ_8plex_Nterm::::::::::::::::::	0.0047	0.0238	0.0764	0.1439	0.0193	0.029	File: Phospho_Syn6803_14.wiff, Sample: Phospho_Syn6803_14 (sample number 1), Elution: 100.123 to 100.225 min, Period: 1, Cycle(s): 2787-2788 (Experiment 3)	DAAIAFLEYLASDDAQR%iTRAQ_8plex_Nterm::::::::::::::::::%sample_2%cmpd_326
5982	Q55835_CHAIN_0	DAAIAFLEYLASDDAQR	3	10.1714	1.078e-22	1	725.149	0	iTRAQ_8plex_Nterm::::::::::::::::::	0.0947	0.2473	0.1815	0.59	0.1445	0.0484	File: Phospho_Syn6803_10.wiff, Sample: Phospho_Syn6803_10 (sample number 1), Elution: 96.234 to 96.779 min, Period: 1, Cycle(s): 1326-1331 (Experiment 2)	DAAIAFLEYLASDDAQR%iTRAQ_8plex_Nterm::::::::::::::::::%sample_0%cmpd_412
5982	Q55835_CHAIN_0	DAAIAFLEYLASDDAQR	3	10.7445	2.548e-25	1	725.145	0	iTRAQ_8plex_Nterm::::::::::::::::::	0.0568	0.0999	0.1146	0.0863	0.0193	0.0097	File: Phospho_Syn6803_12.wiff, Sample: Phospho_Syn6803_12 (sample number 1), Elution: 101.573 to 102.117 min, Period: 1, Cycle(s): 1368-1373 (Experiment 3)	DAAIAFLEYLASDDAQR%iTRAQ_8plex_Nterm::::::::::::::::::%sample_1%cmpd_445
5982	Q55835_CHAIN_0	DAAIAFLEYLASDDAQR	3	10.9264	3.491e-26	1	725.148	0	iTRAQ_8plex_Nterm::::::::::::::::::	0.0095	0.038	0.0239	0.0959	0.0145	0.0145	File: Phospho_Syn6803_10.wiff, Sample: Phospho_Syn6803_10 (sample number 1), Elution: 100.799 to 101.344 min, Period: 1, Cycle(s): 1369-1374 (Experiment 2)	DAAIAFLEYLASDDAQR%iTRAQ_8plex_Nterm::::::::::::::::::%sample_0%cmpd_433
5982	Q55835_CHAIN_0	DAAIAFLEYLASDDAQR	3	9.64607	2.069e-20	1	725.148	0	iTRAQ_8plex_Nterm::::::::::::::::::	0.0284	0.0523	0.0382	0.1871	0.053	0.0387	File: Phospho_Syn6803_10.wiff, Sample: Phospho_Syn6803_10 (sample number 1), Elution: 97.783 to 98.329 min, Period: 1, Cycle(s): 1340-1345 (Experiment 2)	DAAIAFLEYLASDDAQR%iTRAQ_8plex_Nterm::::::::::::::::::%sample_0%cmpd_418
5982	Q55835_CHAIN_0	DAAIAFLEYLASDDAQR	3	10.1948	8.371e-23	1	725.153	0	iTRAQ_8plex_Nterm::::::::::::::::::	0.0852	0.0571	0.1051	0.0672	0.0241	0.029	File: Phospho_Syn6803_14.wiff, Sample: Phospho_Syn6803_14 (sample number 1), Elution: 99.782 to 99.885 min, Period: 1, Cycle(s): 2783-2784 (Experiment 3)	DAAIAFLEYLASDDAQR%iTRAQ_8plex_Nterm::::::::::::::::::%sample_2%cmpd_325
5982	Q55835_CHAIN_0	GTHVNVSGAGVLK	3	9.36818	2.841e-19	1	616.466	0	iTRAQ_8plex_Nterm:::::::::::::iTRAQ_8plex_K:	0.7291	1.4456	1.0985	2.7198	0.7178	0.4499	File: Phospho_Syn6803_22.wiff, Sample: Phospho_Syn6803_22 (sample number 1), Elution: 35.785 to 35.887 min, Period: 1, Cycle(s): 789-790 (Experiment 2)	GTHVNVSGAGVLK%iTRAQ_8plex_Nterm:::::::::::::iTRAQ_8plex_K:%sample_6%cmpd_161
5982	Q55835_CHAIN_0	DAAIAFLEYLASDDAQR	3	10.2905	3.11e-23	1	725.154	0	iTRAQ_8plex_Nterm::::::::::::::::::	0.0521	0.0856	0.1051	0.0959	0.053	0.0339	File: Phospho_Syn6803_12.wiff, Sample: Phospho_Syn6803_12 (sample number 1), Elution: 98.254 to 98.697 min, Period: 1, Cycle(s): 1340-1343 (Experiment 2), 1338-1339 (Experiment 3)	DAAIAFLEYLASDDAQR%iTRAQ_8plex_Nterm::::::::::::::::::%sample_1%cmpd_433
5982	Q55835_CHAIN_0	DAAIAFLEYLASDDAQR	3	10.342	1.82e-23	1	725.155	0	iTRAQ_8plex_Nterm::::::::::::::::::	0.0284	0.1046	0.0621	0.1775	0.053	0.0339	File: Phospho_Syn6803_10.wiff, Sample: Phospho_Syn6803_10 (sample number 1), Elution: 94.785 to 95.228 min, Period: 1, Cycle(s): 1314-1317 (Experiment 2), 1312-1313 (Experiment 3)	DAAIAFLEYLASDDAQR%iTRAQ_8plex_Nterm::::::::::::::::::%sample_0%cmpd_403
5982	Q55835_CHAIN_0	DAAIAFLEYLASDDAQR	3	9.74596	7.87e-21	1	725.142	0	iTRAQ_8plex_Nterm::::::::::::::::::	0.0284	0.1141	0.0573	0.1151	0.0434	0.0387	File: Phospho_Syn6803_12.wiff, Sample: Phospho_Syn6803_12 (sample number 1), Elution: 99.922 to 100.569 min, Period: 1, Cycle(s): 1354-1357 (Experiment 2), 1358-1359 (Experiment 3)	DAAIAFLEYLASDDAQR%iTRAQ_8plex_Nterm::::::::::::::::::%sample_1%cmpd_440
5982	Q55835_CHAIN_0	HPDGLWYGFTQR	3	9.59675	4.62e-20	1	594.399	0	iTRAQ_8plex_Nterm:::::::::::::	0.232	0.447	0.2579	0.6284	0.2602	0.121	File: Phospho_Syn6803_24.wiff, Sample: Phospho_Syn6803_24 (sample number 1), Elution: 54.406 to 54.509 min, Period: 1, Cycle(s): 947-948 (Experiment 3)	HPDGLWYGFTQR%iTRAQ_8plex_Nterm:::::::::::::%sample_7%cmpd_261
5982	Q55835_CHAIN_0	DAAIAFLEYLASDDAQR	2	8.33318	2.754e-15	1	1087.25	0	iTRAQ_8plex_Nterm::::::::::::::::::	0.1373	0.3899	0.1146	0.7435	0.1301	0.0387	File: Phospho_Syn6803_10.wiff, Sample: Phospho_Syn6803_10 (sample number 1), Elution: 98.551 to 98.874 min, Period: 1, Cycle(s): 1346-1349 (Experiment 3)	DAAIAFLEYLASDDAQR%iTRAQ_8plex_Nterm::::::::::::::::::%sample_0%cmpd_421
5982	Q55835_CHAIN_0	DAAIAFLEYLASDDAQR	3	9.54666	5.425e-20	1	725.144	0	iTRAQ_8plex_Nterm::::::::::::::::::	0.0142	0.0476	0.0334	0.0576	0.0385	0.0145	File: Phospho_Syn6803_10.wiff, Sample: Phospho_Syn6803_10 (sample number 1), Elution: 99.334 to 99.829 min, Period: 1, Cycle(s): 1354-1359 (Experiment 2)	DAAIAFLEYLASDDAQR%iTRAQ_8plex_Nterm::::::::::::::::::%sample_0%cmpd_425
5982	Q55835_CHAIN_0	DAAIAFLEYLASDDAQR	3	8.76116	7.924e-17	1	725.143	0	iTRAQ_8plex_Nterm::::::::::::::::::	0.0237	0.0285	0.0525	0.1103	0.0434	0.0387	File: Phospho_Syn6803_14.wiff, Sample: Phospho_Syn6803_14 (sample number 1), Elution: 101.706 to 101.808 min, Period: 1, Cycle(s): 2822-2823 (Experiment 3)	DAAIAFLEYLASDDAQR%iTRAQ_8plex_Nterm::::::::::::::::::%sample_2%cmpd_331
5982	Q55835_CHAIN_0	DAAIAFLEYLASDDAQR	3	9.13692	2.635e-18	1	725.141	0	iTRAQ_8plex_Nterm::::::::::::::::::	0.0663	0.0238	0.0525	0.1007	0.0434		File: Phospho_Syn6803_10.wiff, Sample: Phospho_Syn6803_10 (sample number 1), Elution: 104.445 to 104.99 min, Period: 1, Cycle(s): 1401-1406 (Experiment 3)	DAAIAFLEYLASDDAQR%iTRAQ_8plex_Nterm::::::::::::::::::%sample_0%cmpd_446
5982	Q55835_CHAIN_0	DAAIAFLEYLASDDAQR	3	8.4042	1.788e-15	1	725.135	0	iTRAQ_8plex_Nterm::::::::::::::::::	0.0379	0.0476	0.0239	0.048	0.0289	0.0097	File: Phospho_Syn6803_10.wiff, Sample: Phospho_Syn6803_10 (sample number 1), Elution: 102.894 to 103.338 min, Period: 1, Cycle(s): 1391-1392 (Experiment 2), 1387-1390 (Experiment 3)	DAAIAFLEYLASDDAQR%iTRAQ_8plex_Nterm::::::::::::::::::%sample_0%cmpd_441
5982	Q55835_CHAIN_0	HPDGLWYGFTQR	3	5.74517	1.12e-06	1	594.405	0	iTRAQ_8plex_Nterm:::::::::::::	1.3872	2.2779	2.2878	2.5184	1.4694	1.2773	File: Phospho_Syn6803_22.wiff, Sample: Phospho_Syn6803_22 (sample number 1), Elution: 53.593 to 54.138 min, Period: 1, Cycle(s): 951-952 (Experiment 2), 949-950, 953-954 (Experiment 3) (Charge not auto determined)(*)(*)(*)	HPDGLWYGFTQR%iTRAQ_8plex_Nterm:::::::::::::%sample_6%cmpd_249
5982	Q55835_CHAIN_0	DAAIAFLEYLASDDAQR	3	7.71248	5.059e-13	1	725.141	0	iTRAQ_8plex_Nterm::::::::::::::::::	0.0284	0.0666	0.0573	0.0576	0.0289		File: Phospho_Syn6803_12.wiff, Sample: Phospho_Syn6803_12 (sample number 1), Elution: 103.343 to 103.785 min, Period: 1, Cycle(s): 1388-1389 (Experiment 2), 1384-1387 (Experiment 3)	DAAIAFLEYLASDDAQR%iTRAQ_8plex_Nterm::::::::::::::::::%sample_1%cmpd_452
5982	Q55835_CHAIN_0	DAAIAFLEYLASDDAQR	3	6.09873	4.277e-08	1	725.154	0	iTRAQ_8plex_Nterm::::::::::::::::::	0.0426	0.0428	0.0239	0.0384	0.0145	0.0048	File: Phospho_Syn6803_10.wiff, Sample: Phospho_Syn6803_10 (sample number 1), Elution: 107.578 to 107.97 min, Period: 1, Cycle(s): 1435-1436 (Experiment 2), 1431-1434 (Experiment 3)	DAAIAFLEYLASDDAQR%iTRAQ_8plex_Nterm::::::::::::::::::%sample_0%cmpd_459
5982	Q55835_CHAIN_0	DAAIAFLEYLASDDAQR	3	5.47293	1.771e-06	1	725.156	0	iTRAQ_8plex_Nterm::::::::::::::::::	0.0426		0.0191	0.0144	0.0193	0.0048	File: Phospho_Syn6803_10.wiff, Sample: Phospho_Syn6803_10 (sample number 1), Elution: 105.994 to 106.318 min, Period: 1, Cycle(s): 1415-1418 (Experiment 3)	DAAIAFLEYLASDDAQR%iTRAQ_8plex_Nterm::::::::::::::::::%sample_0%cmpd_451
5982	Q55835_CHAIN_0	DAAIAFLEYLASDDAQR	3	5.17343	9.308e-06	1	725.146	0	iTRAQ_8plex_Nterm::::::::::::::::::	0.0142	0.0143	0.0191	0.0048	0.0048		File: Phospho_Syn6803_10.wiff, Sample: Phospho_Syn6803_10 (sample number 1), Elution: 106.471 to 106.574 min, Period: 1, Cycle(s): 1421-1422 (Experiment 3)	DAAIAFLEYLASDDAQR%iTRAQ_8plex_Nterm::::::::::::::::::%sample_0%cmpd_453
5982	Q55804	LLRSIENR	2	5.10152	7.244e-06	1	652.962	1	iTRAQ_8plex_Nterm:::::::::	16.0541	16.0349	12.2506	2.2881	3.7288	2.0561	File: Phospho_Syn6803_14.wiff, Sample: Phospho_Syn6803_14 (sample number 1), Elution: 43.301 to 43.728 min, Period: 1, Cycle(s): 851-852 (Experiment 2), 853-854 (Experiment 3)	LLRSIENR%iTRAQ_8plex_Nterm:::::::::%sample_2%cmpd_186
5982	Q55788	ILGYFIEEAQEHLETLER	3	6.23548	9.909e-09	1	832.257	0	iTRAQ_8plex_Nterm:::::::::::::::::::	0.0379	0.0999	0.0764	0.0384	0.1012	0.0774	File: Phospho_Syn6803_20.wiff, Sample: Phospho_Syn6803_20 (sample number 1), Elution: 113.021 to 113.123 min, Period: 1, Cycle(s): 2407-2408 (Experiment 3)	ILGYFIEEAQEHLETLER%iTRAQ_8plex_Nterm:::::::::::::::::::%sample_5%cmpd_492
5981	Q55759	TREEFLNLIR	3	9.11314	4.042e-18	1	532.25	1	iTRAQ_8plex_Nterm:::::::::::	0.3266	0.271	0.3916	0.2926	0.289	0.2322	File: Phospho_23.wiff, Sample: Phospho_23 (sample number 1), Elution: 44.484 to 44.807 min, Period: 1, Cycle(s): 676-679 (Experiment 2)	TREEFLNLIR%iTRAQ_8plex_Nterm:::::::::::%sample_6%cmpd_235
5981	Q55758	ELPIHPDFVGK	3	5.24922	8.248e-06	1	620.637	0	iTRAQ_8plex_Nterm:::::::::::iTRAQ_8plex_K:	0.3313	0.2805	0.5444	0.3549	0.2071	0.2467	File: Phospho_21.wiff, Sample: Phospho_21 (sample number 1), Elution: 40.05 to 40.152 min, Period: 1, Cycle(s): 714-715 (Experiment 3)	ELPIHPDFVGK%iTRAQ_8plex_Nterm:::::::::::iTRAQ_8plex_K:%sample_5%cmpd_210
5981	Q55727	IDRDEELAISLIQVGR	3	8.69666	1.641e-16	1	710.995	1	iTRAQ_8plex_Nterm:::::::::::::::::	0.142	0.1759	0.3868	0.1295	0.3516	0.3289	File: Phospho_21.wiff, Sample: Phospho_21 (sample number 1), Elution: 62.343 to 62.616 min, Period: 1, Cycle(s): 1188-1191 (Experiment 2)	IDRDEELAISLIQVGR%iTRAQ_8plex_Nterm:::::::::::::::::%sample_5%cmpd_296
5982	Q55727	IDRDEELAISLIQVGR	3	9.56274	4.358e-20	1	711.185	1	iTRAQ_8plex_Nterm:::::::::::::::::	0.1657	0.3044	0.4919	0.1871	0.5203	0.3774	File: Phospho_Syn6803_20.wiff, Sample: Phospho_Syn6803_20 (sample number 1), Elution: 77.774 to 77.825 min, Period: 1, Cycle(s): 1726-1727 (Experiment 2)	IDRDEELAISLIQVGR%iTRAQ_8plex_Nterm:::::::::::::::::%sample_5%cmpd_322
5982	Q55727	IDRDEELAISLIQVGR	3	9.51915	6.548e-20	1	711.193	1	iTRAQ_8plex_Nterm:::::::::::::::::	0.1752	0.1522	0.5349	0.2494	0.5974	0.4209	File: Phospho_Syn6803_20.wiff, Sample: Phospho_Syn6803_20 (sample number 1), Elution: 78.029 to 78.08 min, Period: 1, Cycle(s): 1731-1732 (Experiment 2)	IDRDEELAISLIQVGR%iTRAQ_8plex_Nterm:::::::::::::::::%sample_5%cmpd_324
5982	Q55727	IDRDEELAISLIQVGR	3	8.81594	4.51e-17	1	711.181	1	iTRAQ_8plex_Nterm:::::::::::::::::	0.2178	0.2425	0.4012	0.2926	0.4625	0.3241	File: Phospho_Syn6803_20.wiff, Sample: Phospho_Syn6803_20 (sample number 1), Elution: 77.604 to 77.655 min, Period: 1, Cycle(s): 1721-1722 (Experiment 2)	IDRDEELAISLIQVGR%iTRAQ_8plex_Nterm:::::::::::::::::%sample_5%cmpd_321
5982	Q55716	ALGIQPEDHDIR	3	8.06566	4.006e-14	1	556.724	0	iTRAQ_8plex_Nterm:::::::::::::	0.1373	0.1474	0.3391	0.1871	0.1831	0.2709	File: Phospho_Syn6803_20.wiff, Sample: Phospho_Syn6803_20 (sample number 1), Elution: 38.457 to 38.56 min, Period: 1, Cycle(s): 794-795 (Experiment 3)	ALGIQPEDHDIR%iTRAQ_8plex_Nterm:::::::::::::%sample_5%cmpd_181
5981	Q55707	VLEQAVIDMQEDLVQLR	3	9.69578	1.288e-20	1	768.346	0	iTRAQ_8plex_Nterm::::::::::::::::::	0.0521	0.0333	0.0525	0.0336	0.0626	0.0387	File: Phospho_11.wiff, Sample: Phospho_11 (sample number 1), Elution: 92.47 to 93.022 min, Period: 1, Cycle(s): 1690-1695 (Experiment 2)	VLEQAVIDMQEDLVQLR%iTRAQ_8plex_Nterm::::::::::::::::::%sample_0%cmpd_343
5982	Q55707	VLEQAVIDMQEDLVQLR	3	10.3337	1.662e-23	1	768.54	0	iTRAQ_8plex_Nterm::::::::::::::::::	0.213	0.2235	0.4298	0.283	0.1686	0.1887	File: Phospho_Syn6803_10.wiff, Sample: Phospho_Syn6803_10 (sample number 1), Elution: 110.286 to 110.83 min, Period: 1, Cycle(s): 1474-1479 (Experiment 2)	VLEQAVIDMQEDLVQLR%iTRAQ_8plex_Nterm::::::::::::::::::%sample_0%cmpd_475
5982	Q55707	VLEQAVIDMQEDLVQLR	3	10.8274	8.678e-26	1	768.536	0	iTRAQ_8plex_Nterm::::::::::::::::::	0.0805	0.195	0.2054	0.2159	0.0867	0.1597	File: Phospho_Syn6803_12.wiff, Sample: Phospho_Syn6803_12 (sample number 1), Elution: 111.087 to 111.529 min, Period: 1, Cycle(s): 1456-1459 (Experiment 2), 1454-1455 (Experiment 3)	VLEQAVIDMQEDLVQLR%iTRAQ_8plex_Nterm::::::::::::::::::%sample_1%cmpd_486
5982	Q55707	VLEQAVIDMQEDLVQLR	3	9.68016	1.227e-20	1	768.543	0	iTRAQ_8plex_Nterm::::::::::::::::::	0.0331	0.0333	0.0525	0.0815	0.0241	0.0435	File: Phospho_Syn6803_10.wiff, Sample: Phospho_Syn6803_10 (sample number 1), Elution: 108.736 to 109.23 min, Period: 1, Cycle(s): 1453-1458 (Experiment 2)	VLEQAVIDMQEDLVQLR%iTRAQ_8plex_Nterm::::::::::::::::::%sample_0%cmpd_466
5982	Q55707	VLEQAVIDMQEDLVQLR	3	8.39276	1.591e-15	1	768.541	0	iTRAQ_8plex_Nterm::::::::::::::::::		0.0143	0.0382	0.0288	0.0337	0.0387	File: Phospho_Syn6803_10.wiff, Sample: Phospho_Syn6803_10 (sample number 1), Elution: 112.278 to 112.38 min, Period: 1, Cycle(s): 1492-1493 (Experiment 3)	VLEQAVIDMQEDLVQLR%iTRAQ_8plex_Nterm::::::::::::::::::%sample_0%cmpd_487
5982	Q55707	VLEQAVIDMQEDLVQLR	2	7.44207	3.172e-12	1	1152.33	0	iTRAQ_8plex_Nterm::::::::::::::::::	0.0568	0.1094	0.0669	0.1007	0.0964	0.1451	File: Phospho_Syn6803_10.wiff, Sample: Phospho_Syn6803_10 (sample number 1), Elution: 110.83 to 110.932 min, Period: 1, Cycle(s): 1478-1479 (Experiment 3)	VLEQAVIDMQEDLVQLR%iTRAQ_8plex_Nterm::::::::::::::::::%sample_0%cmpd_474
5982	Q55707	VLEQAVIDMQEDLVQLR	2	7.0251	6.845e-11	1	1152.33	0	iTRAQ_8plex_Nterm::::::::::::::::::	0.0615	0.038	0.1624	0.1055	0.0337	0.0822	File: Phospho_Syn6803_10.wiff, Sample: Phospho_Syn6803_10 (sample number 1), Elution: 110.388 to 110.49 min, Period: 1, Cycle(s): 1474-1475 (Experiment 3)	VLEQAVIDMQEDLVQLR%iTRAQ_8plex_Nterm::::::::::::::::::%sample_0%cmpd_472
5981	Q55664_CHAIN_0	TQVDALAVAIGTSHGAYK	3	11.6601	6.824e-30	1	804.043	0	iTRAQ_8plex_Nterm::::::::::::::::::iTRAQ_8plex_K:	1.3585	1.6023	1.232	1.0455	1.2089	1.3447	File: Phospho_19.wiff, Sample: Phospho_19 (sample number 1), Elution: 43.54 to 43.642 min, Period: 1, Cycle(s): 679-680 (Experiment 2)	TQVDALAVAIGTSHGAYK%iTRAQ_8plex_Nterm::::::::::::::::::iTRAQ_8plex_K:%sample_4%cmpd_240
5981	Q55664_CHAIN_0	KPTGEVLAISR	3	10.1312	2.853e-22	1	593.642	0	iTRAQ_8plex_Nterm:iTRAQ_8plex_K:::::::::::	6.6647	6.1902	6.6183	5.4242	8.0003	7.1637	File: Phospho_21.wiff, Sample: Phospho_21 (sample number 1), Elution: 27.333 to 27.435 min, Period: 1, Cycle(s): 600-601 (Experiment 2)	KPTGEVLAISR%iTRAQ_8plex_Nterm:iTRAQ_8plex_K:::::::::::%sample_5%cmpd_147
5981	Q55664_CHAIN_0	KPTGEVLAISR	2	6.39991	4.586e-09	1	889.955	0	iTRAQ_8plex_Nterm:iTRAQ_8plex_K:::::::::::	0.7384	0.7464	0.7497	0.7434	0.8863	0.8707	File: Phospho_21.wiff, Sample: Phospho_21 (sample number 1), Elution: 27.214 to 27.316 min, Period: 1, Cycle(s): 598-599 (Experiment 3)	KPTGEVLAISR%iTRAQ_8plex_Nterm:iTRAQ_8plex_K:::::::::::%sample_5%cmpd_145
5981	Q55664_CHAIN_0	KVNIDTDNR	3	5.85291	2.343e-07	1	561.599	1	iTRAQ_8plex_Nterm:iTRAQ_8plex_K:::::::::	4.0613	4.084	4.2881	3.031	5.7221	4.2953	File: Phospho_23.wiff, Sample: Phospho_23 (sample number 1), Elution: 18.025 to 18.467 min, Period: 1, Cycle(s): 438-441 (Experiment 2), 436-437 (Experiment 3)	KVNIDTDNR%iTRAQ_8plex_Nterm:iTRAQ_8plex_K:::::::::%sample_6%cmpd_96
5981	Q55664_CHAIN_0	HFLKPSIK	3	5.0387	2.695e-05	1	628.014	0	iTRAQ_8plex_Nterm::::iTRAQ_8plex_K::::iTRAQ_8plex_K:	1.6047	1.7877	1.4135	1.2038	1.4883	1.2722	File: Phospho_29.wiff, Sample: Phospho_29 (sample number 1), Elution: 25.321 to 25.866 min, Period: 1, Cycle(s): 610-615 (Experiment 2)	HFLKPSIK%iTRAQ_8plex_Nterm::::iTRAQ_8plex_K::::iTRAQ_8plex_K:%sample_9%cmpd_131
5982	Q55664_CHAIN_0	LAITAAFR	2	5.62387	6.255e-07	1	583.94	0	iTRAQ_8plex_Nterm:::::::::	12.5745	14.9032	16.1049	12.3231	12.8533	14.8915	File: Phospho_Syn6803_16.wiff, Sample: Phospho_Syn6803_16 (sample number 1), Elution: 54.464 to 54.906 min, Period: 1, Cycle(s): 1001-1004 (Experiment 2), 999-1000 (Experiment 3)	LAITAAFR%iTRAQ_8plex_Nterm:::::::::%sample_3%cmpd_244
5982	Q55664_CHAIN_0	LAITAAFR	2	5.06473	1.452e-05	1	583.941	0	iTRAQ_8plex_Nterm:::::::::	8.5929	9.8578	11.1044	8.759	9.2786	9.8067	File: Phospho_Syn6803_16.wiff, Sample: Phospho_Syn6803_16 (sample number 1), Elution: 56.131 to 56.676 min, Period: 1, Cycle(s): 1015-1020 (Experiment 2)	LAITAAFR%iTRAQ_8plex_Nterm:::::::::%sample_3%cmpd_251
5982	Q55664_CHAIN_0	KPTGEVLAISR	3	9.19746	1.521e-18	1	593.796	0	iTRAQ_8plex_Nterm:iTRAQ_8plex_K:::::::::::	5.9559	6.2106	6.3666	5.3869	7.6407	7.1217	File: Phospho_Syn6803_22.wiff, Sample: Phospho_Syn6803_22 (sample number 1), Elution: 38.662 to 39.309 min, Period: 1, Cycle(s): 815-816 (Experiment 2), 817-820 (Experiment 3)	KPTGEVLAISR%iTRAQ_8plex_Nterm:iTRAQ_8plex_K:::::::::::%sample_6%cmpd_180
5982	Q55664_CHAIN_0	KVNIDTDNR	3	6.16855	2.929e-08	1	561.749	1	iTRAQ_8plex_Nterm:iTRAQ_8plex_K:::::::::	2.9732	3.0767	3.0806	2.1826	3.6855	2.9609	File: Phospho_Syn6803_22.wiff, Sample: Phospho_Syn6803_22 (sample number 1), Elution: 28.482 to 29.027 min, Period: 1, Cycle(s): 723-728 (Experiment 2)	KVNIDTDNR%iTRAQ_8plex_Nterm:iTRAQ_8plex_K:::::::::%sample_6%cmpd_119
5982	Q55664_CHAIN_0	IEEIHR	3	5.90634	6.996e-08	1	367.598	0	iTRAQ_8plex_Nterm:::::::	0.1184	0.1474	0.1767	0.0384	0.212	0.1403	File: Phospho_Syn6803_24.wiff, Sample: Phospho_Syn6803_24 (sample number 1), Elution: 31.826 to 31.928 min, Period: 1, Cycle(s): 743-744 (Experiment 3)	IEEIHR%iTRAQ_8plex_Nterm:::::::%sample_7%cmpd_151
5982	Q55664_CHAIN_0	HFLKPSIK	4	5.52258	1.988e-06	1	471.37	0	iTRAQ_8plex_Nterm::::iTRAQ_8plex_K::::iTRAQ_8plex_K:	3.655	4.3607	4.3892	3.5497	4.6538	3.8463	File: Phospho_Syn6803_30.wiff, Sample: Phospho_Syn6803_30 (sample number 1), Elution: 40.965 to 41.408 min, Period: 1, Cycle(s): 936-939 (Experiment 2), 934-935 (Experiment 3)	HFLKPSIK%iTRAQ_8plex_Nterm::::iTRAQ_8plex_K::::iTRAQ_8plex_K:%sample_10%cmpd_205
5981	Q55662	LLEDVLAEEILSGR	2	9.83284	1.748e-21	1	930.945	0	iTRAQ_8plex_Nterm:::::::::::::::	0.142	0.1664	0.2101	0.1247	0.0867	0.1258	File: Phospho_13.wiff, Sample: Phospho_13 (sample number 1), Elution: 78.342 to 78.632 min, Period: 1, Cycle(s): 1549-1554 (Experiment 2)	LLEDVLAEEILSGR%iTRAQ_8plex_Nterm:::::::::::::::%sample_1%cmpd_319
5981	Q55662	LLHMEDTLHQR	3	10.2037	8.304e-23	1	566.259	0	iTRAQ_8plex_Nterm::::::::::::	0.4733	0.4327	0.6733	0.5419	0.3757	0.1935	File: Phospho_29.wiff, Sample: Phospho_29 (sample number 1), Elution: 31.977 to 32.522 min, Period: 1, Cycle(s): 672-677 (Experiment 2)	LLHMEDTLHQR%iTRAQ_8plex_Nterm::::::::::::%sample_9%cmpd_169
5981	Q55662	LLHMEDTLHQR	3	8.12416	2.5e-14	1	571.586	0	iTRAQ_8plex_Nterm::::Oxidation_M::::::::	0.1988	0.2282	0.2053	0.1631	0.1204	0.1645	File: Phospho_29.wiff, Sample: Phospho_29 (sample number 1), Elution: 20.453 to 20.777 min, Period: 1, Cycle(s): 566-569 (Experiment 2)	LLHMEDTLHQR%iTRAQ_8plex_Nterm::::Oxidation_M::::::::%sample_9%cmpd_102
5982	Q55662	VIMLAQEEAR	2	6.83552	2.165e-10	1	732.516	0	iTRAQ_8plex_Nterm:::::::::::	2.0831	2.449	2.7319	2.197	1.3441	1.5724	File: Phospho_Syn6803_14.wiff, Sample: Phospho_Syn6803_14 (sample number 1), Elution: 56.026 to 56.248 min, Period: 1, Cycle(s): 967-968 (Experiment 2), 965-966 (Experiment 3)	VIMLAQEEAR%iTRAQ_8plex_Nterm:::::::::::%sample_2%cmpd_251
5982	Q55662	LLEDVLAEEILSGR	3	10.1299	1.751e-22	1	621.104	0	iTRAQ_8plex_Nterm:::::::::::::::	0.0379	0.0761	0.0573	0.0192	0.0289	0.0194	File: Phospho_Syn6803_12.wiff, Sample: Phospho_Syn6803_12 (sample number 1), Elution: 95.378 to 95.701 min, Period: 1, Cycle(s): 1312-1315 (Experiment 3)	LLEDVLAEEILSGR%iTRAQ_8plex_Nterm:::::::::::::::%sample_1%cmpd_421
5982	Q55662	LLEDVLAEEILSGR	2	8.75882	7.103e-17	1	931.176	0	iTRAQ_8plex_Nterm:::::::::::::::	0.1184	0.2615	0.2531	0.0959	0.1301	0.1355	File: Phospho_Syn6803_12.wiff, Sample: Phospho_Syn6803_12 (sample number 1), Elution: 96.042 to 96.144 min, Period: 1, Cycle(s): 1318-1319 (Experiment 3)	LLEDVLAEEILSGR%iTRAQ_8plex_Nterm:::::::::::::::%sample_1%cmpd_423
5982	Q55662	LLHMEDTLHQR	3	8.05146	3.6e-14	1	566.389	0	iTRAQ_8plex_Nterm::::::::::::	0.3409	0.2948	0.4346	0.1775	0.265	0.2419	File: Phospho_Syn6803_30.wiff, Sample: Phospho_Syn6803_30 (sample number 1), Elution: 48.489 to 48.932 min, Period: 1, Cycle(s): 1006-1007 (Experiment 2), 1002-1005 (Experiment 3)	LLHMEDTLHQR%iTRAQ_8plex_Nterm::::::::::::%sample_10%cmpd_244
5981	Q55660	DVAAQFFKPQR	3	10.2577	6.284e-23	1	638.978	0	iTRAQ_8plex_Nterm::::::::iTRAQ_8plex_K::::	3.0389	2.8289	5.3004	3.6113	3.0778	2.8781	File: Phospho_21.wiff, Sample: Phospho_21 (sample number 1), Elution: 35.624 to 36.169 min, Period: 1, Cycle(s): 674-679 (Experiment 3)	DVAAQFFKPQR%iTRAQ_8plex_Nterm::::::::iTRAQ_8plex_K::::%sample_5%cmpd_192
5982	Q55660	DVAAQFFKPQR	3	10.1694	1.222e-22	1	639.143	0	iTRAQ_8plex_Nterm::::::::iTRAQ_8plex_K::::	1.8938	1.75	3.7397	2.6431	2.4377	2.3803	File: Phospho_Syn6803_22.wiff, Sample: Phospho_Syn6803_22 (sample number 1), Elution: 48.282 to 48.384 min, Period: 1, Cycle(s): 901-902 (Experiment 3)	DVAAQFFKPQR%iTRAQ_8plex_Nterm::::::::iTRAQ_8plex_K::::%sample_6%cmpd_223
5982	Q55660	DVAAQFFKPQR	3	9.17494	2.011e-18	1	639.144	0	iTRAQ_8plex_Nterm::::::::iTRAQ_8plex_K::::	1.0937	1.1888	2.3308	1.6981	1.4308	1.2676	File: Phospho_Syn6803_22.wiff, Sample: Phospho_Syn6803_22 (sample number 1), Elution: 48.724 to 48.826 min, Period: 1, Cycle(s): 905-906 (Experiment 3)	DVAAQFFKPQR%iTRAQ_8plex_Nterm::::::::iTRAQ_8plex_K::::%sample_6%cmpd_225
5981	Q55585	RDEWAALMTLEMGK	3	5.34818	2.932e-06	1	753.647	1	iTRAQ_8plex_Nterm::::::::::::::iTRAQ_8plex_K:	0.0521	0.0475	0.0334	0.0432	0.0337	0.0484	File: Phospho_23.wiff, Sample: Phospho_23 (sample number 1), Elution: 58.529 to 58.631 min, Period: 1, Cycle(s): 802-803 (Experiment 3)	RDEWAALMTLEMGK%iTRAQ_8plex_Nterm::::::::::::::iTRAQ_8plex_K:%sample_6%cmpd_304
5982	Q55585	HLPFAQR	3	5.71262	6.675e-07	1	391.617	0	iTRAQ_8plex_Nterm::::::::	0.1136	0.1427	0.129	0.1679	0.1108	0.0581	File: Phospho_Syn6803_24.wiff, Sample: Phospho_Syn6803_24 (sample number 1), Elution: 35.487 to 35.589 min, Period: 1, Cycle(s): 777-778 (Experiment 2)	HLPFAQR%iTRAQ_8plex_Nterm::::::::%sample_7%cmpd_168
5982	Q55565	RIAPIEAGEMSGGVLR	3	6.24006	1.268e-08	1	654.143	1	iTRAQ_8plex_Nterm:::::::::::::::::	1.8654	1.8213	4.8668	3.0556	2.2354	2.2304	File: Phospho_Syn6803_20.wiff, Sample: Phospho_Syn6803_20 (sample number 1), Elution: 54.175 to 54.617 min, Period: 1, Cycle(s): 938-941 (Experiment 2), 936-937 (Experiment 3)	RIAPIEAGEMSGGVLR%iTRAQ_8plex_Nterm:::::::::::::::::%sample_5%cmpd_254
5982	Q55552	RLPVLNVESR	3	10.5599	1.944e-24	1	496.377	1	iTRAQ_8plex_Nterm:::::::::::	0.3172	0.3329	0.6161	0.2686	0.265	0.179	File: Phospho_Syn6803_22.wiff, Sample: Phospho_Syn6803_22 (sample number 1), Elution: 42.748 to 42.85 min, Period: 1, Cycle(s): 851-852 (Experiment 3)	RLPVLNVESR%iTRAQ_8plex_Nterm:::::::::::%sample_6%cmpd_196
5981	Q55544	RFPTLPAANFPNTER	3	9.82913	3.795e-21	1	678.972	1	iTRAQ_8plex_Nterm::::::::::::::::	1.6804	1.9493	2.0485	1.0119	0.8044	0.6675	File: Phospho_21.wiff, Sample: Phospho_21 (sample number 1), Elution: 41.054 to 41.377 min, Period: 1, Cycle(s): 724-727 (Experiment 2)	RFPTLPAANFPNTER%iTRAQ_8plex_Nterm::::::::::::::::%sample_5%cmpd_217
5981	Q55544	TEPEIAYR	2	6.84093	3.816e-10	1	641.792	0	iTRAQ_8plex_Nterm:::::::::	1.5668	2.0824	1.7	1.5731	0.3709	0.4112	File: Phospho_15.wiff, Sample: Phospho_15 (sample number 1), Elution: 20.316 to 20.418 min, Period: 1, Cycle(s): 795-796 (Experiment 2)	TEPEIAYR%iTRAQ_8plex_Nterm:::::::::%sample_2%cmpd_63
5981	Q55544	IFTGGSPLSYLEKPVER	3	9.55687	4.673e-20	1	834.397	0	iTRAQ_8plex_Nterm:::::::::::::iTRAQ_8plex_K:::::	0.9088	1.4026	1.0935	0.5659	0.2601	0.2419	File: Phospho_19.wiff, Sample: Phospho_19 (sample number 1), Elution: 59.969 to 60.071 min, Period: 1, Cycle(s): 1490-1491 (Experiment 3)	IFTGGSPLSYLEKPVER%iTRAQ_8plex_Nterm:::::::::::::iTRAQ_8plex_K:::::%sample_4%cmpd_258
5981	Q55544	FVELGQVSAIR	2	7.38714	3.376e-12	1	761.875	0	iTRAQ_8plex_Nterm::::::::::::	0.4686	0.5753	0.4345	0.259	0.0819	0.1113	File: Phospho_13.wiff, Sample: Phospho_13 (sample number 1), Elution: 49.681 to 49.783 min, Period: 1, Cycle(s): 1076-1077 (Experiment 3)	FVELGQVSAIR%iTRAQ_8plex_Nterm::::::::::::%sample_1%cmpd_201
5981	Q55544	FLEGSELNELTAYFQSGALR	3	9.8897	1.615e-21	1	850.363	0	iTRAQ_8plex_Nterm:::::::::::::::::::::	0.0284	0.1426	0.1051	0.0432	0.0241		File: Phospho_11.wiff, Sample: Phospho_11 (sample number 1), Elution: 82.392 to 82.818 min, Period: 1, Cycle(s): 1598-1599 (Experiment 2), 1600-1601 (Experiment 3)	FLEGSELNELTAYFQSGALR%iTRAQ_8plex_Nterm:::::::::::::::::::::%sample_0%cmpd_293
5981	Q55544	LEIAETLTQNADLIVSR	2	7.69026	3.671e-13	1	1095.5	0	iTRAQ_8plex_Nterm::::::::::::::::::	0.2319	0.2853	0.2197	0.0863	0.053	0.0435	File: Phospho_11.wiff, Sample: Phospho_11 (sample number 1), Elution: 79.515 to 79.617 min, Period: 1, Cycle(s): 1572-1573 (Experiment 2)	LEIAETLTQNADLIVSR%iTRAQ_8plex_Nterm::::::::::::::::::%sample_0%cmpd_279
5981	Q55544	RFPTLPAANFPNTER	3	5.42997	2.762e-06	1	679.328	1	iTRAQ_8plex_Nterm::::::::::::::::	0.9088	1.0745	0.9455	0.5899	0.5587	0.4692	File: Phospho_21.wiff, Sample: Phospho_21 (sample number 1), Elution: 42.926 to 43.028 min, Period: 1, Cycle(s): 740-741 (Experiment 3)	RFPTLPAANFPNTER%iTRAQ_8plex_Nterm::::::::::::::::%sample_5%cmpd_225
5981	Q55544	YAMKPGLSALEK	3	5.35727	3.591e-06	1	740.7	0	iTRAQ_8plex_Nterm::::iTRAQ_8plex_K::::::::iTRAQ_8plex_K:	5.3442	6.0666	4.694	2.8488	1.8062	1.0787	File: Phospho_21.wiff, Sample: Phospho_21 (sample number 1), Elution: 37.837 to 38.16 min, Period: 1, Cycle(s): 694-697 (Experiment 3)	YAMKPGLSALEK%iTRAQ_8plex_Nterm::::iTRAQ_8plex_K::::::::iTRAQ_8plex_K:%sample_5%cmpd_200
5982	Q55544	FVELGQVSAIR	2	10.0399	3.307e-22	1	762.053	0	iTRAQ_8plex_Nterm::::::::::::	11.4808	15.6403	12.9479	7.272	2.0089	3.0286	File: Phospho_Syn6803_14.wiff, Sample: Phospho_Syn6803_14 (sample number 1), Elution: 60.96 to 61.131 min, Period: 1, Cycle(s): 1117-1120 (Experiment 2)	FVELGQVSAIR%iTRAQ_8plex_Nterm::::::::::::%sample_2%cmpd_264
5982	Q55544	FVELGQVSAIR	2	9.2239	1.017e-18	1	762.057	0	iTRAQ_8plex_Nterm::::::::::::	4.8953	6.5386	5.0244	2.8109	0.7371	1.2676	File: Phospho_Syn6803_14.wiff, Sample: Phospho_Syn6803_14 (sample number 1), Elution: 60.807 to 60.858 min, Period: 1, Cycle(s): 1113-1114 (Experiment 2)	FVELGQVSAIR%iTRAQ_8plex_Nterm::::::::::::%sample_2%cmpd_263
5982	Q55544	FVELGQVSAIR	2	8.74688	6.909e-17	1	762.046	0	iTRAQ_8plex_Nterm::::::::::::	2.6891	3.809	3.3385	1.8804	0.7853	1.0257	File: Phospho_Syn6803_14.wiff, Sample: Phospho_Syn6803_14 (sample number 1), Elution: 62.236 to 62.287 min, Period: 1, Cycle(s): 1182-1183 (Experiment 2)	FVELGQVSAIR%iTRAQ_8plex_Nterm::::::::::::%sample_2%cmpd_265
5982	Q55544	IFTGGSPLSYLEKPVER	3	9.5021	6.274e-20	1	834.647	0	iTRAQ_8plex_Nterm:::::::::::::iTRAQ_8plex_K:::::	2.9922	3.9708	3.0185	1.8708	0.9587	0.8708	File: Phospho_Syn6803_20.wiff, Sample: Phospho_Syn6803_20 (sample number 1), Elution: 75.018 to 75.188 min, Period: 1, Cycle(s): 1604-1607 (Experiment 2)	IFTGGSPLSYLEKPVER%iTRAQ_8plex_Nterm:::::::::::::iTRAQ_8plex_K:::::%sample_5%cmpd_316
5982	Q55544	RFPTLPAANFPNTER	3	8.17877	9.893e-15	1	679.163	1	iTRAQ_8plex_Nterm::::::::::::::::	2.3672	2.411	2.7654	1.842	1.5513	1.3111	File: Phospho_Syn6803_22.wiff, Sample: Phospho_Syn6803_22 (sample number 1), Elution: 53.491 to 53.917 min, Period: 1, Cycle(s): 949-950 (Experiment 2), 951-952 (Experiment 3)	RFPTLPAANFPNTER%iTRAQ_8plex_Nterm::::::::::::::::%sample_6%cmpd_248
5982	Q55544	RFPTLPAANFPNTER	3	6.28702	4.013e-08	1	679.164	1	iTRAQ_8plex_Nterm::::::::::::::::	1.4487	1.4742	1.7672	1.1225	0.766	0.7644	File: Phospho_Syn6803_22.wiff, Sample: Phospho_Syn6803_22 (sample number 1), Elution: 53.151 to 53.253 min, Period: 1, Cycle(s): 945-946 (Experiment 3) (Charge not auto determined)(*)(*)(*)	RFPTLPAANFPNTER%iTRAQ_8plex_Nterm::::::::::::::::%sample_6%cmpd_244
5982	Q55544	IFTGGSPLSYLEKPVER	3	8.65712	1.476e-16	1	834.636	0	iTRAQ_8plex_Nterm:::::::::::::iTRAQ_8plex_K:::::	1.5482	2.2636	1.7098	1.1369	0.4528	0.4741	File: Phospho_Syn6803_20.wiff, Sample: Phospho_Syn6803_20 (sample number 1), Elution: 74.831 to 74.882 min, Period: 1, Cycle(s): 1598-1599 (Experiment 2)	IFTGGSPLSYLEKPVER%iTRAQ_8plex_Nterm:::::::::::::iTRAQ_8plex_K:::::%sample_5%cmpd_315
5982	Q55544	VDKEVTPR	2	5.73674	4.005e-07	1	776.598	1	iTRAQ_8plex_Nterm:::iTRAQ_8plex_K::::::	1.4251	1.517	1.1654	0.6668	0.1638	0.179	File: Phospho_Syn6803_22.wiff, Sample: Phospho_Syn6803_22 (sample number 1), Elution: 27.699 to 28.022 min, Period: 1, Cycle(s): 715-718 (Experiment 3)	VDKEVTPR%iTRAQ_8plex_Nterm:::iTRAQ_8plex_K::::::%sample_6%cmpd_113
5982	Q55544	VDKEVTPR	3	5.83881	2.366e-07	1	518.058	1	iTRAQ_8plex_Nterm:::iTRAQ_8plex_K::::::	9.5729	11.0039	9.1558	5.0463	2.2258	1.853	File: Phospho_Syn6803_22.wiff, Sample: Phospho_Syn6803_22 (sample number 1), Elution: 27.375 to 27.92 min, Period: 1, Cycle(s): 713-718 (Experiment 2)	VDKEVTPR%iTRAQ_8plex_Nterm:::iTRAQ_8plex_K::::::%sample_6%cmpd_114
5982	Q55544	YAMKPGLSALEK	3	5.72115	2.592e-07	1	740.905	0	iTRAQ_8plex_Nterm::::iTRAQ_8plex_K::::::::iTRAQ_8plex_K:	1.8749	1.9117	2.1015	1.4199	0.6552	0.5902	File: Phospho_Syn6803_22.wiff, Sample: Phospho_Syn6803_22 (sample number 1), Elution: 49.831 to 49.933 min, Period: 1, Cycle(s): 915-916 (Experiment 3)	YAMKPGLSALEK%iTRAQ_8plex_Nterm::::iTRAQ_8plex_K::::::::iTRAQ_8plex_K:%sample_6%cmpd_231
5982	Q55544	EIVLQYFDILLSEFK	3	6.29009	1.031e-08	1	822.629	0	iTRAQ_8plex_Nterm:::::::::::::::iTRAQ_8plex_K:	0.3503	0.5611	0.3678	0.2686	0.159	0.0532	File: Phospho_Syn6803_22.wiff, Sample: Phospho_Syn6803_22 (sample number 1), Elution: 113.885 to 114.174 min, Period: 1, Cycle(s): 1504-1509 (Experiment 2)	EIVLQYFDILLSEFK%iTRAQ_8plex_Nterm:::::::::::::::iTRAQ_8plex_K:%sample_6%cmpd_562
5982	Q55544	LEIAETLTQNADLIVSR	3	5.29826	3.683e-06	1	730.862	0	iTRAQ_8plex_Nterm::::::::::::::::::	0.0047	0.0285	0.0191		0.0193	0.0194	File: Phospho_Syn6803_10.wiff, Sample: Phospho_Syn6803_10 (sample number 1), Elution: 91.906 to 92.008 min, Period: 1, Cycle(s): 1286-1287 (Experiment 3)	LEIAETLTQNADLIVSR%iTRAQ_8plex_Nterm::::::::::::::::::%sample_0%cmpd_389
5982	Q55544	FLEGSELNELTAYFQSGALR	3	5.28723	3.663e-06	1	850.582	0	iTRAQ_8plex_Nterm:::::::::::::::::::::		0.0571	0.0191				File: Phospho_Syn6803_10.wiff, Sample: Phospho_Syn6803_10 (sample number 1), Elution: 97.221 to 97.323 min, Period: 1, Cycle(s): 1334-1335 (Experiment 3)	FLEGSELNELTAYFQSGALR%iTRAQ_8plex_Nterm:::::::::::::::::::::%sample_0%cmpd_414
5982	Q55498	MVEYAQTAHQR	3	7.18488	2.993e-11	1	546.738	0	iTRAQ_8plex_Nterm::::::::::::	0.7149	0.7228	1.1367	0.7003	0.8961	0.6822	File: Phospho_Syn6803_22.wiff, Sample: Phospho_Syn6803_22 (sample number 1), Elution: 34.338 to 34.44 min, Period: 1, Cycle(s): 775-776 (Experiment 3)	MVEYAQTAHQR%iTRAQ_8plex_Nterm::::::::::::%sample_6%cmpd_149
5982	Q55497	GEPIQDTAR	2	5.57141	4.169e-07	1	645.94	0	iTRAQ_8plex_Nterm::::::::::	0.161	0.195	0.1719	0.1295	0.1831	0.1548	File: Phospho_Syn6803_14.wiff, Sample: Phospho_Syn6803_14 (sample number 1), Elution: 21.267 to 21.369 min, Period: 1, Cycle(s): 651-652 (Experiment 3)	GEPIQDTAR%iTRAQ_8plex_Nterm::::::::::%sample_2%cmpd_81
5982	Q55437	REEYQQLLK	3	6.24791	1.414e-08	1	605.784	1	iTRAQ_8plex_Nterm:::::::::iTRAQ_8plex_K:	0.5681	0.5611	0.9409	0.6668	0.607	0.5225	File: Phospho_Syn6803_24.wiff, Sample: Phospho_Syn6803_24 (sample number 1), Elution: 41.344 to 41.447 min, Period: 1, Cycle(s): 829-830 (Experiment 3)	REEYQQLLK%iTRAQ_8plex_Nterm:::::::::iTRAQ_8plex_K:%sample_7%cmpd_198
5982	Q55393	VALQFLDNFVHQPFER	3	7.09898	2.891e-11	1	755.205	0	iTRAQ_8plex_Nterm:::::::::::::::::	0.7007	0.6562	0.8597	0.4173	0.4095	0.4306	File: Phospho_Syn6803_20.wiff, Sample: Phospho_Syn6803_20 (sample number 1), Elution: 95.965 to 96.067 min, Period: 1, Cycle(s): 2251-2252 (Experiment 2)	VALQFLDNFVHQPFER%iTRAQ_8plex_Nterm:::::::::::::::::%sample_5%cmpd_401
5982	Q55393	VALQFLDNFVHQPFER	3	6.65735	6.413e-10	1	755.207	0	iTRAQ_8plex_Nterm:::::::::::::::::	0.6202	0.5041	0.7594	0.3886	0.3469	0.2613	File: Phospho_Syn6803_20.wiff, Sample: Phospho_Syn6803_20 (sample number 1), Elution: 96.731 to 96.833 min, Period: 1, Cycle(s): 2257-2258 (Experiment 3)	VALQFLDNFVHQPFER%iTRAQ_8plex_Nterm:::::::::::::::::%sample_5%cmpd_406
5982	Q55393	VALQFLDNFVHQPFER	3	5.66646	3.353e-07	1	755.203	0	iTRAQ_8plex_Nterm:::::::::::::::::	1.5955	1.4218	2.2687	1.4487	0.8768	0.8467	File: Phospho_Syn6803_20.wiff, Sample: Phospho_Syn6803_20 (sample number 1), Elution: 95.404 to 95.727 min, Period: 1, Cycle(s): 2245-2248 (Experiment 2)	VALQFLDNFVHQPFER%iTRAQ_8plex_Nterm:::::::::::::::::%sample_5%cmpd_400
5982	Q55393	VALQFLDNFVHQPFER	3	5.4089	1.459e-06	1	755.211	0	iTRAQ_8plex_Nterm:::::::::::::::::	0.3598	0.3376	0.4442	0.2063	0.2216	0.2419	File: Phospho_Syn6803_20.wiff, Sample: Phospho_Syn6803_20 (sample number 1), Elution: 97.071 to 97.174 min, Period: 1, Cycle(s): 2261-2262 (Experiment 3)	VALQFLDNFVHQPFER%iTRAQ_8plex_Nterm:::::::::::::::::%sample_5%cmpd_409
5983	Q55393	HNVGELLHR	3	10.1075	2.609e-22	1	460.324	0	iTRAQ_8plex_Nterm::::::::::	0.1657	0.2283	0.3152	0.2686	0.2553	0.3145	File: Phospho_Syn6803_32.wiff, Sample: Phospho_Syn6803_32 (sample number 1), Elution: 37.489 to 38.034 min, Period: 1, Cycle(s): 924-929 (Experiment 2)	HNVGELLHR%iTRAQ_8plex_Nterm::::::::::%sample_0%cmpd_177
5983	Q55393	AEGLTAVHHR	3	9.54858	8.086e-20	1	465.657	0	iTRAQ_8plex_Nterm:::::::::::	0.0568	0.0238	0.0382	0.0336		0.0194	File: Phospho_Syn6803_32.wiff, Sample: Phospho_Syn6803_32 (sample number 1), Elution: 30.154 to 30.256 min, Period: 1, Cycle(s): 855-856 (Experiment 2)	AEGLTAVHHR%iTRAQ_8plex_Nterm:::::::::::%sample_0%cmpd_131
5981	Q55385	HWIAEADR	2	6.47846	3.012e-09	1	651.284	0	iTRAQ_8plex_Nterm:::::::::	0.7432	0.775	0.6637	0.3789	0.3853	0.179	File: Phospho_25.wiff, Sample: Phospho_25 (sample number 1), Elution: 21.259 to 21.481 min, Period: 1, Cycle(s): 327-328 (Experiment 2), 325-326 (Experiment 3)	HWIAEADR%iTRAQ_8plex_Nterm:::::::::%sample_7%cmpd_133
5982	Q55385	HWIAEADR	2	6.35593	4.558e-09	1	651.454	0	iTRAQ_8plex_Nterm:::::::::	0.3882	0.2901	0.1815	0.2446	0.2168	0.2467	File: Phospho_Syn6803_26.wiff, Sample: Phospho_Syn6803_26 (sample number 1), Elution: 32.64 to 32.743 min, Period: 1, Cycle(s): 795-796 (Experiment 3)	HWIAEADR%iTRAQ_8plex_Nterm:::::::::%sample_8%cmpd_142
5981	Q55356_CHAIN_0	GVAETVVPEVR	2	9.47635	8.163e-20	1	730.355	0	iTRAQ_8plex_Nterm::::::::::::	1.9076	2.1205	1.5567	1.3716	1.0693	1.0158	File: Phospho_13.wiff, Sample: Phospho_13 (sample number 1), Elution: 30.87 to 31.091 min, Period: 1, Cycle(s): 908-909 (Experiment 2), 906-907 (Experiment 3)	GVAETVVPEVR%iTRAQ_8plex_Nterm::::::::::::%sample_1%cmpd_118
5981	Q55356_CHAIN_0	GVAETVVPEVR	2	7.74212	3.08e-13	1	730.35	0	iTRAQ_8plex_Nterm::::::::::::	0.3787	0.4422	0.2531	0.235	0.1734	0.1741	File: Phospho_11.wiff, Sample: Phospho_11 (sample number 1), Elution: 31.272 to 31.375 min, Period: 1, Cycle(s): 1136-1137 (Experiment 2)	GVAETVVPEVR%iTRAQ_8plex_Nterm::::::::::::%sample_0%cmpd_60
5982	Q55356_CHAIN_0	GVAETVVPEVR	2	10.3215	1.859e-23	1	730.531	0	iTRAQ_8plex_Nterm::::::::::::	4.5308	4.8695	3.3194	2.7102	2.2932	2.0223	File: Phospho_Syn6803_12.wiff, Sample: Phospho_Syn6803_12 (sample number 1), Elution: 37.964 to 38.509 min, Period: 1, Cycle(s): 794-799 (Experiment 2)	GVAETVVPEVR%iTRAQ_8plex_Nterm::::::::::::%sample_1%cmpd_160
5981	Q55332_CHAIN_0	IDLNNSDIR	2	6.04146	2.978e-08	1	682.311	0	iTRAQ_8plex_Nterm::::::::::	5.7559	7.1364	5.7206	3.1797	2.1	1.7752	File: Phospho_15.wiff, Sample: Phospho_15 (sample number 1), Elution: 26.616 to 26.837 min, Period: 1, Cycle(s): 853-854 (Experiment 2), 851-852 (Experiment 3)	IDLNNSDIR%iTRAQ_8plex_Nterm::::::::::%sample_2%cmpd_96
5981	Q55332_CHAIN_0	NAPYDTVEEVLDIPGLSETQK	3	9.05082	4.257e-18	1	976.086	0	iTRAQ_8plex_Nterm:::::::::::::::::::::iTRAQ_8plex_K:	0.4544	0.4992	0.5635	0.2638	0.2071	0.1451	File: Phospho_13.wiff, Sample: Phospho_13 (sample number 1), Elution: 69.577 to 69.918 min, Period: 1, Cycle(s): 1283-1286 (Experiment 2), 1281-1282 (Experiment 3)	NAPYDTVEEVLDIPGLSETQK%iTRAQ_8plex_Nterm:::::::::::::::::::::iTRAQ_8plex_K:%sample_1%cmpd_292
5982	Q55332_CHAIN_0	NAPYDTVEEVLDIPGLSETQK	3	8.48647	4.686e-16	1	976.345	0	iTRAQ_8plex_Nterm:::::::::::::::::::::iTRAQ_8plex_K:	0.3693	0.5136	0.3821	0.1919	0.1012	0.0629	File: Phospho_Syn6803_12.wiff, Sample: Phospho_Syn6803_12 (sample number 1), Elution: 84.094 to 84.196 min, Period: 1, Cycle(s): 1210-1211 (Experiment 3)	NAPYDTVEEVLDIPGLSETQK%iTRAQ_8plex_Nterm:::::::::::::::::::::iTRAQ_8plex_K:%sample_1%cmpd_359
5981	Q55318	GLAWLIFGIPK	3	7.04209	1.098e-10	1	608.332	0	iTRAQ_8plex_Nterm:::::::::::iTRAQ_8plex_K:	0.3077	0.3661	0.4393	0.2686	0.2023	0.1645	File: Phospho_17.wiff, Sample: Phospho_17 (sample number 1), Elution: 78.552 to 78.723 min, Period: 1, Cycle(s): 2632-2635 (Experiment 2)	GLAWLIFGIPK%iTRAQ_8plex_Nterm:::::::::::iTRAQ_8plex_K:%sample_3%cmpd_225
5981	Q55318	GLAWLIFGIPK	2	6.57913	9.701e-10	1	911.987	0	iTRAQ_8plex_Nterm:::::::::::iTRAQ_8plex_K:	0.2935	0.2995	0.3199	0.3261	0.2408	0.2322	File: Phospho_17.wiff, Sample: Phospho_17 (sample number 1), Elution: 78.433 to 78.484 min, Period: 1, Cycle(s): 2630-2631 (Experiment 2)	GLAWLIFGIPK%iTRAQ_8plex_Nterm:::::::::::iTRAQ_8plex_K:%sample_3%cmpd_224
5981	Q55318	GLAWLIFGIPK	3	6.39454	9.34e-09	1	608.334	0	iTRAQ_8plex_Nterm:::::::::::iTRAQ_8plex_K:	0.1089	0.1141	0.2006	0.1343	0.1108	0.0726	File: Phospho_17.wiff, Sample: Phospho_17 (sample number 1), Elution: 78.314 to 78.365 min, Period: 1, Cycle(s): 2628-2629 (Experiment 2)	GLAWLIFGIPK%iTRAQ_8plex_Nterm:::::::::::iTRAQ_8plex_K:%sample_3%cmpd_223
5982	Q55318	VLENYPLVR	2	6.15988	1.747e-08	1	704.012	0	iTRAQ_8plex_Nterm::::::::::	1.1457	1.2364	1.2513	0.873	0.66	0.6822	File: Phospho_Syn6803_14.wiff, Sample: Phospho_Syn6803_14 (sample number 1), Elution: 54.476 to 54.578 min, Period: 1, Cycle(s): 951-952 (Experiment 3)	VLENYPLVR%iTRAQ_8plex_Nterm::::::::::%sample_2%cmpd_241
5982	Q55318	GLAWLIFGIPK	3	7.08057	6.819e-11	1	608.472	0	iTRAQ_8plex_Nterm:::::::::::iTRAQ_8plex_K:	0.6344	0.5802	0.7881	0.566	0.2505	0.4016	File: Phospho_Syn6803_18.wiff, Sample: Phospho_Syn6803_18 (sample number 1), Elution: 95.076 to 95.382 min, Period: 1, Cycle(s): 2069-2070, 2072-2075 (Experiment 2)	GLAWLIFGIPK%iTRAQ_8plex_Nterm:::::::::::iTRAQ_8plex_K:%sample_4%cmpd_374
5982	Q55318	GLAWLIFGIPK	3	7.02937	9.854e-11	1	608.473	0	iTRAQ_8plex_Nterm:::::::::::iTRAQ_8plex_K:	0.3551	0.4375	0.5827	0.4077	0.2601	0.2806	File: Phospho_Syn6803_18.wiff, Sample: Phospho_Syn6803_18 (sample number 1), Elution: 97.731 to 98.378 min, Period: 1, Cycle(s): 2150-2153 (Experiment 2), 2154-2155 (Experiment 3)	GLAWLIFGIPK%iTRAQ_8plex_Nterm:::::::::::iTRAQ_8plex_K:%sample_4%cmpd_386
5982	Q55318	HGDFGDDK	3	7.57099	1.741e-12	1	500.339	0	iTRAQ_8plex_Nterm::::::::iTRAQ_8plex_K:	0.3172	0.2092	0.4012	0.2638	0.2168	0.2225	File: Phospho_Syn6803_24.wiff, Sample: Phospho_Syn6803_24 (sample number 1), Elution: 26.07 to 26.172 min, Period: 1, Cycle(s): 691-692 (Experiment 3)	HGDFGDDK%iTRAQ_8plex_Nterm::::::::iTRAQ_8plex_K:%sample_7%cmpd_121
5982	Q55318	GLAWLIFGIPK	3	5.90536	1.671e-07	1	608.472	0	iTRAQ_8plex_Nterm:::::::::::iTRAQ_8plex_K:	0.7433	0.7846	0.8979	0.6668	0.2698	0.4596	File: Phospho_Syn6803_18.wiff, Sample: Phospho_Syn6803_18 (sample number 1), Elution: 96.437 to 96.727 min, Period: 1, Cycle(s): 2114-2119 (Experiment 2)	GLAWLIFGIPK%iTRAQ_8plex_Nterm:::::::::::iTRAQ_8plex_K:%sample_4%cmpd_379
5982	Q55318	KADDIPVNIYRPK	4	7.8442	2.789e-13	1	611.218	1	iTRAQ_8plex_Nterm:iTRAQ_8plex_K::::::::::::iTRAQ_8plex_K:	6.2731	5.8777	9.323	6.5382	4.6682	4.8236	File: Phospho_Syn6803_26.wiff, Sample: Phospho_Syn6803_26 (sample number 1), Elution: 35.639 to 36.185 min, Period: 1, Cycle(s): 823-828 (Experiment 2)	KADDIPVNIYRPK%iTRAQ_8plex_Nterm:iTRAQ_8plex_K::::::::::::iTRAQ_8plex_K:%sample_8%cmpd_160
5982	Q55318	KADDIPVNIYRPK	4	6.06809	8.672e-08	1	611.468	1	iTRAQ_8plex_Nterm:iTRAQ_8plex_K::::::::::::iTRAQ_8plex_K:	1.3588	1.1793	1.6907	1.0026	0.9009	0.7886	File: Phospho_Syn6803_26.wiff, Sample: Phospho_Syn6803_26 (sample number 1), Elution: 36.304 to 36.406 min, Period: 1, Cycle(s): 829-830 (Experiment 2)	KADDIPVNIYRPK%iTRAQ_8plex_Nterm:iTRAQ_8plex_K::::::::::::iTRAQ_8plex_K:%sample_8%cmpd_162
5981	Q55247	IALVNAGIVGMTVSEVR	3	12.52	2.437e-34	1	678.329	0	iTRAQ_8plex_Nterm::::::::::::::::::	0.1704	0.4231	0.3629	0.2878	0.2408	0.0919	File: Phospho_11.wiff, Sample: Phospho_11 (sample number 1), Elution: 69.336 to 69.88 min, Period: 1, Cycle(s): 1480-1485 (Experiment 2)	IALVNAGIVGMTVSEVR%iTRAQ_8plex_Nterm::::::::::::::::::%sample_0%cmpd_230
5981	Q55247	IFISPVDSVVR	2	8.40484	1.028e-15	1	768.38	0	iTRAQ_8plex_Nterm::::::::::::	1.1644	2.2536	2.3542	1.8033	1.5798	1.3447	File: Phospho_13.wiff, Sample: Phospho_13 (sample number 1), Elution: 52.115 to 52.557 min, Period: 1, Cycle(s): 1100-1103 (Experiment 2), 1098-1099 (Experiment 3)	IFISPVDSVVR%iTRAQ_8plex_Nterm::::::::::::%sample_1%cmpd_216
5981	Q55247	IALVNAGIVGMTVSEVR	2	9.60986	1.38e-20	1	1016.98	0	iTRAQ_8plex_Nterm::::::::::::::::::	0.2651	0.5753	0.6446	0.4652	0.1927	0.2564	File: Phospho_11.wiff, Sample: Phospho_11 (sample number 1), Elution: 69.88 to 69.983 min, Period: 1, Cycle(s): 1484-1485 (Experiment 3)	IALVNAGIVGMTVSEVR%iTRAQ_8plex_Nterm::::::::::::::::::%sample_0%cmpd_229
5981	Q55247	KVEAIIRPFK	3	5.92707	1.434e-07	1	705.058	1	iTRAQ_8plex_Nterm:iTRAQ_8plex_K:::::::::iTRAQ_8plex_K:	0.9325	1.8115	1.9674	1.3381	1.1704	0.9819	File: Phospho_27.wiff, Sample: Phospho_27 (sample number 1), Elution: 40.541 to 41.085 min, Period: 1, Cycle(s): 704-709 (Experiment 3)	KVEAIIRPFK%iTRAQ_8plex_Nterm:iTRAQ_8plex_K:::::::::iTRAQ_8plex_K:%sample_8%cmpd_223
5981	Q55247	VEAIIRPFKLDEVK	4	5.47757	1.337e-06	1	643.088	1	iTRAQ_8plex_Nterm:::::::::iTRAQ_8plex_K:::::iTRAQ_8plex_K:	1.4342	2.905	5.0808	4.3883	4.2483	3.5069	File: Phospho_25.wiff, Sample: Phospho_25 (sample number 1), Elution: 55.681 to 56.226 min, Period: 1, Cycle(s): 637-642 (Experiment 2)	VEAIIRPFKLDEVK%iTRAQ_8plex_Nterm:::::::::iTRAQ_8plex_K:::::iTRAQ_8plex_K:%sample_7%cmpd_331
5982	Q55247	IFISPVDSVVR	2	10.0576	3.06e-22	1	768.569	0	iTRAQ_8plex_Nterm::::::::::::	2.3293	4.9646	4.3367	3.2955	2.9339	2.5642	File: Phospho_Syn6803_12.wiff, Sample: Phospho_Syn6803_12 (sample number 1), Elution: 64.845 to 65.287 min, Period: 1, Cycle(s): 1040-1041 (Experiment 2), 1036-1039 (Experiment 3)	IFISPVDSVVR%iTRAQ_8plex_Nterm::::::::::::%sample_1%cmpd_275
5982	Q55247	IFISPVDSVVR	2	8.42627	1.285e-15	1	768.566	0	iTRAQ_8plex_Nterm::::::::::::	1.3209	2.7628	2.7701	1.9283	0.843	1.4708	File: Phospho_Syn6803_12.wiff, Sample: Phospho_Syn6803_12 (sample number 1), Elution: 66.394 to 66.836 min, Period: 1, Cycle(s): 1054-1055 (Experiment 2), 1050-1053 (Experiment 3)	IFISPVDSVVR%iTRAQ_8plex_Nterm::::::::::::%sample_1%cmpd_281
5982	Q55247	IALVNAGIVGMTVSEVR	3	11.5736	2.047e-29	1	678.499	0	iTRAQ_8plex_Nterm::::::::::::::::::	0.071	0.0903	0.191	0.048	0.0578	0.0629	File: Phospho_Syn6803_10.wiff, Sample: Phospho_Syn6803_10 (sample number 1), Elution: 80.944 to 81.489 min, Period: 1, Cycle(s): 1188-1193 (Experiment 2)	IALVNAGIVGMTVSEVR%iTRAQ_8plex_Nterm::::::::::::::::::%sample_0%cmpd_347
5982	Q55247	IALVNAGIVGMTVSEVR	3	10.6801	4.858e-25	1	678.491	0	iTRAQ_8plex_Nterm::::::::::::::::::	0.0521	0.1284	0.0525	0.0672	0.0289	0.0677	File: Phospho_Syn6803_10.wiff, Sample: Phospho_Syn6803_10 (sample number 1), Elution: 82.495 to 83.04 min, Period: 1, Cycle(s): 1202-1207 (Experiment 2)	IALVNAGIVGMTVSEVR%iTRAQ_8plex_Nterm::::::::::::::::::%sample_0%cmpd_353
5982	Q55247	IALVNAGIVGMTVSEVR	3	9.751	7.124e-21	1	678.484	0	iTRAQ_8plex_Nterm::::::::::::::::::	0.0615	0.0285	0.0764	0.0576	0.0241	0.0194	File: Phospho_Syn6803_12.wiff, Sample: Phospho_Syn6803_12 (sample number 1), Elution: 84.537 to 84.639 min, Period: 1, Cycle(s): 1214-1215 (Experiment 3)	IALVNAGIVGMTVSEVR%iTRAQ_8plex_Nterm::::::::::::::::::%sample_1%cmpd_361
5982	Q55247	IALVNAGIVGMTVSEVR	3	9.33628	3.891e-19	1	678.482	0	iTRAQ_8plex_Nterm::::::::::::::::::	0.0189	0.0285	0.0382	0.0336	0.0048	0.0242	File: Phospho_Syn6803_12.wiff, Sample: Phospho_Syn6803_12 (sample number 1), Elution: 85.864 to 85.966 min, Period: 1, Cycle(s): 1226-1227 (Experiment 3)	IALVNAGIVGMTVSEVR%iTRAQ_8plex_Nterm::::::::::::::::::%sample_1%cmpd_368
5982	Q55247	IFISPVDSVVR	2	6.83394	2.933e-10	1	768.565	0	iTRAQ_8plex_Nterm::::::::::::	0.1326	0.3471	0.3821	0.2638	0.2216	0.1355	File: Phospho_Syn6803_12.wiff, Sample: Phospho_Syn6803_12 (sample number 1), Elution: 67.942 to 68.044 min, Period: 1, Cycle(s): 1064-1065 (Experiment 3)	IFISPVDSVVR%iTRAQ_8plex_Nterm::::::::::::%sample_1%cmpd_285
5982	Q55247	VEAIIRPFK	3	7.34572	9.618e-12	1	561.114	0	iTRAQ_8plex_Nterm:::::::::iTRAQ_8plex_K:	2.7128	5.9157	5.8317	4.2261	4.5526	3.3141	File: Phospho_Syn6803_22.wiff, Sample: Phospho_Syn6803_22 (sample number 1), Elution: 59.348 to 59.79 min, Period: 1, Cycle(s): 1005-1006 (Experiment 2), 1001-1004 (Experiment 3)	VEAIIRPFK%iTRAQ_8plex_Nterm:::::::::iTRAQ_8plex_K:%sample_6%cmpd_280
5981	Q55233	EVANYLVGAIASFYGGKPQLQR	3	8.67664	1.121e-16	1	997.133	0	iTRAQ_8plex_Nterm:::::::::::::::::iTRAQ_8plex_K::::::	0.2367	0.1664	0.4345	0.3357	0.3902	0.2225	File: Phospho_19.wiff, Sample: Phospho_19 (sample number 1), Elution: 77.431 to 77.975 min, Period: 1, Cycle(s): 2192-2197 (Experiment 3)	EVANYLVGAIASFYGGKPQLQR%iTRAQ_8plex_Nterm:::::::::::::::::iTRAQ_8plex_K::::::%sample_4%cmpd_303
5981	Q55233	EVANYLVGAIASFYGGKPQLQR	4	7.59962	1.025e-12	1	748.116	0	iTRAQ_8plex_Nterm:::::::::::::::::iTRAQ_8plex_K::::::	0.1799	0.1664	0.3056	0.283	0.289	0.3676	File: Phospho_19.wiff, Sample: Phospho_19 (sample number 1), Elution: 77.329 to 77.873 min, Period: 1, Cycle(s): 2192-2197 (Experiment 2)	EVANYLVGAIASFYGGKPQLQR%iTRAQ_8plex_Nterm:::::::::::::::::iTRAQ_8plex_K::::::%sample_4%cmpd_304
5982	Q55233	EVANYLVGAIASFYGGKPQLQR	4	5.51155	1.494e-06	1	748.55	0	iTRAQ_8plex_Nterm:::::::::::::::::iTRAQ_8plex_K::::::	0.1941	0.1902	0.2818	0.1679	0.318	0.1258	File: Phospho_Syn6803_20.wiff, Sample: Phospho_Syn6803_20 (sample number 1), Elution: 95.506 to 95.608 min, Period: 1, Cycle(s): 2245-2246 (Experiment 3)	EVANYLVGAIASFYGGKPQLQR%iTRAQ_8plex_Nterm:::::::::::::::::iTRAQ_8plex_K::::::%sample_5%cmpd_398
5981	Q55199	LVADNPDLTLPDRPITVVHR	3	10.4765	4.432e-24	1	849.047	0	iTRAQ_8plex_Nterm:::::::::::::::::::::	2.3809	3.3138	5.6633	3.2804	9.4597	5.7706	File: Phospho_23.wiff, Sample: Phospho_23 (sample number 1), Elution: 45.25 to 45.693 min, Period: 1, Cycle(s): 686-687 (Experiment 2), 682-685 (Experiment 3)	LVADNPDLTLPDRPITVVHR%iTRAQ_8plex_Nterm:::::::::::::::::::::%sample_6%cmpd_239
5981	Q55199	LVADNPDLTLPDRPITVVHR	4	8.2888	5.72e-15	1	637.041	0	iTRAQ_8plex_Nterm:::::::::::::::::::::	2.9868	4.2504	7.7403	4.1676	11.2852	6.9992	File: Phospho_23.wiff, Sample: Phospho_23 (sample number 1), Elution: 45.029 to 45.471 min, Period: 1, Cycle(s): 682-685 (Experiment 2), 680-681 (Experiment 3)	LVADNPDLTLPDRPITVVHR%iTRAQ_8plex_Nterm:::::::::::::::::::::%sample_6%cmpd_237
5981	Q55199	LVADNPDLTLPDRPITVVHR	4	6.26102	1.893e-08	1	637.064	0	iTRAQ_8plex_Nterm:::::::::::::::::::::	0.2367	0.271	0.6017	0.2446	0.5057	0.4257	File: Phospho_25.wiff, Sample: Phospho_25 (sample number 1), Elution: 46.046 to 46.149 min, Period: 1, Cycle(s): 549-550 (Experiment 3)	LVADNPDLTLPDRPITVVHR%iTRAQ_8plex_Nterm:::::::::::::::::::::%sample_7%cmpd_277
5981	Q55199	LVADNPDLTLPDRPITVVHR	4	6.88822	2.797e-10	1	637.045	0	iTRAQ_8plex_Nterm:::::::::::::::::::::	0.0899	0.2139	0.277	0.0863	0.3083	0.1886	File: Phospho_23.wiff, Sample: Phospho_23 (sample number 1), Elution: 46.476 to 46.578 min, Period: 1, Cycle(s): 694-695 (Experiment 2)	LVADNPDLTLPDRPITVVHR%iTRAQ_8plex_Nterm:::::::::::::::::::::%sample_6%cmpd_243
5982	Q55199	LVADNPDLTLPDRPITVVHR	4	9.74634	1.119e-20	1	637.221	0	iTRAQ_8plex_Nterm:::::::::::::::::::::	4.0148	4.6841	7.5175	4.3508	10.3964	6.6282	File: Phospho_Syn6803_22.wiff, Sample: Phospho_Syn6803_22 (sample number 1), Elution: 55.926 to 56.471 min, Period: 1, Cycle(s): 971-976 (Experiment 2)	LVADNPDLTLPDRPITVVHR%iTRAQ_8plex_Nterm:::::::::::::::::::::%sample_6%cmpd_262
5982	Q55199	LVADNPDLTLPDRPITVVHR	4	9.4689	1.654e-19	1	637.221	0	iTRAQ_8plex_Nterm:::::::::::::::::::::	0.4687	0.9463	1.2704	0.7003	1.8018	1.2047	File: Phospho_Syn6803_22.wiff, Sample: Phospho_Syn6803_22 (sample number 1), Elution: 57.577 to 57.679 min, Period: 1, Cycle(s): 985-986 (Experiment 3)	LVADNPDLTLPDRPITVVHR%iTRAQ_8plex_Nterm:::::::::::::::::::::%sample_6%cmpd_268
5982	Q55199	LVADNPDLTLPDRPITVVHR	4	8.62336	3.803e-16	1	637.219	0	iTRAQ_8plex_Nterm:::::::::::::::::::::	1.2025	1.4694	2.0776	1.1848	2.5534	1.6062	File: Phospho_Syn6803_22.wiff, Sample: Phospho_Syn6803_22 (sample number 1), Elution: 57.918 to 58.241 min, Period: 1, Cycle(s): 989-992 (Experiment 2)	LVADNPDLTLPDRPITVVHR%iTRAQ_8plex_Nterm:::::::::::::::::::::%sample_6%cmpd_273
5981	Q55195	AALWDEVKDK	3	6.75774	6.657e-10	1	696.328	1	iTRAQ_8plex_Nterm::::::::iTRAQ_8plex_K::iTRAQ_8plex_K:	0.4402	0.7369	1.6665	1.2182	2.6298	2.3943	File: Phospho_23.wiff, Sample: Phospho_23 (sample number 1), Elution: 42.271 to 42.594 min, Period: 1, Cycle(s): 656-659 (Experiment 2)	AALWDEVKDK%iTRAQ_8plex_Nterm::::::::iTRAQ_8plex_K::iTRAQ_8plex_K:%sample_6%cmpd_224
5981	Q55176	RQELASEFGALK	3	7.00492	1.112e-10	1	652.973	1	iTRAQ_8plex_Nterm::::::::::::iTRAQ_8plex_K:	0.1988	0.2187	0.3438	0.2494	0.3131	0.4353	File: Phospho_23.wiff, Sample: Phospho_23 (sample number 1), Elution: 39.053 to 39.155 min, Period: 1, Cycle(s): 626-627 (Experiment 3)	RQELASEFGALK%iTRAQ_8plex_Nterm::::::::::::iTRAQ_8plex_K:%sample_6%cmpd_206
5981	Q55171	HIGGLDLLPTPK	3	9.79682	4.88e-21	1	623.648	0	iTRAQ_8plex_Nterm::::::::::::iTRAQ_8plex_K:	2.362	2.7243	3.4142	2.2972	1.1993	2.0316	File: Phospho_21.wiff, Sample: Phospho_21 (sample number 1), Elution: 43.148 to 43.59 min, Period: 1, Cycle(s): 744-747 (Experiment 2), 742-743 (Experiment 3)	HIGGLDLLPTPK%iTRAQ_8plex_Nterm::::::::::::iTRAQ_8plex_K:%sample_5%cmpd_227
5982	Q55171	HIGGLDLLPTPK	3	8.03877	3.221e-14	1	623.818	0	iTRAQ_8plex_Nterm::::::::::::iTRAQ_8plex_K:	1.0984	1.2982	1.8293	1.228	0.8623	1.0112	File: Phospho_Syn6803_22.wiff, Sample: Phospho_Syn6803_22 (sample number 1), Elution: 54.479 to 54.802 min, Period: 1, Cycle(s): 957-960 (Experiment 3)	HIGGLDLLPTPK%iTRAQ_8plex_Nterm::::::::::::iTRAQ_8plex_K:%sample_6%cmpd_251
5982	Q55162	DLEKPYPER	3	5.34714	3.932e-06	1	585.761	0	iTRAQ_8plex_Nterm::::iTRAQ_8plex_K::::::	2.2347	2.4205	1.7815	1.3767	1.8692	1.0886	File: Phospho_Syn6803_22.wiff, Sample: Phospho_Syn6803_22 (sample number 1), Elution: 34.015 to 34.117 min, Period: 1, Cycle(s): 773-774 (Experiment 2)	DLEKPYPER%iTRAQ_8plex_Nterm::::iTRAQ_8plex_K::::::%sample_6%cmpd_148
5982	Q55155	LVAGGHVDAEQLR	3	8.69489	1.111e-16	1	557.067	0	iTRAQ_8plex_Nterm::::::::::::::	0.2935	0.1997	0.3296	0.1823	0.1831	0.1645	File: Phospho_Syn6803_20.wiff, Sample: Phospho_Syn6803_20 (sample number 1), Elution: 39.785 to 39.887 min, Period: 1, Cycle(s): 806-807 (Experiment 3)	LVAGGHVDAEQLR%iTRAQ_8plex_Nterm::::::::::::::%sample_5%cmpd_186
5981	Q55146	AVVSDGILLVGELLK	3	6.64937	1.604e-09	1	712.046	0	iTRAQ_8plex_Nterm:::::::::::::::iTRAQ_8plex_K:	0.0947	0.2092	0.1051	0.0528	0.13	0.1209	File: Phospho_15.wiff, Sample: Phospho_15 (sample number 1), Elution: 87.692 to 88.118 min, Period: 1, Cycle(s): 3391-3392 (Experiment 2), 3393-3394 (Experiment 3)	AVVSDGILLVGELLK%iTRAQ_8plex_Nterm:::::::::::::::iTRAQ_8plex_K:%sample_2%cmpd_206
5981	Q55139	ASTIPADAQAR	2	9.3604	1.668e-19	1	702.825	0	iTRAQ_8plex_Nterm::::::::::::	0.1799	0.1617	0.2435	0.1966	0.1638	0.1499	File: Phospho_13.wiff, Sample: Phospho_13 (sample number 1), Elution: 17.933 to 18.358 min, Period: 1, Cycle(s): 790-791 (Experiment 2), 792-793 (Experiment 3)	ASTIPADAQAR%iTRAQ_8plex_Nterm::::::::::::%sample_1%cmpd_44
5982	Q55139	ASTIPADAQAR	2	9.45398	6.687e-20	1	702.987	0	iTRAQ_8plex_Nterm::::::::::::	0.3219	0.3471	0.5493	0.4941	0.5251	0.3774	File: Phospho_Syn6803_14.wiff, Sample: Phospho_Syn6803_14 (sample number 1), Elution: 24.586 to 24.688 min, Period: 1, Cycle(s): 681-682 (Experiment 3)	ASTIPADAQAR%iTRAQ_8plex_Nterm::::::::::::%sample_2%cmpd_98
5982	Q55139	ASTIPADAQAR	2	8.12383	9.26e-15	1	702.986	0	iTRAQ_8plex_Nterm::::::::::::	0.1373	0.1331	0.2961	0.1247	0.289	0.1597	File: Phospho_Syn6803_14.wiff, Sample: Phospho_Syn6803_14 (sample number 1), Elution: 25.029 to 25.131 min, Period: 1, Cycle(s): 685-686 (Experiment 3)	ASTIPADAQAR%iTRAQ_8plex_Nterm::::::::::::%sample_2%cmpd_100
5981	Q55119	VVEFLHVKPGK	4	5.78487	3.374e-07	1	542.044	0	iTRAQ_8plex_Nterm::::::::iTRAQ_8plex_K:::iTRAQ_8plex_K:	0.3787	0.29	0.3725	0.446	0.2553	0.2757	File: Phospho_27.wiff, Sample: Phospho_27 (sample number 1), Elution: 41.324 to 41.647 min, Period: 1, Cycle(s): 712-715 (Experiment 2)	VVEFLHVKPGK%iTRAQ_8plex_Nterm::::::::iTRAQ_8plex_K:::iTRAQ_8plex_K:%sample_8%cmpd_228
5982	Q55119	VVEFLHVKPGK	4	6.2249	2.819e-08	1	542.179	0	iTRAQ_8plex_Nterm::::::::iTRAQ_8plex_K:::iTRAQ_8plex_K:	0.5255	0.3757	0.4108	0.4269	0.3806	0.3241	File: Phospho_Syn6803_26.wiff, Sample: Phospho_Syn6803_26 (sample number 1), Elution: 40.835 to 40.937 min, Period: 1, Cycle(s): 869-870 (Experiment 3)	VVEFLHVKPGK%iTRAQ_8plex_Nterm::::::::iTRAQ_8plex_K:::iTRAQ_8plex_K:%sample_8%cmpd_185
5982	Q55119	VVEFLHVKPGK	4	6.0754	7.174e-08	1	542.174	0	iTRAQ_8plex_Nterm::::::::iTRAQ_8plex_K:::iTRAQ_8plex_K:	0.374	0.1997	0.4155	0.5373	0.3999	0.3193	File: Phospho_Syn6803_26.wiff, Sample: Phospho_Syn6803_26 (sample number 1), Elution: 40.392 to 40.494 min, Period: 1, Cycle(s): 865-866 (Experiment 3)	VVEFLHVKPGK%iTRAQ_8plex_Nterm::::::::iTRAQ_8plex_K:::iTRAQ_8plex_K:%sample_8%cmpd_181
5981	Q55118_CHAIN_0	YALPIDNPEVR	2	6.35007	5.165e-09	1	795.872	0	iTRAQ_8plex_Nterm::::::::::::	0.1704	0.1474	0.2865	0.1918	0.13	0.1451	File: Phospho_13.wiff, Sample: Phospho_13 (sample number 1), Elution: 37.73 to 37.832 min, Period: 1, Cycle(s): 968-969 (Experiment 3)	YALPIDNPEVR%iTRAQ_8plex_Nterm::::::::::::%sample_1%cmpd_149
5981	Q55118_CHAIN_0	KFYDGLPFIR	3	5.0458	2.168e-05	1	621.963	1	iTRAQ_8plex_Nterm:iTRAQ_8plex_K::::::::::	1.5147	1.5071	2.4305	1.2086	1.3535	1.1415	File: Phospho_23.wiff, Sample: Phospho_23 (sample number 1), Elution: 49.013 to 49.456 min, Period: 1, Cycle(s): 718-721 (Experiment 2), 716-717 (Experiment 3)	KFYDGLPFIR%iTRAQ_8plex_Nterm:iTRAQ_8plex_K::::::::::%sample_6%cmpd_255
5981	Q55118_CHAIN_0	DKEQVISFR	3	5.33847	4.874e-06	1	577.275	1	iTRAQ_8plex_Nterm::iTRAQ_8plex_K::::::::	0.8473	0.794	1.1938	0.6666	0.7369	0.682	File: Phospho_23.wiff, Sample: Phospho_23 (sample number 1), Elution: 27.985 to 28.087 min, Period: 1, Cycle(s): 526-527 (Experiment 3)	DKEQVISFR%iTRAQ_8plex_Nterm::iTRAQ_8plex_K::::::::%sample_6%cmpd_147
5982	Q55118_CHAIN_0	ILAGVPADR	2	6.31593	7.788e-09	1	608.449	0	iTRAQ_8plex_Nterm::::::::::	1.5813	1.8498	2.2638	1.1752	1.4308	0.9434	File: Phospho_Syn6803_14.wiff, Sample: Phospho_Syn6803_14 (sample number 1), Elution: 42.074 to 42.176 min, Period: 1, Cycle(s): 839-840 (Experiment 3)	ILAGVPADR%iTRAQ_8plex_Nterm::::::::::%sample_2%cmpd_180
5982	Q55118_CHAIN_0	DKEQVISFR	3	6.36743	8.746e-09	1	577.433	1	iTRAQ_8plex_Nterm::iTRAQ_8plex_K::::::::	1.7991	2.2636	2.8322	1.7461	1.8548	1.5482	File: Phospho_Syn6803_22.wiff, Sample: Phospho_Syn6803_22 (sample number 1), Elution: 39.99 to 40.092 min, Period: 1, Cycle(s): 827-828 (Experiment 2)	DKEQVISFR%iTRAQ_8plex_Nterm::iTRAQ_8plex_K::::::::%sample_6%cmpd_183
5982	Q55118_CHAIN_0	DKEQVISFR	3	6.43259	4.14e-09	1	577.118	1	iTRAQ_8plex_Nterm::iTRAQ_8plex_K::::::::	1.8039	1.7452	2.8131	1.866	1.768	1.674	File: Phospho_Syn6803_22.wiff, Sample: Phospho_Syn6803_22 (sample number 1), Elution: 40.314 to 40.416 min, Period: 1, Cycle(s): 829-830 (Experiment 3)	DKEQVISFR%iTRAQ_8plex_Nterm::iTRAQ_8plex_K::::::::%sample_6%cmpd_185
5981	Q55013_CHAIN_0	RDNVLALVEFLK	3	8.50444	8.394e-16	1	675.665	1	iTRAQ_8plex_Nterm::::::::::::iTRAQ_8plex_K:	1.1455	1.3883	1.8336	1.2997	0.8718	0.5998	File: Phospho_23.wiff, Sample: Phospho_23 (sample number 1), Elution: 67.759 to 68.1 min, Period: 1, Cycle(s): 1007-1012 (Experiment 2)	RDNVLALVEFLK%iTRAQ_8plex_Nterm::::::::::::iTRAQ_8plex_K:%sample_6%cmpd_349
5981	Q55013_CHAIN_0	RDNVLALVEFLK	3	7.54664	2.054e-12	1	675.662	1	iTRAQ_8plex_Nterm::::::::::::iTRAQ_8plex_K:	0.3029	0.4041	0.5348	0.3885	0.1782	0.1838	File: Phospho_23.wiff, Sample: Phospho_23 (sample number 1), Elution: 69.07 to 69.36 min, Period: 1, Cycle(s): 1031-1036 (Experiment 2)	RDNVLALVEFLK%iTRAQ_8plex_Nterm::::::::::::iTRAQ_8plex_K:%sample_6%cmpd_353
5981	Q55013_CHAIN_0	RDNVLALVEFLK	3	7.22894	2.191e-11	1	675.659	1	iTRAQ_8plex_Nterm::::::::::::iTRAQ_8plex_K:	0.071	0.1141	0.191	0.1295	0.0674	0.0097	File: Phospho_23.wiff, Sample: Phospho_23 (sample number 1), Elution: 70.33 to 70.892 min, Period: 1, Cycle(s): 1075-1078 (Experiment 2), 1080-1081 (Experiment 3)	RDNVLALVEFLK%iTRAQ_8plex_Nterm::::::::::::iTRAQ_8plex_K:%sample_6%cmpd_357
5981	Q55013_CHAIN_0	RDNVLALVEFLK	2	6.10524	2.464e-08	1	1012.99	1	iTRAQ_8plex_Nterm::::::::::::iTRAQ_8plex_K:	0.6153	0.4469	0.6924	0.6187	0.3661	0.3241	File: Phospho_23.wiff, Sample: Phospho_23 (sample number 1), Elution: 68.321 to 68.712 min, Period: 1, Cycle(s): 1015-1018 (Experiment 2), 1013-1014 (Experiment 3)	RDNVLALVEFLK%iTRAQ_8plex_Nterm::::::::::::iTRAQ_8plex_K:%sample_6%cmpd_351
5981	Q55013_CHAIN_0	RDNVLALVEFLK	3	6.55607	2.569e-09	1	675.681	1	iTRAQ_8plex_Nterm::::::::::::iTRAQ_8plex_K:	0.1136	0.0618	0.1719	0.0863	0.0433	0.0242	File: Phospho_25.wiff, Sample: Phospho_25 (sample number 1), Elution: 69.556 to 69.846 min, Period: 1, Cycle(s): 886-891 (Experiment 2)	RDNVLALVEFLK%iTRAQ_8plex_Nterm::::::::::::iTRAQ_8plex_K:%sample_7%cmpd_396
5981	Q55013_CHAIN_0	DNVLALVEFLK	3	5.32656	1.266e-05	1	623.668	0	iTRAQ_8plex_Nterm:::::::::::iTRAQ_8plex_K:	0.2035	0.2663	0.2674	0.0959	0.0482	0.0387	File: Phospho_17.wiff, Sample: Phospho_17 (sample number 1), Elution: 77.055 to 77.157 min, Period: 1, Cycle(s): 2594-2595 (Experiment 3) (Charge not auto determined)(*)(*)(*)	DNVLALVEFLK%iTRAQ_8plex_Nterm:::::::::::iTRAQ_8plex_K:%sample_3%cmpd_217
5981	Q55013_CHAIN_0	SYDGEDDYSELHPNISRPDIYPEMR	4	7.01931	9.81e-11	1	826.288	0	iTRAQ_8plex_Nterm::::::::::::::::::::::::::	0.2225	0.3471	0.277	0.1487	0.1204	0.058	File: Phospho_23.wiff, Sample: Phospho_23 (sample number 1), Elution: 41.709 to 41.811 min, Period: 1, Cycle(s): 650-651 (Experiment 3)	SYDGEDDYSELHPNISRPDIYPEMR%iTRAQ_8plex_Nterm::::::::::::::::::::::::::%sample_6%cmpd_219
5982	Q55013_CHAIN_0	RDNVLALVEFLK	3	11.1971	1.538e-27	1	675.86	1	iTRAQ_8plex_Nterm::::::::::::iTRAQ_8plex_K:	2.7412	3.2289	3.9164	3.0892	1.7247	1.4708	File: Phospho_Syn6803_22.wiff, Sample: Phospho_Syn6803_22 (sample number 1), Elution: 84.419 to 84.963 min, Period: 1, Cycle(s): 1234-1239 (Experiment 2)	RDNVLALVEFLK%iTRAQ_8plex_Nterm::::::::::::iTRAQ_8plex_K:%sample_6%cmpd_406
5982	Q55013_CHAIN_0	VELTESTR	2	7.31169	6.991e-12	1	619.934	0	iTRAQ_8plex_Nterm:::::::::	4.3319	4.8029	5.9653	3.516	2.7267	2.4868	File: Phospho_Syn6803_16.wiff, Sample: Phospho_Syn6803_16 (sample number 1), Elution: 29.591 to 29.693 min, Period: 1, Cycle(s): 759-760 (Experiment 2)	VELTESTR%iTRAQ_8plex_Nterm:::::::::%sample_3%cmpd_123
5982	Q55013_CHAIN_0	RDNVLALVEFLK	3	10.6335	7.594e-25	1	675.861	1	iTRAQ_8plex_Nterm::::::::::::iTRAQ_8plex_K:	1.141	1.2412	1.5141	1.0793	0.5444	0.3725	File: Phospho_Syn6803_22.wiff, Sample: Phospho_Syn6803_22 (sample number 1), Elution: 86.853 to 87.397 min, Period: 1, Cycle(s): 1256-1261 (Experiment 2)	RDNVLALVEFLK%iTRAQ_8plex_Nterm::::::::::::iTRAQ_8plex_K:%sample_6%cmpd_418
5982	Q55013_CHAIN_0	VELTESTR	2	7.02732	5.579e-11	1	619.925	0	iTRAQ_8plex_Nterm:::::::::	1.1126	1.1223	1.0842	0.5276	0.5107	0.329	File: Phospho_Syn6803_14.wiff, Sample: Phospho_Syn6803_14 (sample number 1), Elution: 29.676 to 29.778 min, Period: 1, Cycle(s): 727-728 (Experiment 3)	VELTESTR%iTRAQ_8plex_Nterm:::::::::%sample_2%cmpd_122
5982	Q55013_CHAIN_0	RDNVLALVEFLK	3	9.18795	1.461e-18	1	675.86	1	iTRAQ_8plex_Nterm::::::::::::iTRAQ_8plex_K:	4.7392	5.0598	6.6006	4.4564	2.7942	2.3852	File: Phospho_Syn6803_22.wiff, Sample: Phospho_Syn6803_22 (sample number 1), Elution: 82.87 to 83.414 min, Period: 1, Cycle(s): 1220-1225 (Experiment 2)	RDNVLALVEFLK%iTRAQ_8plex_Nterm::::::::::::iTRAQ_8plex_K:%sample_6%cmpd_399
5982	Q55013_CHAIN_0	RDNVLALVEFLK	3	9.13003	2.5e-18	1	675.859	1	iTRAQ_8plex_Nterm::::::::::::iTRAQ_8plex_K:	0.7954	0.9986	1.28	0.9162	0.5926	0.5515	File: Phospho_Syn6803_22.wiff, Sample: Phospho_Syn6803_22 (sample number 1), Elution: 88.402 to 88.947 min, Period: 1, Cycle(s): 1270-1275 (Experiment 2)	RDNVLALVEFLK%iTRAQ_8plex_Nterm::::::::::::iTRAQ_8plex_K:%sample_6%cmpd_427
5982	Q55013_CHAIN_0	RDNVLALVEFLK	3	8.46508	9.343e-16	1	675.855	1	iTRAQ_8plex_Nterm::::::::::::iTRAQ_8plex_K:	0.6107	0.7846	0.8549	0.7483	0.448	0.4741	File: Phospho_Syn6803_24.wiff, Sample: Phospho_Syn6803_24 (sample number 1), Elution: 81.969 to 82.514 min, Period: 1, Cycle(s): 1197-1202 (Experiment 2)	RDNVLALVEFLK%iTRAQ_8plex_Nterm::::::::::::iTRAQ_8plex_K:%sample_7%cmpd_426
5982	Q55013_CHAIN_0	RDNVLALVEFLK	3	8.76298	6.941e-17	1	675.863	1	iTRAQ_8plex_Nterm::::::::::::iTRAQ_8plex_K:	2.192	2.2255	2.9182	2.0387	1.2719	1.0934	File: Phospho_Syn6803_22.wiff, Sample: Phospho_Syn6803_22 (sample number 1), Elution: 81.423 to 81.968 min, Period: 1, Cycle(s): 1206-1211 (Experiment 2)	RDNVLALVEFLK%iTRAQ_8plex_Nterm::::::::::::iTRAQ_8plex_K:%sample_6%cmpd_392
5982	Q55013_CHAIN_0	RDNVLALVEFLK	3	8.56619	3.904e-16	1	675.862	1	iTRAQ_8plex_Nterm::::::::::::iTRAQ_8plex_K:	0.4356	0.3662	0.5493	0.4413	0.1831	0.2613	File: Phospho_Syn6803_24.wiff, Sample: Phospho_Syn6803_24 (sample number 1), Elution: 80.522 to 80.965 min, Period: 1, Cycle(s): 1187-1188 (Experiment 2), 1183-1186 (Experiment 3)	RDNVLALVEFLK%iTRAQ_8plex_Nterm::::::::::::iTRAQ_8plex_K:%sample_7%cmpd_416
5982	Q55013_CHAIN_0	RDNVLALVEFLK	3	8.56916	3.805e-16	1	675.859	1	iTRAQ_8plex_Nterm::::::::::::iTRAQ_8plex_K:	0.3882	0.3091	0.5827	0.4605	0.3035	0.2709	File: Phospho_Syn6803_22.wiff, Sample: Phospho_Syn6803_22 (sample number 1), Elution: 90.394 to 90.717 min, Period: 1, Cycle(s): 1288-1291 (Experiment 2)	RDNVLALVEFLK%iTRAQ_8plex_Nterm::::::::::::iTRAQ_8plex_K:%sample_6%cmpd_439
5982	Q55013_CHAIN_0	RDNVLALVEFLK	3	8.17168	1.11e-14	1	675.856	1	iTRAQ_8plex_Nterm::::::::::::iTRAQ_8plex_K:	0.5113	0.5326	0.5636	0.4221	0.1493	0.2322	File: Phospho_Syn6803_24.wiff, Sample: Phospho_Syn6803_24 (sample number 1), Elution: 83.62 to 84.063 min, Period: 1, Cycle(s): 1215-1216 (Experiment 2), 1211-1214 (Experiment 3)	RDNVLALVEFLK%iTRAQ_8plex_Nterm::::::::::::iTRAQ_8plex_K:%sample_7%cmpd_434
5982	Q55013_CHAIN_0	RDNVLALVEFLK	3	8.04905	3.045e-14	1	675.858	1	iTRAQ_8plex_Nterm::::::::::::iTRAQ_8plex_K:	0.303	0.0713	0.3343	0.2111	0.0915	0.0919	File: Phospho_Syn6803_22.wiff, Sample: Phospho_Syn6803_22 (sample number 1), Elution: 89.951 to 90.053 min, Period: 1, Cycle(s): 1284-1285 (Experiment 2)	RDNVLALVEFLK%iTRAQ_8plex_Nterm::::::::::::iTRAQ_8plex_K:%sample_6%cmpd_435
5982	Q55013_CHAIN_0	RDNVLALVEFLK	3	6.01815	2.082e-07	1	675.523	1	iTRAQ_8plex_Nterm::::::::::::iTRAQ_8plex_K:	0.677	0.8607	0.9313	0.7771	0.3565	0.2564	File: Phospho_Syn6803_22.wiff, Sample: Phospho_Syn6803_22 (sample number 1), Elution: 85.848 to 85.951 min, Period: 1, Cycle(s): 1246-1247 (Experiment 3) (Charge not auto determined)(*)(*)(*)	RDNVLALVEFLK%iTRAQ_8plex_Nterm::::::::::::iTRAQ_8plex_K:%sample_6%cmpd_410
5982	Q55013_CHAIN_0	RDNVLALVEFLK	3	7.22944	1.77e-11	1	675.862	1	iTRAQ_8plex_Nterm::::::::::::iTRAQ_8plex_K:	0.4072	0.5326	0.6113	0.4653	0.2168	0.2903	File: Phospho_Syn6803_22.wiff, Sample: Phospho_Syn6803_22 (sample number 1), Elution: 91.721 to 92.045 min, Period: 1, Cycle(s): 1300-1303 (Experiment 2)	RDNVLALVEFLK%iTRAQ_8plex_Nterm::::::::::::iTRAQ_8plex_K:%sample_6%cmpd_448
5982	Q55013_CHAIN_0	RDNVLALVEFLK	3	6.62538	1.264e-09	1	675.858	1	iTRAQ_8plex_Nterm::::::::::::iTRAQ_8plex_K:	0.1704	0.2711	0.3916	0.2878	0.2409	0.179	File: Phospho_Syn6803_24.wiff, Sample: Phospho_Syn6803_24 (sample number 1), Elution: 85.17 to 85.612 min, Period: 1, Cycle(s): 1229-1230 (Experiment 2), 1225-1228 (Experiment 3)	RDNVLALVEFLK%iTRAQ_8plex_Nterm::::::::::::iTRAQ_8plex_K:%sample_7%cmpd_442
5982	Q55013_CHAIN_0	RDNVLALVEFLK	3	6.85884	2.534e-10	1	675.865	1	iTRAQ_8plex_Nterm::::::::::::iTRAQ_8plex_K:	0.1988	0.1474	0.406	0.1343	0.1975	0.1645	File: Phospho_Syn6803_22.wiff, Sample: Phospho_Syn6803_22 (sample number 1), Elution: 93.815 to 94.037 min, Period: 1, Cycle(s): 1320-1321 (Experiment 2), 1318-1319 (Experiment 3)	RDNVLALVEFLK%iTRAQ_8plex_Nterm::::::::::::iTRAQ_8plex_K:%sample_6%cmpd_462
5982	Q55013_CHAIN_0	RDNVLALVEFLK	3	6.15797	2.689e-08	1	675.856	1	iTRAQ_8plex_Nterm::::::::::::iTRAQ_8plex_K:	0.142	0.195	0.1719	0.1871	0.0964	0.0242	File: Phospho_Syn6803_22.wiff, Sample: Phospho_Syn6803_22 (sample number 1), Elution: 92.385 to 92.487 min, Period: 1, Cycle(s): 1306-1307 (Experiment 2)	RDNVLALVEFLK%iTRAQ_8plex_Nterm::::::::::::iTRAQ_8plex_K:%sample_6%cmpd_452
5982	Q55013_CHAIN_0	RDNVLALVEFLK	3	5.46935	1.649e-06	1	675.865	1	iTRAQ_8plex_Nterm::::::::::::iTRAQ_8plex_K:	0.0473	0.0285	0.0478	0.0911	0.0289	0.0435	File: Phospho_Syn6803_24.wiff, Sample: Phospho_Syn6803_24 (sample number 1), Elution: 86.838 to 86.94 min, Period: 1, Cycle(s): 1241-1242 (Experiment 2)	RDNVLALVEFLK%iTRAQ_8plex_Nterm::::::::::::iTRAQ_8plex_K:%sample_7%cmpd_452
5982	Q55013_CHAIN_0	SYDGEDDYSELHPNISRPDIYPEMR	4	8.3193	4.292e-15	1	826.535	0	iTRAQ_8plex_Nterm::::::::::::::::::::::::::	1.6381	2.1542	2.3307	1.1273	0.8816	0.6483	File: Phospho_Syn6803_22.wiff, Sample: Phospho_Syn6803_22 (sample number 1), Elution: 54.819 to 55.466 min, Period: 1, Cycle(s): 961-964 (Experiment 2), 965-966 (Experiment 3)	SYDGEDDYSELHPNISRPDIYPEMR%iTRAQ_8plex_Nterm::::::::::::::::::::::::::%sample_6%cmpd_256
5982	Q55013_CHAIN_0	SYDGEDDYSELHPNISRPDIYPEMR	4	6.21124	2.681e-08	1	826.777	0	iTRAQ_8plex_Nterm::::::::::::::::::::::::::	0.2983	0.447	0.3916	0.2734	0.0771	0.1645	File: Phospho_Syn6803_22.wiff, Sample: Phospho_Syn6803_22 (sample number 1), Elution: 55.483 to 55.585 min, Period: 1, Cycle(s): 967-968 (Experiment 2)	SYDGEDDYSELHPNISRPDIYPEMR%iTRAQ_8plex_Nterm::::::::::::::::::::::::::%sample_6%cmpd_258
5981	Q54715	TPLTEAVSTADSQGR	2	13.0237	3.006e-37	1	918.886	0	iTRAQ_8plex_Nterm::::::::::::::::	17.2535	16.7926	20.5904	13.4525	2.6395	4.0825	File: Phospho_13.wiff, Sample: Phospho_13 (sample number 1), Elution: 33.865 to 34.513 min, Period: 1, Cycle(s): 934-937 (Experiment 2), 938-939 (Experiment 3)	TPLTEAVSTADSQGR%iTRAQ_8plex_Nterm::::::::::::::::%sample_1%cmpd_133
5981	Q54715	TPLTEAVSTADSQGR	2	12.3642	1.367e-33	1	918.887	0	iTRAQ_8plex_Nterm::::::::::::::::	2.9347	3.0428	3.3187	1.7985	0.395	0.5804	File: Phospho_11.wiff, Sample: Phospho_11 (sample number 1), Elution: 37.129 to 37.674 min, Period: 1, Cycle(s): 1190-1191 (Experiment 2), 1188-1189, 1192-1193 (Experiment 3)	TPLTEAVSTADSQGR%iTRAQ_8plex_Nterm::::::::::::::::%sample_0%cmpd_84
5981	Q54715	TPLTEAVSTADSQGR	2	12.9024	1.462e-36	1	918.885	0	iTRAQ_8plex_Nterm::::::::::::::::	38.4402	37.6453	39.9772	24.7036	4.9804	7.2169	File: Phospho_11.wiff, Sample: Phospho_11 (sample number 1), Elution: 33.928 to 34.473 min, Period: 1, Cycle(s): 1160-1165 (Experiment 2)	TPLTEAVSTADSQGR%iTRAQ_8plex_Nterm::::::::::::::::%sample_0%cmpd_72
5981	Q54715	TPLTEAVSTADSQGR	2	12.5598	1.177e-34	1	918.885	0	iTRAQ_8plex_Nterm::::::::::::::::	4.9891	5.2774	5.2527	3.4578	0.7947	1.011	File: Phospho_11.wiff, Sample: Phospho_11 (sample number 1), Elution: 35.478 to 36.124 min, Period: 1, Cycle(s): 1174-1175 (Experiment 2), 1176-1179 (Experiment 3)	TPLTEAVSTADSQGR%iTRAQ_8plex_Nterm::::::::::::::::%sample_0%cmpd_78
5981	Q54715	TPLTEAVSTADSQGR	2	11.8473	7.225e-31	1	918.89	0	iTRAQ_8plex_Nterm::::::::::::::::	0.9609	1.122	1.2224	0.7913	0.1541	0.2709	File: Phospho_11.wiff, Sample: Phospho_11 (sample number 1), Elution: 40.005 to 40.329 min, Period: 1, Cycle(s): 1214-1217 (Experiment 3)	TPLTEAVSTADSQGR%iTRAQ_8plex_Nterm::::::::::::::::%sample_0%cmpd_97
5981	Q54715	TPLTEAVSTADSQGR	2	11.3915	1.544e-28	1	918.888	0	iTRAQ_8plex_Nterm::::::::::::::::	2.7028	2.7909	2.8317	1.7217	0.2745	0.3531	File: Phospho_11.wiff, Sample: Phospho_11 (sample number 1), Elution: 22.082 to 22.626 min, Period: 1, Cycle(s): 1052-1057 (Experiment 3)	TPLTEAVSTADSQGR%iTRAQ_8plex_Nterm::::::::::::::::%sample_0%cmpd_22
5981	Q54715	QANAGLQAAK	2	8.60523	1.942e-16	1	790.397	0	iTRAQ_8plex_Nterm::::::::::iTRAQ_8plex_K:	17.9446	21.6802	20.1035	12.1481	3.8918	3.9132	File: Phospho_17.wiff, Sample: Phospho_17 (sample number 1), Elution: 17.066 to 17.509 min, Period: 1, Cycle(s): 651-654 (Experiment 2), 649-650 (Experiment 3)	QANAGLQAAK%iTRAQ_8plex_Nterm::::::::::iTRAQ_8plex_K:%sample_3%cmpd_67
5981	Q54715	TPLTEAVSTADSQGR	3	13.9937	7.583e-43	1	612.933	0	iTRAQ_8plex_Nterm::::::::::::::::	0.1751	0.3138	0.1814	0.2398	0.0289	0.0193	File: Phospho_11.wiff, Sample: Phospho_11 (sample number 1), Elution: 34.473 to 34.797 min, Period: 1, Cycle(s): 1164-1167 (Experiment 3)	TPLTEAVSTADSQGR%iTRAQ_8plex_Nterm::::::::::::::::%sample_0%cmpd_74
5981	Q54715	TPLTEAVSTADSQGR	3	13.9725	1.022e-42	1	612.933	0	iTRAQ_8plex_Nterm::::::::::::::::	0.4165	0.504	0.3486	0.2925	0.0915	0.1354	File: Phospho_11.wiff, Sample: Phospho_11 (sample number 1), Elution: 21.98 to 22.524 min, Period: 1, Cycle(s): 1052-1057 (Experiment 2)	TPLTEAVSTADSQGR%iTRAQ_8plex_Nterm::::::::::::::::%sample_0%cmpd_23
5981	Q54715	TPLTEAVSTADSQGR	3	12.8097	6.29e-36	1	612.931	0	iTRAQ_8plex_Nterm::::::::::::::::	0.1325	0.2282	0.2626	0.1055	0.0289	0.0435	File: Phospho_11.wiff, Sample: Phospho_11 (sample number 1), Elution: 23.528 to 24.073 min, Period: 1, Cycle(s): 1066-1071 (Experiment 2)	TPLTEAVSTADSQGR%iTRAQ_8plex_Nterm::::::::::::::::%sample_0%cmpd_32
5981	Q54715	TPLTEAVSTADSQGR	3	13.3327	6.65e-39	1	612.934	0	iTRAQ_8plex_Nterm::::::::::::::::	0.213	0.1664	0.2435	0.1247	0.0385	0.0242	File: Phospho_11.wiff, Sample: Phospho_11 (sample number 1), Elution: 28.94 to 29.264 min, Period: 1, Cycle(s): 1114-1117 (Experiment 3)	TPLTEAVSTADSQGR%iTRAQ_8plex_Nterm::::::::::::::::%sample_0%cmpd_52
5981	Q54715	MKTPLTEAVSTADSQGR	3	11.2397	8.717e-28	1	806.018	1	iTRAQ_8plex_Nterm:Oxidation_M:iTRAQ_8plex_K::::::::::::::::	0.2414	0.3708	0.6876	0.4172	0.1493	0.2032	File: Phospho_21.wiff, Sample: Phospho_21 (sample number 1), Elution: 30.432 to 30.534 min, Period: 1, Cycle(s): 628-629 (Experiment 2)	MKTPLTEAVSTADSQGR%iTRAQ_8plex_Nterm:Oxidation_M:iTRAQ_8plex_K::::::::::::::::%sample_5%cmpd_164
5981	Q54715	TPLTEAVSTADSQGR	2	9.7114	9.032e-21	1	918.888	0	iTRAQ_8plex_Nterm::::::::::::::::	1.8887	1.7639	2.2061	1.3285	0.5587	0.6191	File: Phospho_11.wiff, Sample: Phospho_11 (sample number 1), Elution: 38.678 to 39.001 min, Period: 1, Cycle(s): 1202-1205 (Experiment 3)	TPLTEAVSTADSQGR%iTRAQ_8plex_Nterm::::::::::::::::%sample_0%cmpd_91
5981	Q54715	MKTPLTEAVSTADSQGR	3	11.1855	1.657e-27	1	806.027	1	iTRAQ_8plex_Nterm:Oxidation_M:iTRAQ_8plex_K::::::::::::::::	1.2496	1.7972	2.6359	1.3141	0.3227	1.011	File: Phospho_19.wiff, Sample: Phospho_19 (sample number 1), Elution: 29.768 to 30.091 min, Period: 1, Cycle(s): 550-553 (Experiment 2)	MKTPLTEAVSTADSQGR%iTRAQ_8plex_Nterm:Oxidation_M:iTRAQ_8plex_K::::::::::::::::%sample_4%cmpd_168
5981	Q54715	MKTPLTEAVSTADSQGR	3	10.5838	1.47e-24	1	800.694	1	iTRAQ_8plex_Nterm::iTRAQ_8plex_K::::::::::::::::	0.3124	0.1664	1.7048	0.9448	0.2071	0.3483	File: Phospho_19.wiff, Sample: Phospho_19 (sample number 1), Elution: 36.067 to 36.169 min, Period: 1, Cycle(s): 606-607 (Experiment 3)	MKTPLTEAVSTADSQGR%iTRAQ_8plex_Nterm::iTRAQ_8plex_K::::::::::::::::%sample_4%cmpd_197
5981	Q54715	TPLTEAVSTADSQGR	2	9.87088	1.865e-21	1	918.887	0	iTRAQ_8plex_Nterm::::::::::::::::	0.9846	0.8986	1.0028	0.7338	0.0819	0.1645	File: Phospho_11.wiff, Sample: Phospho_11 (sample number 1), Elution: 41.333 to 41.656 min, Period: 1, Cycle(s): 1226-1229 (Experiment 3)	TPLTEAVSTADSQGR%iTRAQ_8plex_Nterm::::::::::::::::%sample_0%cmpd_102
5981	Q54715	TPLTEAVSTADSQGR	3	10.7813	1.899e-25	1	612.936	0	iTRAQ_8plex_Nterm::::::::::::::::	0.0757	0.0618	0.1242	0.0384	0.0337	0.029	File: Phospho_13.wiff, Sample: Phospho_13 (sample number 1), Elution: 21.796 to 21.898 min, Period: 1, Cycle(s): 824-825 (Experiment 3)	TPLTEAVSTADSQGR%iTRAQ_8plex_Nterm::::::::::::::::%sample_1%cmpd_64
5981	Q54715	TPLTEAVSTADSQGR	3	11.5885	2.05e-29	1	612.93	0	iTRAQ_8plex_Nterm::::::::::::::::	0.2367	0.3185	0.277	0.1391	0.0193	0.0387	File: Phospho_11.wiff, Sample: Phospho_11 (sample number 1), Elution: 19.767 to 20.312 min, Period: 1, Cycle(s): 1032-1037 (Experiment 2)	TPLTEAVSTADSQGR%iTRAQ_8plex_Nterm::::::::::::::::%sample_0%cmpd_13
5981	Q54715	QANAGLQAAK	3	9.69455	1.908e-20	1	527.266	0	iTRAQ_8plex_Nterm::::::::::iTRAQ_8plex_K:	21.2675	22.5455	25.27	14.3878	5.0815	5.0064	File: Phospho_17.wiff, Sample: Phospho_17 (sample number 1), Elution: 17.628 to 18.275 min, Period: 1, Cycle(s): 655-658 (Experiment 2), 659-660 (Experiment 3)	QANAGLQAAK%iTRAQ_8plex_Nterm::::::::::iTRAQ_8plex_K:%sample_3%cmpd_70
5981	Q54715	MKTPLTEAVSTADSQGR	3	10.9206	3.17e-26	1	806.027	1	iTRAQ_8plex_Nterm:Oxidation_M:iTRAQ_8plex_K::::::::::::::::	0.6864	0.756	1.6283	0.7865	0.2216	0.5321	File: Phospho_19.wiff, Sample: Phospho_19 (sample number 1), Elution: 30.432 to 30.534 min, Period: 1, Cycle(s): 556-557 (Experiment 2)	MKTPLTEAVSTADSQGR%iTRAQ_8plex_Nterm:Oxidation_M:iTRAQ_8plex_K::::::::::::::::%sample_4%cmpd_171
5981	Q54715	TFDLSPSWYVEALK	3	9.91518	1.091e-21	1	755.356	0	iTRAQ_8plex_Nterm::::::::::::::iTRAQ_8plex_K:	12.2218	13.7735	14.8602	9.3136	4.0411	3.4537	File: Phospho_17.wiff, Sample: Phospho_17 (sample number 1), Elution: 64.027 to 64.078 min, Period: 1, Cycle(s): 1980-1981 (Experiment 2)	TFDLSPSWYVEALK%iTRAQ_8plex_Nterm::::::::::::::iTRAQ_8plex_K:%sample_3%cmpd_202
5981	Q54715	QANAGLQAAK	3	9.43421	2.364e-19	1	527.269	0	iTRAQ_8plex_Nterm::::::::::iTRAQ_8plex_K:	9.8078	11.6531	12.7352	6.6567	2.2783	2.3121	File: Phospho_17.wiff, Sample: Phospho_17 (sample number 1), Elution: 16.964 to 17.066 min, Period: 1, Cycle(s): 649-650 (Experiment 2)	QANAGLQAAK%iTRAQ_8plex_Nterm::::::::::iTRAQ_8plex_K:%sample_3%cmpd_64
5981	Q54715	FPYTTQTQGNNFAADQR	3	10.3295	1.348e-23	1	754.964	0	iTRAQ_8plex_Nterm::::::::::::::::::	3.9477	5.0159	3.5193	1.6066	0.3901	0.3241	File: Phospho_11.wiff, Sample: Phospho_11 (sample number 1), Elution: 33.264 to 33.809 min, Period: 1, Cycle(s): 1154-1159 (Experiment 2)	FPYTTQTQGNNFAADQR%iTRAQ_8plex_Nterm::::::::::::::::::%sample_0%cmpd_69
5981	Q54715	ALTDNAQSLVNGAAQAVYNK	3	10.7166	2.212e-25	1	886.399	0	iTRAQ_8plex_Nterm::::::::::::::::::::iTRAQ_8plex_K:	5.3867	5.8384	5.5392	2.8728	0.814	0.8852	File: Phospho_13.wiff, Sample: Phospho_13 (sample number 1), Elution: 41.169 to 41.714 min, Period: 1, Cycle(s): 1000-1005 (Experiment 2)	ALTDNAQSLVNGAAQAVYNK%iTRAQ_8plex_Nterm::::::::::::::::::::iTRAQ_8plex_K:%sample_1%cmpd_169
5981	Q54715	DIGYYLR	2	5.01896	1.169e-05	1	602.282	0	iTRAQ_8plex_Nterm::::::::	2.7028	2.6958	2.4592	1.9376	0.867	0.6288	File: Phospho_19.wiff, Sample: Phospho_19 (sample number 1), Elution: 36.85 to 36.952 min, Period: 1, Cycle(s): 614-615 (Experiment 2)	DIGYYLR%iTRAQ_8plex_Nterm::::::::%sample_4%cmpd_201
5981	Q54715	FPYTTQTQGNNFAADQR	3	9.9495	6.59e-22	1	754.966	0	iTRAQ_8plex_Nterm::::::::::::::::::	1.0082	1.5024	1.2224	0.657	0.2794	0.1983	File: Phospho_13.wiff, Sample: Phospho_13 (sample number 1), Elution: 33.201 to 33.746 min, Period: 1, Cycle(s): 928-933 (Experiment 2)	FPYTTQTQGNNFAADQR%iTRAQ_8plex_Nterm::::::::::::::::::%sample_1%cmpd_130
5981	Q54715	DIGYYLR	2	5.16038	5.545e-06	1	602.283	0	iTRAQ_8plex_Nterm::::::::	13.3389	13.9353	14.4114	10.8866	6.0208	4.7549	File: Phospho_17.wiff, Sample: Phospho_17 (sample number 1), Elution: 38.189 to 38.512 min, Period: 1, Cycle(s): 962-963, 965-966, 968-969 (Experiment 2)	DIGYYLR%iTRAQ_8plex_Nterm::::::::%sample_3%cmpd_156
5981	Q54715	DIGYYLR	2	5.00891	1.232e-05	1	602.285	0	iTRAQ_8plex_Nterm::::::::	6.5653	6.642	6.9192	5.2467	2.5913	1.9977	File: Phospho_17.wiff, Sample: Phospho_17 (sample number 1), Elution: 41.32 to 41.507 min, Period: 1, Cycle(s): 1052-1053 (Experiment 2), 1049-1050 (Experiment 3)	DIGYYLR%iTRAQ_8plex_Nterm::::::::%sample_3%cmpd_163
5981	Q54715	FLSSTELQIAFGR	2	7.35182	5.67e-12	1	886.906	0	iTRAQ_8plex_Nterm::::::::::::::	0.4781	0.6323	0.7927	0.3885	0.1782	0.2612	File: Phospho_25.wiff, Sample: Phospho_25 (sample number 1), Elution: 65.521 to 65.742 min, Period: 1, Cycle(s): 727-728 (Experiment 2), 725-726 (Experiment 3)	FLSSTELQIAFGR%iTRAQ_8plex_Nterm::::::::::::::%sample_7%cmpd_386
5981	Q54715	QANAGLQAAK	3	8.95486	1.973e-17	1	527.266	0	iTRAQ_8plex_Nterm::::::::::iTRAQ_8plex_K:	0.5159	0.6846	0.6399	0.2158	0.1204	0.1548	File: Phospho_21.wiff, Sample: Phospho_21 (sample number 1), Elution: 17.817 to 18.362 min, Period: 1, Cycle(s): 514-519 (Experiment 2)	QANAGLQAAK%iTRAQ_8plex_Nterm::::::::::iTRAQ_8plex_K:%sample_5%cmpd_94
5981	Q54715	QANAGLQAAK	3	9.29841	8.554e-19	1	527.276	0	iTRAQ_8plex_Nterm::::::::::iTRAQ_8plex_K:	0.71	0.794	0.6972	0.3885	0.1638	0.1499	File: Phospho_19.wiff, Sample: Phospho_19 (sample number 1), Elution: 17.154 to 17.699 min, Period: 1, Cycle(s): 436-441 (Experiment 2)	QANAGLQAAK%iTRAQ_8plex_Nterm::::::::::iTRAQ_8plex_K:%sample_4%cmpd_98
5981	Q54715	FLSSTELQIAFGR	2	6.82772	2.114e-10	1	886.92	0	iTRAQ_8plex_Nterm::::::::::::::	0.5207	0.523	0.6256	0.3741	0.1589	0.1886	File: Phospho_19.wiff, Sample: Phospho_19 (sample number 1), Elution: 63.711 to 63.762 min, Period: 1, Cycle(s): 1649-1650 (Experiment 2)	FLSSTELQIAFGR%iTRAQ_8plex_Nterm::::::::::::::%sample_4%cmpd_267
5981	Q54715	TFDLSPSWYVEALK	3	9.09107	2.746e-18	1	755.338	0	iTRAQ_8plex_Nterm::::::::::::::iTRAQ_8plex_K:	1.4437	1.2076	1.4803	0.8825	0.3709	0.2854	File: Phospho_21.wiff, Sample: Phospho_21 (sample number 1), Elution: 66.155 to 66.496 min, Period: 1, Cycle(s): 1294-1299 (Experiment 2)	TFDLSPSWYVEALK%iTRAQ_8plex_Nterm::::::::::::::iTRAQ_8plex_K:%sample_5%cmpd_308
5981	Q54715	QANAGLQAAK	3	7.2942	1.818e-11	1	527.601	0	iTRAQ_8plex_Nterm::::::::::iTRAQ_8plex_K:	0.7621	0.7369	0.8357	0.4556	0.1541	0.208	File: Phospho_17.wiff, Sample: Phospho_17 (sample number 1), Elution: 19.177 to 19.28 min, Period: 1, Cycle(s): 669-670 (Experiment 2)	QANAGLQAAK%iTRAQ_8plex_Nterm::::::::::iTRAQ_8plex_K:%sample_3%cmpd_75
5981	Q54715	FLSSTELQIAFGR	2	6.30396	8.124e-09	1	886.907	0	iTRAQ_8plex_Nterm::::::::::::::	0.426	0.4612	0.5587	0.3741	0.0963	0.1258	File: Phospho_19.wiff, Sample: Phospho_19 (sample number 1), Elution: 63.405 to 63.456 min, Period: 1, Cycle(s): 1636-1637 (Experiment 2)	FLSSTELQIAFGR%iTRAQ_8plex_Nterm::::::::::::::%sample_4%cmpd_266
5981	Q54715	TPLTEAVSTADSQGR	3	10.0398	4.533e-22	1	612.935	0	iTRAQ_8plex_Nterm::::::::::::::::	0.0379	0.0618	0.0477	0.0384			File: Phospho_11.wiff, Sample: Phospho_11 (sample number 1), Elution: 17.401 to 17.844 min, Period: 1, Cycle(s): 998-1003 (Experiment 2)	TPLTEAVSTADSQGR%iTRAQ_8plex_Nterm::::::::::::::::%sample_0%cmpd_3
5981	Q54715	DIGYYLR	2	5.28042	2.9e-06	1	602.288	0	iTRAQ_8plex_Nterm::::::::	0.5396	0.5468	0.6112	0.4172	0.1397	0.1354	File: Phospho_17.wiff, Sample: Phospho_17 (sample number 1), Elution: 76.221 to 76.51 min, Period: 1, Cycle(s): 2581-2586 (Experiment 2)	DIGYYLR%iTRAQ_8plex_Nterm::::::::%sample_3%cmpd_215
5981	Q54715	DIGYYLR	2	5.65008	3.608e-07	1	602.282	0	iTRAQ_8plex_Nterm::::::::	0.3645	0.3804	0.2913	0.2446	0.0819	0.029	File: Phospho_17.wiff, Sample: Phospho_17 (sample number 1), Elution: 77.463 to 77.634 min, Period: 1, Cycle(s): 2608-2611 (Experiment 2)	DIGYYLR%iTRAQ_8plex_Nterm::::::::%sample_3%cmpd_220
5981	Q54715	TPLTEAVSTADSQGR	3	9.27127	8.277e-19	1	612.936	0	iTRAQ_8plex_Nterm::::::::::::::::	0.0142		0.0287	0.0048	0.0433		File: Phospho_13.wiff, Sample: Phospho_13 (sample number 1), Elution: 23.567 to 23.669 min, Period: 1, Cycle(s): 840-841 (Experiment 3)	TPLTEAVSTADSQGR%iTRAQ_8plex_Nterm::::::::::::::::%sample_1%cmpd_75
5981	Q54715	DIGYYLR	2	5.63319	3.98e-07	1	602.285	0	iTRAQ_8plex_Nterm::::::::	0.3645	0.2853	0.3534	0.1727	0.106	0.0629	File: Phospho_17.wiff, Sample: Phospho_17 (sample number 1), Elution: 109.358 to 109.8 min, Period: 1, Cycle(s): 3295-3296 (Experiment 2), 3291-3294 (Experiment 3)	DIGYYLR%iTRAQ_8plex_Nterm::::::::%sample_3%cmpd_356
5981	Q54715	FLSSTELQIAFGR	2	6.39267	4.483e-09	1	886.909	0	iTRAQ_8plex_Nterm::::::::::::::	0.2272	0.4279	0.277	0.211	0.0819	0.0532	File: Phospho_15.wiff, Sample: Phospho_15 (sample number 1), Elution: 110.151 to 110.44 min, Period: 1, Cycle(s): 4206-4211 (Experiment 2)	FLSSTELQIAFGR%iTRAQ_8plex_Nterm::::::::::::::%sample_2%cmpd_274
5981	Q54715	DIGYYLR	2	5.79958	1.496e-07	1	602.285	0	iTRAQ_8plex_Nterm::::::::	0.5254	0.4184	0.277	0.2014	0.1541	0.0919	File: Phospho_17.wiff, Sample: Phospho_17 (sample number 1), Elution: 84.322 to 84.611 min, Period: 1, Cycle(s): 2771-2776 (Experiment 2)	DIGYYLR%iTRAQ_8plex_Nterm::::::::%sample_3%cmpd_245
5981	Q54715	DIGYYLR	2	5.96708	5.434e-08	1	602.286	0	iTRAQ_8plex_Nterm::::::::	0.2272	0.2425	0.3056	0.1439	0.0722	0.058	File: Phospho_17.wiff, Sample: Phospho_17 (sample number 1), Elution: 90.755 to 91.402 min, Period: 1, Cycle(s): 2923-2926 (Experiment 2), 2927-2928 (Experiment 3)	DIGYYLR%iTRAQ_8plex_Nterm::::::::%sample_3%cmpd_270
5981	Q54715	DIGYYLR	2	5.48705	9.4e-07	1	602.278	0	iTRAQ_8plex_Nterm::::::::	0.3266	0.2472	0.2722	0.2062	0.0963	0.029	File: Phospho_17.wiff, Sample: Phospho_17 (sample number 1), Elution: 116.625 to 117.17 min, Period: 1, Cycle(s): 3433-3434, 3437-3438 (Experiment 2), 3435-3436 (Experiment 3)	DIGYYLR%iTRAQ_8plex_Nterm::::::::%sample_3%cmpd_393
5981	Q54715	FPYTTQTQGNNFAADQR	3	8.10735	1.267e-14	1	755.29	0	iTRAQ_8plex_Nterm::::::::::::::::::	3.4081	3.9557	3.8297	2.3548	0.6936	0.6385	File: Phospho_11.wiff, Sample: Phospho_11 (sample number 1), Elution: 34.814 to 35.358 min, Period: 1, Cycle(s): 1168-1173 (Experiment 2)	FPYTTQTQGNNFAADQR%iTRAQ_8plex_Nterm::::::::::::::::::%sample_0%cmpd_76
5981	Q54715	DIGYYLR	2	5.49908	8.59e-07	1	602.285	0	iTRAQ_8plex_Nterm::::::::	0.2982	0.2567	0.3247	0.1727	0.0433	0.0629	File: Phospho_17.wiff, Sample: Phospho_17 (sample number 1), Elution: 92.304 to 92.849 min, Period: 1, Cycle(s): 2951-2954 (Experiment 2), 2955-2956 (Experiment 3)	DIGYYLR%iTRAQ_8plex_Nterm::::::::%sample_3%cmpd_276
5981	Q54715	DIGYYLR	2	5.01477	1.195e-05	1	602.285	0	iTRAQ_8plex_Nterm::::::::	0.3692	0.3756	0.3486	0.2014	0.1493	0.1354	File: Phospho_19.wiff, Sample: Phospho_19 (sample number 1), Elution: 37.514 to 37.616 min, Period: 1, Cycle(s): 620-621 (Experiment 2)	DIGYYLR%iTRAQ_8plex_Nterm::::::::%sample_4%cmpd_208
5981	Q54715	DIGYYLR	2	5.02025	1.161e-05	1	602.283	0	iTRAQ_8plex_Nterm::::::::	0.3077	0.2948	0.339	0.3357	0.0722	0.0822	File: Phospho_17.wiff, Sample: Phospho_17 (sample number 1), Elution: 82.875 to 83.267 min, Period: 1, Cycle(s): 2737-2742 (Experiment 2)	DIGYYLR%iTRAQ_8plex_Nterm::::::::%sample_3%cmpd_240
5981	Q54715	DIGYYLR	2	5.18696	4.809e-06	1	602.284	0	iTRAQ_8plex_Nterm::::::::	0.4355	0.3756	0.5062	0.3213	0.106	0.15	File: Phospho_17.wiff, Sample: Phospho_17 (sample number 1), Elution: 81.633 to 81.922 min, Period: 1, Cycle(s): 2704-2709 (Experiment 2)	DIGYYLR%iTRAQ_8plex_Nterm::::::::%sample_3%cmpd_235
5981	Q54715	DIGYYLR	2	5.38631	1.618e-06	1	602.288	0	iTRAQ_8plex_Nterm::::::::	0.3976	0.4374	0.425	0.2494	0.2023	0.1209	File: Phospho_17.wiff, Sample: Phospho_17 (sample number 1), Elution: 80.34 to 80.782 min, Period: 1, Cycle(s): 2666-2667 (Experiment 2), 2664-2665, 2668-2669 (Experiment 3)	DIGYYLR%iTRAQ_8plex_Nterm::::::::%sample_3%cmpd_232
5981	Q54715	TFDLSPSWYVEALK	3	7.33005	6.902e-12	1	755.353	0	iTRAQ_8plex_Nterm::::::::::::::iTRAQ_8plex_K:	0.3503	0.4422	0.4059	0.2782	0.1445	0.1354	File: Phospho_19.wiff, Sample: Phospho_19 (sample number 1), Elution: 64.885 to 64.987 min, Period: 1, Cycle(s): 1692-1693 (Experiment 3)	TFDLSPSWYVEALK%iTRAQ_8plex_Nterm::::::::::::::iTRAQ_8plex_K:%sample_4%cmpd_270
5981	Q54715	FPYTTQTQGNNFAADQR	3	7.74034	2.578e-13	1	754.966	0	iTRAQ_8plex_Nterm::::::::::::::::::	0.5917	0.8415	0.7354	0.4604	0.1734	0.0871	File: Phospho_11.wiff, Sample: Phospho_11 (sample number 1), Elution: 28.498 to 28.821 min, Period: 1, Cycle(s): 1110-1113 (Experiment 3)	FPYTTQTQGNNFAADQR%iTRAQ_8plex_Nterm::::::::::::::::::%sample_0%cmpd_51
5981	Q54715	DIGYYLR	2	5.12488	6.699e-06	1	602.285	0	iTRAQ_8plex_Nterm::::::::	0.3029	0.3423	0.4345	0.2734	0.1734	0.0677	File: Phospho_17.wiff, Sample: Phospho_17 (sample number 1), Elution: 85.632 to 85.921 min, Period: 1, Cycle(s): 2803-2808 (Experiment 2)	DIGYYLR%iTRAQ_8plex_Nterm::::::::%sample_3%cmpd_250
5981	Q54715	TPLTEAVSTADSQGR	3	8.09851	2.476e-14	1	612.933	0	iTRAQ_8plex_Nterm::::::::::::::::	0.0047	0.0285		0.0096	0.0048		File: Phospho_11.wiff, Sample: Phospho_11 (sample number 1), Elution: 25.179 to 25.281 min, Period: 1, Cycle(s): 1080-1081 (Experiment 3)	TPLTEAVSTADSQGR%iTRAQ_8plex_Nterm::::::::::::::::%sample_0%cmpd_36
5981	Q54715	DIGYYLR	2	5.39022	1.583e-06	1	602.288	0	iTRAQ_8plex_Nterm::::::::	0.2935	0.2853	0.2865	0.2158	0.1638	0.0532	File: Phospho_17.wiff, Sample: Phospho_17 (sample number 1), Elution: 110.856 to 111.145 min, Period: 1, Cycle(s): 3312-3315 (Experiment 2), 3310-3311 (Experiment 3)	DIGYYLR%iTRAQ_8plex_Nterm::::::::%sample_3%cmpd_361
5981	Q54715	DIGYYLR	2	5.20378	4.394e-06	1	602.28	0	iTRAQ_8plex_Nterm::::::::	0.2177	0.2853	0.3772	0.1583	0.0915	0.0967	File: Phospho_17.wiff, Sample: Phospho_17 (sample number 1), Elution: 89.41 to 89.7 min, Period: 1, Cycle(s): 2889-2894 (Experiment 2)	DIGYYLR%iTRAQ_8plex_Nterm::::::::%sample_3%cmpd_264
5981	Q54715	FLSSTELQIAFGR	2	5.60684	5.46e-07	1	886.913	0	iTRAQ_8plex_Nterm::::::::::::::	0.1467	0.2615	0.2674	0.1679	0.0337	0.058	File: Phospho_15.wiff, Sample: Phospho_15 (sample number 1), Elution: 111.479 to 111.768 min, Period: 1, Cycle(s): 4234-4239 (Experiment 2)	FLSSTELQIAFGR%iTRAQ_8plex_Nterm::::::::::::::%sample_2%cmpd_278
5981	Q54715	TPLTEAVSTADSQGR	3	8.08582	2.779e-14	1	612.935	0	iTRAQ_8plex_Nterm::::::::::::::::	0.0331		0.0382	0.0144	0.0144	0.0048	File: Phospho_13.wiff, Sample: Phospho_13 (sample number 1), Elution: 19.805 to 19.907 min, Period: 1, Cycle(s): 806-807 (Experiment 3)	TPLTEAVSTADSQGR%iTRAQ_8plex_Nterm::::::::::::::::%sample_1%cmpd_54
5981	Q54715	FPYTTQTQGNNFAADQR	2	6.18444	1.496e-08	1	1132.43	0	iTRAQ_8plex_Nterm::::::::::::::::::	1.633	1.8162	1.8432	0.964	0.3179	0.266	File: Phospho_11.wiff, Sample: Phospho_11 (sample number 1), Elution: 34.252 to 34.354 min, Period: 1, Cycle(s): 1162-1163 (Experiment 3)	FPYTTQTQGNNFAADQR%iTRAQ_8plex_Nterm::::::::::::::::::%sample_0%cmpd_71
5981	Q54715	FPYTTQTQGNNFAADQR	2	5.73766	2.304e-07	1	1132.43	0	iTRAQ_8plex_Nterm::::::::::::::::::	1.9738	2.3011	2.3064	1.458	0.3805	0.4595	File: Phospho_11.wiff, Sample: Phospho_11 (sample number 1), Elution: 34.592 to 34.694 min, Period: 1, Cycle(s): 1166-1167 (Experiment 2)	FPYTTQTQGNNFAADQR%iTRAQ_8plex_Nterm::::::::::::::::::%sample_0%cmpd_73
5981	Q54715	TPLTEAVSTADSQGR	2	6.41538	4.636e-09	1	918.889	0	iTRAQ_8plex_Nterm::::::::::::::::	0.2509	0.3661	0.2722	0.1103	0.0241	0.0919	File: Phospho_11.wiff, Sample: Phospho_11 (sample number 1), Elution: 43.103 to 43.205 min, Period: 1, Cycle(s): 1242-1243 (Experiment 3)	TPLTEAVSTADSQGR%iTRAQ_8plex_Nterm::::::::::::::::%sample_0%cmpd_110
5981	Q54715	FLSSTELQIAFGR	2	5.30724	3.061e-06	1	886.911	0	iTRAQ_8plex_Nterm::::::::::::::	0.1751	0.2044	0.2722	0.0815	0.0241	0.0822	File: Phospho_15.wiff, Sample: Phospho_15 (sample number 1), Elution: 112.857 to 113.249 min, Period: 1, Cycle(s): 4254-4257 (Experiment 2), 4252-4253 (Experiment 3)	FLSSTELQIAFGR%iTRAQ_8plex_Nterm::::::::::::::%sample_2%cmpd_283
5981	Q54715	FPYTTQTQGNNFAADQR	3	6.08808	2.8e-08	1	755.296	0	iTRAQ_8plex_Nterm::::::::::::::::::	0.2225	0.2615	0.2053	0.1487	0.0337	0.0532	File: Phospho_11.wiff, Sample: Phospho_11 (sample number 1), Elution: 28.175 to 28.277 min, Period: 1, Cycle(s): 1108-1109 (Experiment 2)	FPYTTQTQGNNFAADQR%iTRAQ_8plex_Nterm::::::::::::::::::%sample_0%cmpd_48
5981	Q54715	FPYTTQTQGNNFAADQR	3	5.80112	1.713e-07	1	754.967	0	iTRAQ_8plex_Nterm::::::::::::::::::	0.1704	0.2662	0.2388	0.048	0.0433	0.0387	File: Phospho_11.wiff, Sample: Phospho_11 (sample number 1), Elution: 26.949 to 27.171 min, Period: 1, Cycle(s): 1098-1099 (Experiment 2), 1096-1097 (Experiment 3)	FPYTTQTQGNNFAADQR%iTRAQ_8plex_Nterm::::::::::::::::::%sample_0%cmpd_43
5981	Q54715	FLSSTELQIAFGR	2	5.17027	6.195e-06	1	886.912	0	iTRAQ_8plex_Nterm::::::::::::::	0.1325	0.2139	0.1671	0.0623	0.0578	0.0435	File: Phospho_15.wiff, Sample: Phospho_15 (sample number 1), Elution: 106.611 to 106.833 min, Period: 1, Cycle(s): 4088-4089 (Experiment 2), 4086-4087 (Experiment 3)	FLSSTELQIAFGR%iTRAQ_8plex_Nterm::::::::::::::%sample_2%cmpd_264
5981	Q54715	TFDLSPSWYVEALK	3	6.12093	2.791e-08	1	755.354	0	iTRAQ_8plex_Nterm::::::::::::::iTRAQ_8plex_K:	0.2035	0.271	0.3008	0.1055	0.0482	0.0822	File: Phospho_19.wiff, Sample: Phospho_19 (sample number 1), Elution: 64.017 to 64.069 min, Period: 1, Cycle(s): 1662-1663 (Experiment 2)	TFDLSPSWYVEALK%iTRAQ_8plex_Nterm::::::::::::::iTRAQ_8plex_K:%sample_4%cmpd_268
5981	Q54715	FLSSTELQIAFGR	2	5.40167	1.816e-06	1	886.911	0	iTRAQ_8plex_Nterm::::::::::::::	0.1515	0.3138	0.3438	0.1966	0.0626	0.0726	File: Phospho_15.wiff, Sample: Phospho_15 (sample number 1), Elution: 108.653 to 109.045 min, Period: 1, Cycle(s): 4163-4164 (Experiment 2), 4159-4162 (Experiment 3)	FLSSTELQIAFGR%iTRAQ_8plex_Nterm::::::::::::::%sample_2%cmpd_271
5981	Q54715	ALTDNAQSLVNGAAQAVYNK	3	5.56774	6.71e-07	1	886.398	0	iTRAQ_8plex_Nterm::::::::::::::::::::iTRAQ_8plex_K:	0.1231	0.1759	0.1433	0.0528	0.053	0.0242	File: Phospho_13.wiff, Sample: Phospho_13 (sample number 1), Elution: 59.689 to 60.114 min, Period: 1, Cycle(s): 1190-1191 (Experiment 2), 1192-1193 (Experiment 3)	ALTDNAQSLVNGAAQAVYNK%iTRAQ_8plex_Nterm::::::::::::::::::::iTRAQ_8plex_K:%sample_1%cmpd_248
5981	Q54715	TFDLSPSWYVEALK	3	5.05256	1.133e-05	1	755.325	0	iTRAQ_8plex_Nterm::::::::::::::iTRAQ_8plex_K:	0.1278	0.2044	0.1242	0.1103	0.0241		File: Phospho_23.wiff, Sample: Phospho_23 (sample number 1), Elution: 65.885 to 66.055 min, Period: 1, Cycle(s): 943-946 (Experiment 2)	TFDLSPSWYVEALK%iTRAQ_8plex_Nterm::::::::::::::iTRAQ_8plex_K:%sample_6%cmpd_342
5982	Q54715	TPLTEAVSTADSQGR	2	12.3592	1.239e-33	1	919.117	0	iTRAQ_8plex_Nterm::::::::::::::::	20.907	21.5036	24.0331	16.1845	3.1651	4.3929	File: Phospho_Syn6803_10.wiff, Sample: Phospho_Syn6803_10 (sample number 1), Elution: 40.448 to 40.993 min, Period: 1, Cycle(s): 822-827 (Experiment 2)	TPLTEAVSTADSQGR%iTRAQ_8plex_Nterm::::::::::::::::%sample_0%cmpd_158
5982	Q54715	TPLTEAVSTADSQGR	2	13.04	2.066e-37	1	919.118	0	iTRAQ_8plex_Nterm::::::::::::::::	21.3426	21.9363	24.635	15.9063	3.1748	4.5187	File: Phospho_Syn6803_12.wiff, Sample: Phospho_Syn6803_12 (sample number 1), Elution: 44.603 to 45.148 min, Period: 1, Cycle(s): 854-859 (Experiment 2)	TPLTEAVSTADSQGR%iTRAQ_8plex_Nterm::::::::::::::::%sample_1%cmpd_187
5982	Q54715	TPLTEAVSTADSQGR	3	16.4891	2.307e-59	1	613.075	0	iTRAQ_8plex_Nterm::::::::::::::::	0.9658	0.8084	1.3373	0.6764	0.1686	0.2032	File: Phospho_Syn6803_12.wiff, Sample: Phospho_Syn6803_12 (sample number 1), Elution: 43.82 to 44.365 min, Period: 1, Cycle(s): 846-851 (Experiment 3)	TPLTEAVSTADSQGR%iTRAQ_8plex_Nterm::::::::::::::::%sample_1%cmpd_183
5982	Q54715	TPLTEAVSTADSQGR	2	12.8209	3.692e-36	1	919.119	0	iTRAQ_8plex_Nterm::::::::::::::::	20.7554	19.8772	23.9089	15.2587	3.3241	4.7171	File: Phospho_Syn6803_14.wiff, Sample: Phospho_Syn6803_14 (sample number 1), Elution: 44.068 to 44.511 min, Period: 1, Cycle(s): 861-862 (Experiment 2), 857-860 (Experiment 3)	TPLTEAVSTADSQGR%iTRAQ_8plex_Nterm::::::::::::::::%sample_2%cmpd_190
5982	Q54715	TPLTEAVSTADSQGR	2	11.4961	4.207e-29	1	919.126	0	iTRAQ_8plex_Nterm::::::::::::::::	2.443	2.3777	2.2925	1.6261	0.2216	0.4838	File: Phospho_Syn6803_10.wiff, Sample: Phospho_Syn6803_10 (sample number 1), Elution: 42.321 to 42.644 min, Period: 1, Cycle(s): 838-841 (Experiment 3)	TPLTEAVSTADSQGR%iTRAQ_8plex_Nterm::::::::::::::::%sample_0%cmpd_163
5982	Q54715	TPLTEAVSTADSQGR	2	13.6215	9.1e-41	1	919.126	0	iTRAQ_8plex_Nterm::::::::::::::::	0.6249	0.8797	0.8406	0.5277	0.1108	0.1306	File: Phospho_Syn6803_10.wiff, Sample: Phospho_Syn6803_10 (sample number 1), Elution: 43.87 to 43.972 min, Period: 1, Cycle(s): 852-853 (Experiment 3)	TPLTEAVSTADSQGR%iTRAQ_8plex_Nterm::::::::::::::::%sample_0%cmpd_167
5982	Q54715	TPLTEAVSTADSQGR	3	15.2728	6.153e-51	1	613.075	0	iTRAQ_8plex_Nterm::::::::::::::::	0.677	0.6562	0.8167	0.5804	0.1156	0.1597	File: Phospho_Syn6803_10.wiff, Sample: Phospho_Syn6803_10 (sample number 1), Elution: 39.444 to 39.886 min, Period: 1, Cycle(s): 814-817 (Experiment 2), 812-813 (Experiment 3)	TPLTEAVSTADSQGR%iTRAQ_8plex_Nterm::::::::::::::::%sample_0%cmpd_154
5982	Q54715	TPLTEAVSTADSQGR	2	11.832	8.133e-31	1	919.125	0	iTRAQ_8plex_Nterm::::::::::::::::	29.0311	28.7079	33.3368	21.3603	4.49	6.5168	File: Phospho_Syn6803_12.wiff, Sample: Phospho_Syn6803_12 (sample number 1), Elution: 43.054 to 43.599 min, Period: 1, Cycle(s): 840-845 (Experiment 2)	TPLTEAVSTADSQGR%iTRAQ_8plex_Nterm::::::::::::::::%sample_1%cmpd_181
5982	Q54715	TPLTEAVSTADSQGR	2	11.9395	2.247e-31	1	919.128	0	iTRAQ_8plex_Nterm::::::::::::::::	13.332	13.1913	15.7706	10.0686	1.9077	2.9125	File: Phospho_Syn6803_10.wiff, Sample: Phospho_Syn6803_10 (sample number 1), Elution: 39.001 to 39.444 min, Period: 1, Cycle(s): 810-813 (Experiment 2), 808-809 (Experiment 3)	TPLTEAVSTADSQGR%iTRAQ_8plex_Nterm::::::::::::::::%sample_0%cmpd_153
5982	Q54715	FLSSTELQIAFGR	2	10.1817	7.662e-23	1	887.134	0	iTRAQ_8plex_Nterm::::::::::::::	94.1132	122.681	120.756	73.7065	22.7435	31.1325	File: Phospho_Syn6803_14.wiff, Sample: Phospho_Syn6803_14 (sample number 1), Elution: 78.621 to 78.91 min, Period: 1, Cycle(s): 1853-1858 (Experiment 2)	FLSSTELQIAFGR%iTRAQ_8plex_Nterm::::::::::::::%sample_2%cmpd_294
5982	Q54715	TPLTEAVSTADSQGR	2	11.7421	2.364e-30	1	919.126	0	iTRAQ_8plex_Nterm::::::::::::::::	1.9506	1.9972	2.2352	1.3239	0.3565	0.4693	File: Phospho_Syn6803_12.wiff, Sample: Phospho_Syn6803_12 (sample number 1), Elution: 46.152 to 46.255 min, Period: 1, Cycle(s): 868-869 (Experiment 2)	TPLTEAVSTADSQGR%iTRAQ_8plex_Nterm::::::::::::::::%sample_1%cmpd_192
5982	Q54715	FLSSTELQIAFGR	2	10.4354	5.556e-24	1	887.144	0	iTRAQ_8plex_Nterm::::::::::::::	23.8896	32.7546	35.3619	19.7677	6.7735	8.723	File: Phospho_Syn6803_16.wiff, Sample: Phospho_Syn6803_16 (sample number 1), Elution: 79.182 to 79.607 min, Period: 1, Cycle(s): 1774-1775 (Experiment 2), 1776-1777 (Experiment 3)	FLSSTELQIAFGR%iTRAQ_8plex_Nterm::::::::::::::%sample_3%cmpd_306
5982	Q54715	FLSSTELQIAFGR	2	10.4354	5.467e-24	1	887.128	0	iTRAQ_8plex_Nterm::::::::::::::	20.192	27.0625	27.1423	15.6473	4.9043	6.1395	File: Phospho_Syn6803_14.wiff, Sample: Phospho_Syn6803_14 (sample number 1), Elution: 84.83 to 85.119 min, Period: 1, Cycle(s): 2112-2117 (Experiment 2)	FLSSTELQIAFGR%iTRAQ_8plex_Nterm::::::::::::::%sample_2%cmpd_303
5982	Q54715	FLSSTELQIAFGR	2	10.3027	2.227e-23	1	887.14	0	iTRAQ_8plex_Nterm::::::::::::::	38.8738	52.1611	56.066	33.4432	10.1265	13.0772	File: Phospho_Syn6803_16.wiff, Sample: Phospho_Syn6803_16 (sample number 1), Elution: 77.736 to 78.23 min, Period: 1, Cycle(s): 1721-1726 (Experiment 2)	FLSSTELQIAFGR%iTRAQ_8plex_Nterm::::::::::::::%sample_3%cmpd_305
5982	Q54715	TPLTEAVSTADSQGR	3	13.7518	2.583e-41	1	613.079	0	iTRAQ_8plex_Nterm::::::::::::::::	0.0852	0.1664	0.2197	0.0624	0.053	0.029	File: Phospho_Syn6803_10.wiff, Sample: Phospho_Syn6803_10 (sample number 1), Elution: 23.954 to 24.056 min, Period: 1, Cycle(s): 672-673 (Experiment 3)	TPLTEAVSTADSQGR%iTRAQ_8plex_Nterm::::::::::::::::%sample_0%cmpd_91
5982	Q54715	FLSSTELQIAFGR	2	10.3415	1.464e-23	1	887.13	0	iTRAQ_8plex_Nterm::::::::::::::	26.8864	36.6159	35.9637	20.66	6.5326	9.0568	File: Phospho_Syn6803_14.wiff, Sample: Phospho_Syn6803_14 (sample number 1), Elution: 83.587 to 83.876 min, Period: 1, Cycle(s): 2069-2074 (Experiment 2)	FLSSTELQIAFGR%iTRAQ_8plex_Nterm::::::::::::::%sample_2%cmpd_300
5982	Q54715	FLSSTELQIAFGR	2	10.0572	2.733e-22	1	887.131	0	iTRAQ_8plex_Nterm::::::::::::::	7.0921	9.4917	9.0124	4.8352	1.7295	2.2352	File: Phospho_Syn6803_14.wiff, Sample: Phospho_Syn6803_14 (sample number 1), Elution: 95.391 to 95.68 min, Period: 1, Cycle(s): 2623-2628 (Experiment 2)	FLSSTELQIAFGR%iTRAQ_8plex_Nterm::::::::::::::%sample_2%cmpd_315
5982	Q54715	TFDLSPSWYVEALK	2	9.48297	5.684e-20	1	1132.83	0	iTRAQ_8plex_Nterm::::::::::::::iTRAQ_8plex_K:	87.5804	97.0267	92.8745	59.1927	26.2025	22.8258	File: Phospho_Syn6803_16.wiff, Sample: Phospho_Syn6803_16 (sample number 1), Elution: 80.424 to 80.713 min, Period: 1, Cycle(s): 1815-1820 (Experiment 2)	TFDLSPSWYVEALK%iTRAQ_8plex_Nterm::::::::::::::iTRAQ_8plex_K:%sample_3%cmpd_310
5982	Q54715	FLSSTELQIAFGR	2	10.2117	5.627e-23	1	887.132	0	iTRAQ_8plex_Nterm::::::::::::::	6.4151	9.1207	9.4901	5.6267	1.9752	2.1723	File: Phospho_Syn6803_16.wiff, Sample: Phospho_Syn6803_16 (sample number 1), Elution: 80.015 to 80.067 min, Period: 1, Cycle(s): 1801-1802 (Experiment 2)	FLSSTELQIAFGR%iTRAQ_8plex_Nterm::::::::::::::%sample_3%cmpd_308
5982	Q54715	FLSSTELQIAFGR	2	10.1434	1.135e-22	1	887.129	0	iTRAQ_8plex_Nterm::::::::::::::	4.0242	5.1833	5.7074	3.3194	1.0647	1.2676	File: Phospho_Syn6803_14.wiff, Sample: Phospho_Syn6803_14 (sample number 1), Elution: 88.606 to 88.657 min, Period: 1, Cycle(s): 2294-2295 (Experiment 2)	FLSSTELQIAFGR%iTRAQ_8plex_Nterm::::::::::::::%sample_2%cmpd_307
5982	Q54715	FLSSTELQIAFGR	2	10.5411	1.787e-24	1	887.131	0	iTRAQ_8plex_Nterm::::::::::::::	5.4398	7.9747	7.5701	4.1781	1.6476	1.9062	File: Phospho_Syn6803_14.wiff, Sample: Phospho_Syn6803_14 (sample number 1), Elution: 111.186 to 111.834 min, Period: 1, Cycle(s): 2916-2919 (Experiment 2), 2920-2921 (Experiment 3)	FLSSTELQIAFGR%iTRAQ_8plex_Nterm::::::::::::::%sample_2%cmpd_375
5982	Q54715	FLSSTELQIAFGR	2	10.234	4.537e-23	1	887.141	0	iTRAQ_8plex_Nterm::::::::::::::	6.4624	8.7023	8.9217	4.5522	1.7921	2.2932	File: Phospho_Syn6803_14.wiff, Sample: Phospho_Syn6803_14 (sample number 1), Elution: 90.613 to 90.783 min, Period: 1, Cycle(s): 2397-2400 (Experiment 2)	FLSSTELQIAFGR%iTRAQ_8plex_Nterm::::::::::::::%sample_2%cmpd_310
5982	Q54715	FLSSTELQIAFGR	2	9.82669	2.765e-21	1	887.131	0	iTRAQ_8plex_Nterm::::::::::::::	36.8664	51.5189	50.6595	29.4714	9.3411	11.8483	File: Phospho_Syn6803_14.wiff, Sample: Phospho_Syn6803_14 (sample number 1), Elution: 82.345 to 82.685 min, Period: 1, Cycle(s): 2027-2032 (Experiment 2)	FLSSTELQIAFGR%iTRAQ_8plex_Nterm::::::::::::::%sample_2%cmpd_297
5982	Q54715	TPLTEAVSTADSQGR	3	14.3248	8.042e-45	1	613.076	0	iTRAQ_8plex_Nterm::::::::::::::::	0.1988	0.1712	0.1815	0.0815	0.0385	0.0484	File: Phospho_Syn6803_12.wiff, Sample: Phospho_Syn6803_12 (sample number 1), Elution: 27.564 to 27.666 min, Period: 1, Cycle(s): 700-701 (Experiment 2)	TPLTEAVSTADSQGR%iTRAQ_8plex_Nterm::::::::::::::::%sample_1%cmpd_116
5982	Q54715	FLSSTELQIAFGR	2	10.2914	2.465e-23	1	887.133	0	iTRAQ_8plex_Nterm::::::::::::::	4.9758	7.1758	6.5814	3.7128	1.2718	1.4804	File: Phospho_Syn6803_14.wiff, Sample: Phospho_Syn6803_14 (sample number 1), Elution: 108.19 to 108.735 min, Period: 1, Cycle(s): 2888-2893 (Experiment 3)	FLSSTELQIAFGR%iTRAQ_8plex_Nterm::::::::::::::%sample_2%cmpd_357
5982	Q54715	FLSSTELQIAFGR	2	10.0583	2.745e-22	1	887.138	0	iTRAQ_8plex_Nterm::::::::::::::	5.454	7.3755	7.5175	4.0965	1.4694	1.7755	File: Phospho_Syn6803_14.wiff, Sample: Phospho_Syn6803_14 (sample number 1), Elution: 92.857 to 93.027 min, Period: 1, Cycle(s): 2504-2507 (Experiment 2)	FLSSTELQIAFGR%iTRAQ_8plex_Nterm::::::::::::::%sample_2%cmpd_312
5982	Q54715	FLSSTELQIAFGR	2	9.83047	2.663e-21	1	887.132	0	iTRAQ_8plex_Nterm::::::::::::::	53.4838	72.2897	71.4061	42.4801	13.2675	17.6442	File: Phospho_Syn6803_14.wiff, Sample: Phospho_Syn6803_14 (sample number 1), Elution: 81.103 to 81.393 min, Period: 1, Cycle(s): 1969-1974 (Experiment 2)	FLSSTELQIAFGR%iTRAQ_8plex_Nterm::::::::::::::%sample_2%cmpd_296
5982	Q54715	FLSSTELQIAFGR	2	10.008	4.497e-22	1	887.13	0	iTRAQ_8plex_Nterm::::::::::::::	5.3735	6.8524	7.1546	4.3363	1.3393	1.7127	File: Phospho_Syn6803_14.wiff, Sample: Phospho_Syn6803_14 (sample number 1), Elution: 109.637 to 110.284 min, Period: 1, Cycle(s): 2902-2905 (Experiment 2), 2906-2907 (Experiment 3)	FLSSTELQIAFGR%iTRAQ_8plex_Nterm::::::::::::::%sample_2%cmpd_367
5982	Q54715	FLSSTELQIAFGR	2	10.0593	2.675e-22	1	887.135	0	iTRAQ_8plex_Nterm::::::::::::::	77.3492	103.917	102.574	60.8658	19.4676	25.5495	File: Phospho_Syn6803_14.wiff, Sample: Phospho_Syn6803_14 (sample number 1), Elution: 79.862 to 80.151 min, Period: 1, Cycle(s): 1911-1916 (Experiment 2)	FLSSTELQIAFGR%iTRAQ_8plex_Nterm::::::::::::::%sample_2%cmpd_295
5982	Q54715	TPLTEAVSTADSQGR	3	13.8515	6.606e-42	1	613.075	0	iTRAQ_8plex_Nterm::::::::::::::::	0.0615	0.2568	0.32	0.1055	0.053	0.0484	File: Phospho_Syn6803_10.wiff, Sample: Phospho_Syn6803_10 (sample number 1), Elution: 24.295 to 24.397 min, Period: 1, Cycle(s): 676-677 (Experiment 2)	TPLTEAVSTADSQGR%iTRAQ_8plex_Nterm::::::::::::::::%sample_0%cmpd_95
5982	Q54715	FLSSTELQIAFGR	2	9.69672	9.341e-21	1	887.119	0	iTRAQ_8plex_Nterm::::::::::::::	4.081	5.8918	5.5545	3.4489	1.2718	1.4659	File: Phospho_Syn6803_14.wiff, Sample: Phospho_Syn6803_14 (sample number 1), Elution: 88.266 to 88.317 min, Period: 1, Cycle(s): 2279-2280 (Experiment 2)	FLSSTELQIAFGR%iTRAQ_8plex_Nterm::::::::::::::%sample_2%cmpd_306
5982	Q54715	FLSSTELQIAFGR	2	9.86168	1.983e-21	1	887.138	0	iTRAQ_8plex_Nterm::::::::::::::	1.4866	1.9877	1.9295	1.0793	0.2168	0.4645	File: Phospho_Syn6803_14.wiff, Sample: Phospho_Syn6803_14 (sample number 1), Elution: 113.281 to 113.383 min, Period: 1, Cycle(s): 2934-2935 (Experiment 3)	FLSSTELQIAFGR%iTRAQ_8plex_Nterm::::::::::::::%sample_2%cmpd_380
5982	Q54715	FLSSTELQIAFGR	2	9.59348	2.64e-20	1	887.125	0	iTRAQ_8plex_Nterm::::::::::::::	9.0379	11.7694	12.3748	7.1856	2.298	2.8931	File: Phospho_Syn6803_14.wiff, Sample: Phospho_Syn6803_14 (sample number 1), Elution: 91.616 to 91.905 min, Period: 1, Cycle(s): 2446-2451 (Experiment 2)	FLSSTELQIAFGR%iTRAQ_8plex_Nterm::::::::::::::%sample_2%cmpd_311
5982	Q54715	MKTPLTEAVSTADSQGR	3	12.609	6.03e-35	1	806.237	1	iTRAQ_8plex_Nterm:Oxidation_M:iTRAQ_8plex_K::::::::::::::::	5.383	7.3661	14.0323	7.6414	2.5051	4.5284	File: Phospho_Syn6803_20.wiff, Sample: Phospho_Syn6803_20 (sample number 1), Elution: 41.999 to 42.442 min, Period: 1, Cycle(s): 828-831 (Experiment 2), 826-827 (Experiment 3)	MKTPLTEAVSTADSQGR%iTRAQ_8plex_Nterm:Oxidation_M:iTRAQ_8plex_K::::::::::::::::%sample_5%cmpd_199
5982	Q54715	FLSSTELQIAFGR	2	9.39079	1.906e-19	1	887.13	0	iTRAQ_8plex_Nterm::::::::::::::	2.3861	3.2098	3.434	1.9476	0.6985	0.7499	File: Phospho_Syn6803_14.wiff, Sample: Phospho_Syn6803_14 (sample number 1), Elution: 106.863 to 107.186 min, Period: 1, Cycle(s): 2876-2879 (Experiment 3)	FLSSTELQIAFGR%iTRAQ_8plex_Nterm::::::::::::::%sample_2%cmpd_351
5982	Q54715	FLSSTELQIAFGR	2	9.70156	9.65e-21	1	887.139	0	iTRAQ_8plex_Nterm::::::::::::::	49.3554	62.4225	62.9765	36.8827	11.1959	15.4477	File: Phospho_Syn6803_14.wiff, Sample: Phospho_Syn6803_14 (sample number 1), Elution: 77.277 to 77.668 min, Period: 1, Cycle(s): 1795-1800 (Experiment 2)	FLSSTELQIAFGR%iTRAQ_8plex_Nterm::::::::::::::%sample_2%cmpd_293
5982	Q54715	MKTPLTEAVSTADSQGR	3	12.1234	2.421e-32	1	800.907	1	iTRAQ_8plex_Nterm::iTRAQ_8plex_K::::::::::::::::	3.2478	4.218	18.9134	11.2247	3.1266	4.3107	File: Phospho_Syn6803_20.wiff, Sample: Phospho_Syn6803_20 (sample number 1), Elution: 48.641 to 49.084 min, Period: 1, Cycle(s): 890-891 (Experiment 2), 886-889 (Experiment 3)	MKTPLTEAVSTADSQGR%iTRAQ_8plex_Nterm::iTRAQ_8plex_K::::::::::::::::%sample_5%cmpd_228
5982	Q54715	FLSSTELQIAFGR	2	9.62802	1.949e-20	1	887.133	0	iTRAQ_8plex_Nterm::::::::::::::	4.5639	6.3436	5.9748	3.6456	0.8671	1.5046	File: Phospho_Syn6803_14.wiff, Sample: Phospho_Syn6803_14 (sample number 1), Elution: 87.144 to 87.195 min, Period: 1, Cycle(s): 2218-2219 (Experiment 2)	FLSSTELQIAFGR%iTRAQ_8plex_Nterm::::::::::::::%sample_2%cmpd_305
5982	Q54715	FLSSTELQIAFGR	2	9.15353	1.791e-18	1	887.155	0	iTRAQ_8plex_Nterm::::::::::::::	2.9637	4.0326	3.9689	2.3601	0.9153	1.1128	File: Phospho_Syn6803_18.wiff, Sample: Phospho_Syn6803_18 (sample number 1), Elution: 79.766 to 79.937 min, Period: 1, Cycle(s): 1426-1429 (Experiment 2)	FLSSTELQIAFGR%iTRAQ_8plex_Nterm::::::::::::::%sample_4%cmpd_334
5982	Q54715	FLSSTELQIAFGR	2	9.54196	4.485e-20	1	887.136	0	iTRAQ_8plex_Nterm::::::::::::::	6.9974	9.9577	9.3802	5.195	1.8788	2.2884	File: Phospho_Syn6803_14.wiff, Sample: Phospho_Syn6803_14 (sample number 1), Elution: 94.132 to 94.439 min, Period: 1, Cycle(s): 2564-2565, 2567-2570 (Experiment 2)	FLSSTELQIAFGR%iTRAQ_8plex_Nterm::::::::::::::%sample_2%cmpd_314
5982	Q54715	FLSSTELQIAFGR	2	8.46428	8.248e-16	1	887.135	0	iTRAQ_8plex_Nterm::::::::::::::	2.4666	3.1623	3.305	1.4054	0.6263	0.7983	File: Phospho_Syn6803_14.wiff, Sample: Phospho_Syn6803_14 (sample number 1), Elution: 99.219 to 99.612 min, Period: 1, Cycle(s): 2777-2782 (Experiment 2)	FLSSTELQIAFGR%iTRAQ_8plex_Nterm::::::::::::::%sample_2%cmpd_324
5982	Q54715	FLSSTELQIAFGR	2	9.60563	2.422e-20	1	887.137	0	iTRAQ_8plex_Nterm::::::::::::::	16.7833	22.8541	22.4331	13.388	4.2202	5.3508	File: Phospho_Syn6803_14.wiff, Sample: Phospho_Syn6803_14 (sample number 1), Elution: 86.123 to 86.412 min, Period: 1, Cycle(s): 2173-2178 (Experiment 2)	FLSSTELQIAFGR%iTRAQ_8plex_Nterm::::::::::::::%sample_2%cmpd_304
5982	Q54715	FLSSTELQIAFGR	2	9.02661	5.666e-18	1	887.133	0	iTRAQ_8plex_Nterm::::::::::::::	3.1152	4.0325	4.4847	2.3888	0.8431	1.0789	File: Phospho_Syn6803_14.wiff, Sample: Phospho_Syn6803_14 (sample number 1), Elution: 89.694 to 89.745 min, Period: 1, Cycle(s): 2353-2354 (Experiment 2)	FLSSTELQIAFGR%iTRAQ_8plex_Nterm::::::::::::::%sample_2%cmpd_308
5982	Q54715	FLSSTELQIAFGR	2	8.88068	2.127e-17	1	887.132	0	iTRAQ_8plex_Nterm::::::::::::::	3.3993	4.5604	4.5134	2.4992	0.9539	1.0208	File: Phospho_Syn6803_14.wiff, Sample: Phospho_Syn6803_14 (sample number 1), Elution: 90.187 to 90.239 min, Period: 1, Cycle(s): 2377-2378 (Experiment 2)	FLSSTELQIAFGR%iTRAQ_8plex_Nterm::::::::::::::%sample_2%cmpd_309
5982	Q54715	TPLTEAVSTADSQGR	2	11.2964	4.171e-28	1	919.128	0	iTRAQ_8plex_Nterm::::::::::::::::	0.3882	0.2806	0.4967	0.283	0.0289	0.0677	File: Phospho_Syn6803_12.wiff, Sample: Phospho_Syn6803_12 (sample number 1), Elution: 27.445 to 27.547 min, Period: 1, Cycle(s): 698-699 (Experiment 3)	TPLTEAVSTADSQGR%iTRAQ_8plex_Nterm::::::::::::::::%sample_1%cmpd_115
5982	Q54715	FLSSTELQIAFGR	2	8.90953	1.64e-17	1	887.136	0	iTRAQ_8plex_Nterm::::::::::::::	2.6749	3.4381	3.6107	2.1634	0.7034	0.808	File: Phospho_Syn6803_14.wiff, Sample: Phospho_Syn6803_14 (sample number 1), Elution: 103.51 to 103.85 min, Period: 1, Cycle(s): 2842-2847 (Experiment 2)	FLSSTELQIAFGR%iTRAQ_8plex_Nterm::::::::::::::%sample_2%cmpd_338
5982	Q54715	FLSSTELQIAFGR	2	9.16961	1.448e-18	1	887.123	0	iTRAQ_8plex_Nterm::::::::::::::	3.3093	4.3892	4.5755	2.5231	1.0261	1.0305	File: Phospho_Syn6803_14.wiff, Sample: Phospho_Syn6803_14 (sample number 1), Elution: 97.978 to 98.267 min, Period: 1, Cycle(s): 2719-2724 (Experiment 2)	FLSSTELQIAFGR%iTRAQ_8plex_Nterm::::::::::::::%sample_2%cmpd_322
5982	Q54715	TPLTEAVSTADSQGR	2	10.2513	3.562e-23	1	919.127	0	iTRAQ_8plex_Nterm::::::::::::::::	0.6297	0.5278	0.6639	0.4701	0.0434	0.121	File: Phospho_Syn6803_10.wiff, Sample: Phospho_Syn6803_10 (sample number 1), Elution: 24.073 to 24.176 min, Period: 1, Cycle(s): 674-675 (Experiment 2)	TPLTEAVSTADSQGR%iTRAQ_8plex_Nterm::::::::::::::::%sample_0%cmpd_94
5982	Q54715	TFDLSPSWYVEALK	2	8.79279	3.355e-17	1	1132.84	0	iTRAQ_8plex_Nterm::::::::::::::iTRAQ_8plex_K:	62.6022	69.6127	67.7288	43.6847	19.6556	17.0347	File: Phospho_Syn6803_16.wiff, Sample: Phospho_Syn6803_16 (sample number 1), Elution: 79.063 to 79.505 min, Period: 1, Cycle(s): 1772-1773, 1776-1777 (Experiment 2), 1774-1775 (Experiment 3)	TFDLSPSWYVEALK%iTRAQ_8plex_Nterm::::::::::::::iTRAQ_8plex_K:%sample_3%cmpd_307
5982	Q54715	FLSSTELQIAFGR	2	8.80626	4.205e-17	1	887.146	0	iTRAQ_8plex_Nterm::::::::::::::	0.7528	0.9416	0.8979	0.5852	0.2553	0.1887	File: Phospho_Syn6803_20.wiff, Sample: Phospho_Syn6803_20 (sample number 1), Elution: 83.15 to 83.201 min, Period: 1, Cycle(s): 1930-1931 (Experiment 2)	FLSSTELQIAFGR%iTRAQ_8plex_Nterm::::::::::::::%sample_5%cmpd_340
5982	Q54715	FLSSTELQIAFGR	2	8.98711	8.122e-18	1	887.128	0	iTRAQ_8plex_Nterm::::::::::::::	2.2536	3.2384	3.2382	1.7269	0.5203	0.6386	File: Phospho_Syn6803_14.wiff, Sample: Phospho_Syn6803_14 (sample number 1), Elution: 101.825 to 102.472 min, Period: 1, Cycle(s): 2824-2825 (Experiment 2), 2826-2829 (Experiment 3)	FLSSTELQIAFGR%iTRAQ_8plex_Nterm::::::::::::::%sample_2%cmpd_333
5982	Q54715	FLSSTELQIAFGR	2	9.01511	6.294e-18	1	887.132	0	iTRAQ_8plex_Nterm::::::::::::::	1.2736	1.8736	2.0633	1.0265	0.2553	0.5177	File: Phospho_Syn6803_18.wiff, Sample: Phospho_Syn6803_18 (sample number 1), Elution: 80.158 to 80.209 min, Period: 1, Cycle(s): 1439-1440 (Experiment 2)	FLSSTELQIAFGR%iTRAQ_8plex_Nterm::::::::::::::%sample_4%cmpd_335
5982	Q54715	TPLTEAVSTADSQGR	3	11.9321	4.347e-31	1	613.074	0	iTRAQ_8plex_Nterm::::::::::::::::	0.3172	0.2282	0.3487	0.259	0.1156	0.0919	File: Phospho_Syn6803_10.wiff, Sample: Phospho_Syn6803_10 (sample number 1), Elution: 21.861 to 22.508 min, Period: 1, Cycle(s): 654-657 (Experiment 2), 658-659 (Experiment 3)	TPLTEAVSTADSQGR%iTRAQ_8plex_Nterm::::::::::::::::%sample_0%cmpd_84
5982	Q54715	FLSSTELQIAFGR	2	8.76346	6.059e-17	1	887.133	0	iTRAQ_8plex_Nterm::::::::::::::	2.8643	3.7662	3.6442	2.1874	0.7034	0.8708	File: Phospho_Syn6803_14.wiff, Sample: Phospho_Syn6803_14 (sample number 1), Elution: 104.871 to 105.416 min, Period: 1, Cycle(s): 2858-2863 (Experiment 3)	FLSSTELQIAFGR%iTRAQ_8plex_Nterm::::::::::::::%sample_2%cmpd_343
5982	Q54715	FLSSTELQIAFGR	2	8.60121	2.524e-16	1	887.132	0	iTRAQ_8plex_Nterm::::::::::::::	2.4571	3.4238	3.4579	1.9091	0.6407	0.9241	File: Phospho_Syn6803_14.wiff, Sample: Phospho_Syn6803_14 (sample number 1), Elution: 93.129 to 93.18 min, Period: 1, Cycle(s): 2510-2511 (Experiment 2)	FLSSTELQIAFGR%iTRAQ_8plex_Nterm::::::::::::::%sample_2%cmpd_313
5982	Q54715	FLSSTELQIAFGR	2	9.16588	1.597e-18	1	887.138	0	iTRAQ_8plex_Nterm::::::::::::::	5.3404	7.0141	6.8966	3.9238	1.3875	1.7804	File: Phospho_Syn6803_14.wiff, Sample: Phospho_Syn6803_14 (sample number 1), Elution: 96.634 to 97.025 min, Period: 1, Cycle(s): 2676-2681 (Experiment 2)	FLSSTELQIAFGR%iTRAQ_8plex_Nterm::::::::::::::%sample_2%cmpd_318
5982	Q54715	FLSSTELQIAFGR	2	8.78446	5.106e-17	1	887.141	0	iTRAQ_8plex_Nterm::::::::::::::	2.1305	2.9911	2.9612	1.7365	0.554	0.6483	File: Phospho_Syn6803_14.wiff, Sample: Phospho_Syn6803_14 (sample number 1), Elution: 100.565 to 100.855 min, Period: 1, Cycle(s): 2808-2813 (Experiment 2)	FLSSTELQIAFGR%iTRAQ_8plex_Nterm::::::::::::::%sample_2%cmpd_328
5982	Q54715	FLSSTELQIAFGR	2	8.71373	9.262e-17	1	887.126	0	iTRAQ_8plex_Nterm::::::::::::::	0.9232	1.1936	1.2895	0.6476	0.2072	0.2564	File: Phospho_Syn6803_14.wiff, Sample: Phospho_Syn6803_14 (sample number 1), Elution: 106.42 to 106.522 min, Period: 1, Cycle(s): 2872-2873 (Experiment 3)	FLSSTELQIAFGR%iTRAQ_8plex_Nterm::::::::::::::%sample_2%cmpd_348
5982	Q54715	TFDLSPSWYVEALK	3	10.1945	4.825e-23	1	755.529	0	iTRAQ_8plex_Nterm::::::::::::::iTRAQ_8plex_K:	56.0067	59.6828	56.8243	39.6211	17.4345	14.9978	File: Phospho_Syn6803_16.wiff, Sample: Phospho_Syn6803_16 (sample number 1), Elution: 80.305 to 80.356 min, Period: 1, Cycle(s): 1813-1814 (Experiment 2)	TFDLSPSWYVEALK%iTRAQ_8plex_Nterm::::::::::::::iTRAQ_8plex_K:%sample_3%cmpd_309
5982	Q54715	TFDLSPSWYVEALK	2	7.98669	3.188e-14	1	1132.83	0	iTRAQ_8plex_Nterm::::::::::::::iTRAQ_8plex_K:	13.7628	15.6497	14.9634	9.4546	4.1913	3.4834	File: Phospho_Syn6803_16.wiff, Sample: Phospho_Syn6803_16 (sample number 1), Elution: 81.988 to 82.039 min, Period: 1, Cycle(s): 1892-1893 (Experiment 2)	TFDLSPSWYVEALK%iTRAQ_8plex_Nterm::::::::::::::iTRAQ_8plex_K:%sample_3%cmpd_311
5982	Q54715	QANAGLQAAK	3	8.53805	7.303e-16	1	527.388	0	iTRAQ_8plex_Nterm::::::::::iTRAQ_8plex_K:	16.703	18.8217	21.8027	11.9538	7.1541	6.5507	File: Phospho_Syn6803_18.wiff, Sample: Phospho_Syn6803_18 (sample number 1), Elution: 25.486 to 26.134 min, Period: 1, Cycle(s): 643-646 (Experiment 2), 647-648 (Experiment 3)	QANAGLQAAK%iTRAQ_8plex_Nterm::::::::::iTRAQ_8plex_K:%sample_4%cmpd_110
5982	Q54715	QANAGLQAAK	3	9.15797	2.803e-18	1	527.392	0	iTRAQ_8plex_Nterm::::::::::iTRAQ_8plex_K:	1.1836	1.1223	1.4614	0.8395	0.4239	0.329	File: Phospho_Syn6803_20.wiff, Sample: Phospho_Syn6803_20 (sample number 1), Elution: 28.619 to 29.044 min, Period: 1, Cycle(s): 706-707 (Experiment 2), 708-709 (Experiment 3)	QANAGLQAAK%iTRAQ_8plex_Nterm::::::::::iTRAQ_8plex_K:%sample_5%cmpd_129
5982	Q54715	FPYTTQTQGNNFAADQR	3	10.5376	1.709e-24	1	755.152	0	iTRAQ_8plex_Nterm::::::::::::::::::	5.132	7.0712	5.6453	3.0604	0.8527	0.7886	File: Phospho_Syn6803_12.wiff, Sample: Phospho_Syn6803_12 (sample number 1), Elution: 43.377 to 43.82 min, Period: 1, Cycle(s): 846-847 (Experiment 2), 842-845 (Experiment 3)	FPYTTQTQGNNFAADQR%iTRAQ_8plex_Nterm::::::::::::::::::%sample_1%cmpd_182
5982	Q54715	TFDLSPSWYVEALK	3	9.24478	5.422e-19	1	755.545	0	iTRAQ_8plex_Nterm::::::::::::::iTRAQ_8plex_K:	3.9106	4.3369	4.2603	2.6911	1.4983	1.2047	File: Phospho_Syn6803_20.wiff, Sample: Phospho_Syn6803_20 (sample number 1), Elution: 85.125 to 85.567 min, Period: 1, Cycle(s): 1979-1982 (Experiment 2), 1983-1984 (Experiment 3)	TFDLSPSWYVEALK%iTRAQ_8plex_Nterm::::::::::::::iTRAQ_8plex_K:%sample_5%cmpd_350
5982	Q54715	FPYTTQTQGNNFAADQR	3	10.2149	5.184e-23	1	755.144	0	iTRAQ_8plex_Nterm::::::::::::::::::	1.7754	2.0353	1.8006	1.0313	0.4239	0.4935	File: Phospho_Syn6803_14.wiff, Sample: Phospho_Syn6803_14 (sample number 1), Elution: 44.511 to 44.614 min, Period: 1, Cycle(s): 861-862 (Experiment 3)	FPYTTQTQGNNFAADQR%iTRAQ_8plex_Nterm::::::::::::::::::%sample_2%cmpd_189
5982	Q54715	TFDLSPSWYVEALK	3	9.20941	8.198e-19	1	755.515	0	iTRAQ_8plex_Nterm::::::::::::::iTRAQ_8plex_K:	7.0022	7.8939	8.4251	5.1038	2.5774	2.1868	File: Phospho_Syn6803_18.wiff, Sample: Phospho_Syn6803_18 (sample number 1), Elution: 80.634 to 80.94 min, Period: 1, Cycle(s): 1458-1459, 1461-1462 (Experiment 2), 1456-1457 (Experiment 3)	TFDLSPSWYVEALK%iTRAQ_8plex_Nterm::::::::::::::iTRAQ_8plex_K:%sample_4%cmpd_337
5982	Q54715	FLSSTELQIAFGR	2	7.62109	8.05e-13	1	887.131	0	iTRAQ_8plex_Nterm::::::::::::::	0.7717	1.0414	1.0173	0.5804	0.1349	0.3	File: Phospho_Syn6803_14.wiff, Sample: Phospho_Syn6803_14 (sample number 1), Elution: 113.724 to 113.827 min, Period: 1, Cycle(s): 2938-2939 (Experiment 3)	FLSSTELQIAFGR%iTRAQ_8plex_Nterm::::::::::::::%sample_2%cmpd_383
5982	Q54715	TFDLSPSWYVEALK	3	9.48523	5.563e-20	1	755.548	0	iTRAQ_8plex_Nterm::::::::::::::iTRAQ_8plex_K:	10.1032	11.0467	12.2412	7.8429	3.9745	3.3866	File: Phospho_Syn6803_18.wiff, Sample: Phospho_Syn6803_18 (sample number 1), Elution: 81.994 to 82.284 min, Period: 1, Cycle(s): 1511-1516 (Experiment 2)	TFDLSPSWYVEALK%iTRAQ_8plex_Nterm::::::::::::::iTRAQ_8plex_K:%sample_4%cmpd_340
5982	Q54715	TFDLSPSWYVEALK	3	9.41023	1.139e-19	1	755.536	0	iTRAQ_8plex_Nterm::::::::::::::iTRAQ_8plex_K:	2.9495	3.3525	3.1857	2.0866	1.1899	0.7402	File: Phospho_Syn6803_16.wiff, Sample: Phospho_Syn6803_16 (sample number 1), Elution: 103.943 to 104.59 min, Period: 1, Cycle(s): 2845-2846 (Experiment 2), 2847-2850 (Experiment 3)	TFDLSPSWYVEALK%iTRAQ_8plex_Nterm::::::::::::::iTRAQ_8plex_K:%sample_3%cmpd_360
5982	Q54715	TPLTEAVSTADSQGR	3	10.2699	5.056e-23	1	613.076	0	iTRAQ_8plex_Nterm::::::::::::::::	0.0852	0.0523	0.0764	0.0048	0.0048	0.0145	File: Phospho_Syn6803_10.wiff, Sample: Phospho_Syn6803_10 (sample number 1), Elution: 18.763 to 19.189 min, Period: 1, Cycle(s): 626-627 (Experiment 2), 628-629 (Experiment 3)	TPLTEAVSTADSQGR%iTRAQ_8plex_Nterm::::::::::::::::%sample_0%cmpd_71
5982	Q54715	TFDLSPSWYVEALK	3	9.41274	1.112e-19	1	755.543	0	iTRAQ_8plex_Nterm::::::::::::::iTRAQ_8plex_K:	3.2999	3.7234	4.0024	2.2162	1.1562	0.9095	File: Phospho_Syn6803_16.wiff, Sample: Phospho_Syn6803_16 (sample number 1), Elution: 102.616 to 102.905 min, Period: 1, Cycle(s): 2827-2830 (Experiment 2), 2825-2826 (Experiment 3)	TFDLSPSWYVEALK%iTRAQ_8plex_Nterm::::::::::::::iTRAQ_8plex_K:%sample_3%cmpd_353
5982	Q54715	DIGYYLR	2	5.14106	6.557e-06	1	602.421	0	iTRAQ_8plex_Nterm::::::::	77.7426	82.1334	85.4859	61.5324	28.0188	22.071	File: Phospho_Syn6803_18.wiff, Sample: Phospho_Syn6803_18 (sample number 1), Elution: 49.832 to 50.377 min, Period: 1, Cycle(s): 863-868 (Experiment 2)	DIGYYLR%iTRAQ_8plex_Nterm::::::::%sample_4%cmpd_220
5982	Q54715	FLSSTELQIAFGR	2	7.78079	2.342e-13	1	887.155	0	iTRAQ_8plex_Nterm::::::::::::::	0.3503	0.4232	0.4251	0.2782	0.1783	0.2274	File: Phospho_Syn6803_24.wiff, Sample: Phospho_Syn6803_24 (sample number 1), Elution: 82.633 to 83.059 min, Period: 1, Cycle(s): 1203-1204 (Experiment 2), 1205-1206 (Experiment 3)	FLSSTELQIAFGR%iTRAQ_8plex_Nterm::::::::::::::%sample_7%cmpd_429
5982	Q54715	TFDLSPSWYVEALK	3	9.0903	2.272e-18	1	755.533	0	iTRAQ_8plex_Nterm::::::::::::::iTRAQ_8plex_K:	3.3803	3.7139	3.7827	2.2018	1.0936	0.837	File: Phospho_Syn6803_16.wiff, Sample: Phospho_Syn6803_16 (sample number 1), Elution: 109.423 to 109.866 min, Period: 1, Cycle(s): 2902-2905 (Experiment 2), 2900-2901 (Experiment 3)	TFDLSPSWYVEALK%iTRAQ_8plex_Nterm::::::::::::::iTRAQ_8plex_K:%sample_3%cmpd_387
5982	Q54715	TFDLSPSWYVEALK	3	8.82035	2.624e-17	1	755.54	0	iTRAQ_8plex_Nterm::::::::::::::iTRAQ_8plex_K:	1.5766	1.2459	1.8722	1.204	0.6648	0.537	File: Phospho_Syn6803_18.wiff, Sample: Phospho_Syn6803_18 (sample number 1), Elution: 83.509 to 83.56 min, Period: 1, Cycle(s): 1560-1561 (Experiment 2)	TFDLSPSWYVEALK%iTRAQ_8plex_Nterm::::::::::::::iTRAQ_8plex_K:%sample_4%cmpd_346
5982	Q54715	ANHGLSGDAR	3	8.59215	4.353e-16	1	434.955	0	iTRAQ_8plex_Nterm:::::::::::	0.606	0.4708	0.6543	0.3214	0.0723	0.1548	File: Phospho_Syn6803_22.wiff, Sample: Phospho_Syn6803_22 (sample number 1), Elution: 20.516 to 21.061 min, Period: 1, Cycle(s): 642-647 (Experiment 2)	ANHGLSGDAR%iTRAQ_8plex_Nterm:::::::::::%sample_6%cmpd_81
5982	Q54715	TFDLSPSWYVEALK	3	8.41159	9.304e-16	1	755.539	0	iTRAQ_8plex_Nterm::::::::::::::iTRAQ_8plex_K:	1.2688	1.4456	1.5188	0.7963	0.2939	0.3193	File: Phospho_Syn6803_16.wiff, Sample: Phospho_Syn6803_16 (sample number 1), Elution: 99.825 to 99.876 min, Period: 1, Cycle(s): 2776-2777 (Experiment 2)	TFDLSPSWYVEALK%iTRAQ_8plex_Nterm::::::::::::::iTRAQ_8plex_K:%sample_3%cmpd_337
5982	Q54715	TFDLSPSWYVEALK	3	8.52834	3.415e-16	1	755.529	0	iTRAQ_8plex_Nterm::::::::::::::iTRAQ_8plex_K:	1.7565	2.0591	2.3975	1.2952	0.6648	0.6096	File: Phospho_Syn6803_18.wiff, Sample: Phospho_Syn6803_18 (sample number 1), Elution: 83.236 to 83.288 min, Period: 1, Cycle(s): 1549-1550 (Experiment 2)	TFDLSPSWYVEALK%iTRAQ_8plex_Nterm::::::::::::::iTRAQ_8plex_K:%sample_4%cmpd_345
5982	Q54715	QANAGLQAAK	3	7.51112	2.99e-12	1	527.713	0	iTRAQ_8plex_Nterm::::::::::iTRAQ_8plex_K:	35.5929	36.0453	43.5142	24.4446	8.951	8.3649	File: Phospho_Syn6803_16.wiff, Sample: Phospho_Syn6803_16 (sample number 1), Elution: 24.279 to 24.824 min, Period: 1, Cycle(s): 711-716 (Experiment 2)	QANAGLQAAK%iTRAQ_8plex_Nterm::::::::::iTRAQ_8plex_K:%sample_3%cmpd_100
5982	Q54715	TFDLSPSWYVEALK	3	8.52915	3.391e-16	1	755.544	0	iTRAQ_8plex_Nterm::::::::::::::iTRAQ_8plex_K:	4.0337	4.042	4.4179	2.763	1.2911	1.0789	File: Phospho_Syn6803_16.wiff, Sample: Phospho_Syn6803_16 (sample number 1), Elution: 107.772 to 108.317 min, Period: 1, Cycle(s): 2886-2891 (Experiment 2)	TFDLSPSWYVEALK%iTRAQ_8plex_Nterm::::::::::::::iTRAQ_8plex_K:%sample_3%cmpd_380
5982	Q54715	TFDLSPSWYVEALK	3	8.6009	1.819e-16	1	755.532	0	iTRAQ_8plex_Nterm::::::::::::::iTRAQ_8plex_K:	2.3104	3.0672	2.7749	1.9236	1.0742	0.7306	File: Phospho_Syn6803_16.wiff, Sample: Phospho_Syn6803_16 (sample number 1), Elution: 101.204 to 101.527 min, Period: 1, Cycle(s): 2806-2809 (Experiment 2)	TFDLSPSWYVEALK%iTRAQ_8plex_Nterm::::::::::::::iTRAQ_8plex_K:%sample_3%cmpd_347
5982	Q54715	QANAGLQAAK	3	7.50889	3.041e-12	1	527.713	0	iTRAQ_8plex_Nterm::::::::::iTRAQ_8plex_K:	15.15	14.2898	18.0868	10.083	3.9071	3.735	File: Phospho_Syn6803_16.wiff, Sample: Phospho_Syn6803_16 (sample number 1), Elution: 25.93 to 26.373 min, Period: 1, Cycle(s): 729-730 (Experiment 2), 725-728 (Experiment 3)	QANAGLQAAK%iTRAQ_8plex_Nterm::::::::::iTRAQ_8plex_K:%sample_3%cmpd_107
5982	Q54715	TFDLSPSWYVEALK	3	8.61551	1.602e-16	1	755.534	0	iTRAQ_8plex_Nterm::::::::::::::iTRAQ_8plex_K:	1.2499	1.6311	1.5045	0.8586	0.4239	0.508	File: Phospho_Syn6803_16.wiff, Sample: Phospho_Syn6803_16 (sample number 1), Elution: 106.105 to 106.207 min, Period: 1, Cycle(s): 2870-2871 (Experiment 2)	TFDLSPSWYVEALK%iTRAQ_8plex_Nterm::::::::::::::iTRAQ_8plex_K:%sample_3%cmpd_369
5982	Q54715	TFDLSPSWYVEALK	3	8.54519	2.951e-16	1	755.55	0	iTRAQ_8plex_Nterm::::::::::::::iTRAQ_8plex_K:	2.869	3.6236	3.7158	2.2785	1.2525	0.8902	File: Phospho_Syn6803_16.wiff, Sample: Phospho_Syn6803_16 (sample number 1), Elution: 110.972 to 111.414 min, Period: 1, Cycle(s): 2916-2919 (Experiment 2), 2914-2915 (Experiment 3)	TFDLSPSWYVEALK%iTRAQ_8plex_Nterm::::::::::::::iTRAQ_8plex_K:%sample_3%cmpd_393
5982	Q54715	TFDLSPSWYVEALK	3	8.09841	1.281e-14	1	755.549	0	iTRAQ_8plex_Nterm::::::::::::::iTRAQ_8plex_K:	1.5955	1.7357	2.0108	1.0553	0.4384	0.6096	File: Phospho_Syn6803_22.wiff, Sample: Phospho_Syn6803_22 (sample number 1), Elution: 85.746 to 86.291 min, Period: 1, Cycle(s): 1246-1251 (Experiment 2)	TFDLSPSWYVEALK%iTRAQ_8plex_Nterm::::::::::::::iTRAQ_8plex_K:%sample_6%cmpd_413
5982	Q54715	TFDLSPSWYVEALK	3	8.37753	1.243e-15	1	755.538	0	iTRAQ_8plex_Nterm::::::::::::::iTRAQ_8plex_K:	1.1599	1.1841	1.2274	0.614	0.3806	0.3	File: Phospho_Syn6803_16.wiff, Sample: Phospho_Syn6803_16 (sample number 1), Elution: 105.407 to 105.458 min, Period: 1, Cycle(s): 2861-2862 (Experiment 2)	TFDLSPSWYVEALK%iTRAQ_8plex_Nterm::::::::::::::iTRAQ_8plex_K:%sample_3%cmpd_365
5982	Q54715	TFDLSPSWYVEALK	3	8.30302	2.334e-15	1	755.533	0	iTRAQ_8plex_Nterm::::::::::::::iTRAQ_8plex_K:	1.3019	1.3886	1.3851	0.7099	0.3661	0.4016	File: Phospho_Syn6803_16.wiff, Sample: Phospho_Syn6803_16 (sample number 1), Elution: 107.211 to 107.313 min, Period: 1, Cycle(s): 2880-2881 (Experiment 2)	TFDLSPSWYVEALK%iTRAQ_8plex_Nterm::::::::::::::iTRAQ_8plex_K:%sample_3%cmpd_375
5982	Q54715	TFDLSPSWYVEALK	3	8.27614	2.926e-15	1	755.546	0	iTRAQ_8plex_Nterm::::::::::::::iTRAQ_8plex_K:	2.5329	2.7391	2.8561	1.7221	0.8672	0.8321	File: Phospho_Syn6803_20.wiff, Sample: Phospho_Syn6803_20 (sample number 1), Elution: 84.001 to 84.325 min, Period: 1, Cycle(s): 1954-1957 (Experiment 3)	TFDLSPSWYVEALK%iTRAQ_8plex_Nterm::::::::::::::iTRAQ_8plex_K:%sample_5%cmpd_344
5982	Q54715	TFDLSPSWYVEALK	3	8.08408	1.441e-14	1	755.531	0	iTRAQ_8plex_Nterm::::::::::::::iTRAQ_8plex_K:	1.0984	1.4456	1.3612	0.7627	0.4673	0.3387	File: Phospho_Syn6803_16.wiff, Sample: Phospho_Syn6803_16 (sample number 1), Elution: 100.948 to 100.999 min, Period: 1, Cycle(s): 2801-2802 (Experiment 2)	TFDLSPSWYVEALK%iTRAQ_8plex_Nterm::::::::::::::iTRAQ_8plex_K:%sample_3%cmpd_343
5982	Q54715	TFDLSPSWYVEALK	3	7.86728	8.336e-14	1	755.554	0	iTRAQ_8plex_Nterm::::::::::::::iTRAQ_8plex_K:	1.231	1.4742	1.6812	1.1992	0.5588	0.508	File: Phospho_Syn6803_22.wiff, Sample: Phospho_Syn6803_22 (sample number 1), Elution: 84.299 to 84.844 min, Period: 1, Cycle(s): 1232-1237 (Experiment 3)	TFDLSPSWYVEALK%iTRAQ_8plex_Nterm::::::::::::::iTRAQ_8plex_K:%sample_6%cmpd_405
5982	Q54715	FPYTTQTQGNNFAADQR	3	8.33472	2.292e-15	1	755.153	0	iTRAQ_8plex_Nterm::::::::::::::::::	2.3104	2.9008	2.5647	1.5782	0.3613	0.3629	File: Phospho_Syn6803_12.wiff, Sample: Phospho_Syn6803_12 (sample number 1), Elution: 45.148 to 45.471 min, Period: 1, Cycle(s): 858-861 (Experiment 3)	FPYTTQTQGNNFAADQR%iTRAQ_8plex_Nterm::::::::::::::::::%sample_1%cmpd_189
5982	Q54715	TFDLSPSWYVEALK	3	7.8203	1.265e-13	1	755.523	0	iTRAQ_8plex_Nterm::::::::::::::iTRAQ_8plex_K:	1.5576	1.5978	1.4663	0.8538	0.5299	0.4693	File: Phospho_Syn6803_16.wiff, Sample: Phospho_Syn6803_16 (sample number 1), Elution: 99.417 to 99.468 min, Period: 1, Cycle(s): 2762-2763 (Experiment 2)	TFDLSPSWYVEALK%iTRAQ_8plex_Nterm::::::::::::::iTRAQ_8plex_K:%sample_3%cmpd_335
5982	Q54715	TFDLSPSWYVEALK	3	8.02436	2.347e-14	1	755.533	0	iTRAQ_8plex_Nterm::::::::::::::iTRAQ_8plex_K:	0.8333	1.1128	1.194	0.8299	0.501	0.2806	File: Phospho_Syn6803_18.wiff, Sample: Phospho_Syn6803_18 (sample number 1), Elution: 84.393 to 84.444 min, Period: 1, Cycle(s): 1607-1608 (Experiment 2)	TFDLSPSWYVEALK%iTRAQ_8plex_Nterm::::::::::::::iTRAQ_8plex_K:%sample_4%cmpd_347
5982	Q54715	TFDLSPSWYVEALK	3	7.92734	5.149e-14	1	755.542	0	iTRAQ_8plex_Nterm::::::::::::::iTRAQ_8plex_K:	1.2925	1.4409	1.3564	0.8682	0.5347	0.3774	File: Phospho_Syn6803_16.wiff, Sample: Phospho_Syn6803_16 (sample number 1), Elution: 105.764 to 105.866 min, Period: 1, Cycle(s): 2866-2867 (Experiment 3)	TFDLSPSWYVEALK%iTRAQ_8plex_Nterm::::::::::::::iTRAQ_8plex_K:%sample_3%cmpd_367
5982	Q54715	TFDLSPSWYVEALK	3	6.80495	2.325e-10	1	755.544	0	iTRAQ_8plex_Nterm::::::::::::::iTRAQ_8plex_K:	0.6865	0.5088	0.7021	0.4269	0.318	0.1887	File: Phospho_Syn6803_20.wiff, Sample: Phospho_Syn6803_20 (sample number 1), Elution: 86.367 to 86.418 min, Period: 1, Cycle(s): 2001-2002 (Experiment 2)	TFDLSPSWYVEALK%iTRAQ_8plex_Nterm::::::::::::::iTRAQ_8plex_K:%sample_5%cmpd_354
5982	Q54715	ALTDNAQSLVNGAAQAVYNK	4	8.31867	3.781e-15	1	665.203	0	iTRAQ_8plex_Nterm::::::::::::::::::::iTRAQ_8plex_K:	11.3388	12.497	12.2888	7.1905	2.481	2.2642	File: Phospho_Syn6803_14.wiff, Sample: Phospho_Syn6803_14 (sample number 1), Elution: 52.484 to 52.927 min, Period: 1, Cycle(s): 937-938 (Experiment 2), 933-936 (Experiment 3)	ALTDNAQSLVNGAAQAVYNK%iTRAQ_8plex_Nterm::::::::::::::::::::iTRAQ_8plex_K:%sample_2%cmpd_234
5982	Q54715	TFDLSPSWYVEALK	3	6.21548	1.177e-08	1	755.544	0	iTRAQ_8plex_Nterm::::::::::::::iTRAQ_8plex_K:	0.7196	0.7371	0.7499	0.5085	0.3613	0.2951	File: Phospho_Syn6803_20.wiff, Sample: Phospho_Syn6803_20 (sample number 1), Elution: 83.661 to 83.712 min, Period: 1, Cycle(s): 1950-1951 (Experiment 2)	TFDLSPSWYVEALK%iTRAQ_8plex_Nterm::::::::::::::iTRAQ_8plex_K:%sample_5%cmpd_342
5982	Q54715	TFDLSPSWYVEALK	3	6.26812	8.405e-09	1	755.543	0	iTRAQ_8plex_Nterm::::::::::::::iTRAQ_8plex_K:	0.8001	0.8892	0.9791	0.6907	0.3565	0.3532	File: Phospho_Syn6803_22.wiff, Sample: Phospho_Syn6803_22 (sample number 1), Elution: 87.397 to 87.84 min, Period: 1, Cycle(s): 1264-1265 (Experiment 2), 1260-1263 (Experiment 3)	TFDLSPSWYVEALK%iTRAQ_8plex_Nterm::::::::::::::iTRAQ_8plex_K:%sample_6%cmpd_421
5982	Q54715	ANHGLSGDAR	3	5.88607	4.153e-07	1	434.71	0	iTRAQ_8plex_Nterm:::::::::::	0.0521	0.0476	0.0907	0.0288		0.0048	File: Phospho_Syn6803_24.wiff, Sample: Phospho_Syn6803_24 (sample number 1), Elution: 19.976 to 20.078 min, Period: 1, Cycle(s): 635-636 (Experiment 2) (Charge not auto determined)(*)(*)(*)	ANHGLSGDAR%iTRAQ_8plex_Nterm:::::::::::%sample_7%cmpd_82
5982	Q54715	FPYTTQTQGNNFAADQR	3	6.16404	2.092e-08	1	755.151	0	iTRAQ_8plex_Nterm::::::::::::::::::	0.0852	0.1427	0.1719	0.1103	0.0145	0.0194	File: Phospho_Syn6803_12.wiff, Sample: Phospho_Syn6803_12 (sample number 1), Elution: 34.526 to 34.628 min, Period: 1, Cycle(s): 762-763 (Experiment 3)	FPYTTQTQGNNFAADQR%iTRAQ_8plex_Nterm::::::::::::::::::%sample_1%cmpd_142
5981	Q54714	ITGNASAIVSNAAR	2	10.9958	1.381e-26	1	824.866	0	iTRAQ_8plex_Nterm:::::::::::::::	69.3211	102.718	79.0851	43.3063	20.5958	23.2519	File: Phospho_13.wiff, Sample: Phospho_13 (sample number 1), Elution: 34.308 to 34.853 min, Period: 1, Cycle(s): 938-943 (Experiment 2)	ITGNASAIVSNAAR%iTRAQ_8plex_Nterm:::::::::::::::%sample_1%cmpd_135
5981	Q54714	ITGNASAIVSNAAR	2	10.7805	1.362e-25	1	824.884	0	iTRAQ_8plex_Nterm:::::::::::::::	5.3015	7.4597	5.9881	3.103	1.4209	1.6301	File: Phospho_13.wiff, Sample: Phospho_13 (sample number 1), Elution: 36.402 to 36.624 min, Period: 1, Cycle(s): 958-959 (Experiment 2), 956-957 (Experiment 3)	ITGNASAIVSNAAR%iTRAQ_8plex_Nterm:::::::::::::::%sample_1%cmpd_143
5981	Q54714	ITGNASAIVSNAAR	2	11.4531	7.259e-29	1	824.89	0	iTRAQ_8plex_Nterm:::::::::::::::	1.7182	2.634	2.0772	0.9784	0.5395	0.3579	File: Phospho_13.wiff, Sample: Phospho_13 (sample number 1), Elution: 41.492 to 41.816 min, Period: 1, Cycle(s): 1002-1005 (Experiment 3)	ITGNASAIVSNAAR%iTRAQ_8plex_Nterm:::::::::::::::%sample_1%cmpd_168
5981	Q54714	ITGNASAIVSNAAR	2	10.8623	5.577e-26	1	824.886	0	iTRAQ_8plex_Nterm:::::::::::::::	3.2614	5.2679	4.3502	2.4219	1.1656	1.04	File: Phospho_13.wiff, Sample: Phospho_13 (sample number 1), Elution: 38.07 to 38.717 min, Period: 1, Cycle(s): 972-973 (Experiment 2), 974-977 (Experiment 3)	ITGNASAIVSNAAR%iTRAQ_8plex_Nterm:::::::::::::::%sample_1%cmpd_154
5981	Q54714	ITGNASAIVSNAAR	2	11.0994	4.042e-27	1	824.888	0	iTRAQ_8plex_Nterm:::::::::::::::	21.7172	34.479	26.2538	14.0233	7.2009	7.7249	File: Phospho_15.wiff, Sample: Phospho_15 (sample number 1), Elution: 33.154 to 33.698 min, Period: 1, Cycle(s): 911-916 (Experiment 2)	ITGNASAIVSNAAR%iTRAQ_8plex_Nterm:::::::::::::::%sample_2%cmpd_131
5981	Q54714	ITGNASAIVSNAAR	2	10.7052	3.08e-25	1	824.887	0	iTRAQ_8plex_Nterm:::::::::::::::	1.491	2.3772	1.8241	0.8729	0.4046	0.5272	File: Phospho_13.wiff, Sample: Phospho_13 (sample number 1), Elution: 31.755 to 31.976 min, Period: 1, Cycle(s): 916-917 (Experiment 2), 914-915 (Experiment 3)	ITGNASAIVSNAAR%iTRAQ_8plex_Nterm:::::::::::::::%sample_1%cmpd_121
5981	Q54714	ITGNASAIVSNAAR	2	9.89184	1.445e-21	1	824.89	0	iTRAQ_8plex_Nterm:::::::::::::::	1.0319	1.3883	1.3514	0.6666	0.4431	0.4402	File: Phospho_13.wiff, Sample: Phospho_13 (sample number 1), Elution: 46.361 to 46.906 min, Period: 1, Cycle(s): 1046-1051 (Experiment 3)	ITGNASAIVSNAAR%iTRAQ_8plex_Nterm:::::::::::::::%sample_1%cmpd_189
5981	Q54714	ITGNASAIVSNAAR	2	9.62896	1.931e-20	1	824.887	0	iTRAQ_8plex_Nterm:::::::::::::::	1.3064	1.7924	1.571	0.8297	0.4046	0.3725	File: Phospho_13.wiff, Sample: Phospho_13 (sample number 1), Elution: 43.263 to 43.586 min, Period: 1, Cycle(s): 1018-1021 (Experiment 3)	ITGNASAIVSNAAR%iTRAQ_8plex_Nterm:::::::::::::::%sample_1%cmpd_177
5981	Q54714	YVTYATFTGDASVLEDR	2	12.2644	3.659e-33	1	1106.44	0	iTRAQ_8plex_Nterm::::::::::::::::::	15.5162	19.0462	18.8093	12.0234	5.8473	5.848	File: Phospho_11.wiff, Sample: Phospho_11 (sample number 1), Elution: 53.623 to 54.168 min, Period: 1, Cycle(s): 1338-1343 (Experiment 2)	YVTYATFTGDASVLEDR%iTRAQ_8plex_Nterm::::::::::::::::::%sample_0%cmpd_163
5981	Q54714	GDCSAIVAEIAGYFDR	2	12.3289	2.216e-33	1	1018.89	0	iTRAQ_8plex_Nterm:::MMTS::::::::::::::	1.1455	1.0032	1.232	0.7721	0.2938	0.3289	File: Phospho_13.wiff, Sample: Phospho_13 (sample number 1), Elution: 91.104 to 91.546 min, Period: 1, Cycle(s): 2081-2082 (Experiment 2), 2077-2080 (Experiment 3)	GDCSAIVAEIAGYFDR%iTRAQ_8plex_Nterm:::MMTS::::::::::::::%sample_1%cmpd_341
5981	Q54714	ITGNASAIVSNAAR	2	9.54561	4.33e-20	1	824.888	0	iTRAQ_8plex_Nterm:::::::::::::::	0.7905	1.3217	0.9455	0.5371	0.3179	0.2951	File: Phospho_13.wiff, Sample: Phospho_13 (sample number 1), Elution: 45.033 to 45.255 min, Period: 1, Cycle(s): 1036-1037 (Experiment 2), 1034-1035 (Experiment 3)	ITGNASAIVSNAAR%iTRAQ_8plex_Nterm:::::::::::::::%sample_1%cmpd_183
5981	Q54714	GEYLSGSQLDALSATVAEGNKR	3	12.889	1.324e-36	1	958.75	1	iTRAQ_8plex_Nterm:::::::::::::::::::::iTRAQ_8plex_K::	8.6338	8.9668	14.674	10.8099	1.7099	2.9748	File: Phospho_21.wiff, Sample: Phospho_21 (sample number 1), Elution: 46.705 to 47.13 min, Period: 1, Cycle(s): 776-777 (Experiment 2), 778-779 (Experiment 3)	GEYLSGSQLDALSATVAEGNKR%iTRAQ_8plex_Nterm:::::::::::::::::::::iTRAQ_8plex_K::%sample_5%cmpd_247
5981	Q54714	GEYLSGSQLDALSATVAEGNKR	3	12.9224	8.919e-37	1	958.766	1	iTRAQ_8plex_Nterm:::::::::::::::::::::iTRAQ_8plex_K::	29.2006	31.9306	47.9231	33.2786	5.9726	9.6064	File: Phospho_19.wiff, Sample: Phospho_19 (sample number 1), Elution: 44.442 to 44.766 min, Period: 1, Cycle(s): 689-690 (Experiment 2), 691-692 (Experiment 3)	GEYLSGSQLDALSATVAEGNKR%iTRAQ_8plex_Nterm:::::::::::::::::::::iTRAQ_8plex_K::%sample_4%cmpd_245
5981	Q54714	GDCSAIVAEIAGYFDR	2	10.8886	4.57e-26	1	1018.89	0	iTRAQ_8plex_Nterm:::MMTS::::::::::::::	2.0259	1.7211	2.0247	1.1702	0.6358	0.5659	File: Phospho_15.wiff, Sample: Phospho_15 (sample number 1), Elution: 90.381 to 90.926 min, Period: 1, Cycle(s): 3452-3457 (Experiment 3)	GDCSAIVAEIAGYFDR%iTRAQ_8plex_Nterm:::MMTS::::::::::::::%sample_2%cmpd_217
5981	Q54714	GEYLSGSQLDALSATVAEGNKR	3	13.0151	2.66e-37	1	959.103	1	iTRAQ_8plex_Nterm:::::::::::::::::::::iTRAQ_8plex_K::	7.7439	9.1333	13.2271	9.1266	1.5606	2.6169	File: Phospho_19.wiff, Sample: Phospho_19 (sample number 1), Elution: 44.323 to 44.374 min, Period: 1, Cycle(s): 687-688 (Experiment 2)	GEYLSGSQLDALSATVAEGNKR%iTRAQ_8plex_Nterm:::::::::::::::::::::iTRAQ_8plex_K::%sample_4%cmpd_243
5981	Q54714	ALFAEQPQLIQPGGNAYTSR	3	11.7439	2.315e-30	1	827.031	0	iTRAQ_8plex_Nterm:::::::::::::::METH_core::::::	0.4355	0.4089	1.4993	0.4508	0.1878	0.0919	File: Phospho_13.wiff, Sample: Phospho_13 (sample number 1), Elution: 50.123 to 50.566 min, Period: 1, Cycle(s): 1084-1085 (Experiment 2), 1080-1083 (Experiment 3)	ALFAEQPQLIQPGGNAYTSR%iTRAQ_8plex_Nterm:::::::::::::::METH_core::::::%sample_1%cmpd_204
5981	Q54714	GEYLSGSQLDALSATVAEGNKR	3	12.3522	1.209e-33	1	958.751	1	iTRAQ_8plex_Nterm:::::::::::::::::::::iTRAQ_8plex_K::	1.8177	1.6498	2.6359	2.0478	0.5154	0.5804	File: Phospho_25.wiff, Sample: Phospho_25 (sample number 1), Elution: 47.596 to 47.919 min, Period: 1, Cycle(s): 563-566 (Experiment 3)	GEYLSGSQLDALSATVAEGNKR%iTRAQ_8plex_Nterm:::::::::::::::::::::iTRAQ_8plex_K::%sample_7%cmpd_285
5981	Q54714	ALFAEQPQLIQPGGNAYTSR	3	11.4165	1.055e-28	1	827.023	0	iTRAQ_8plex_Nterm:::::::::::::::METH_core::::::	0.497	0.4897	1.8956	0.3357	0.0674	0.1258	File: Phospho_11.wiff, Sample: Phospho_11 (sample number 1), Elution: 50.627 to 50.729 min, Period: 1, Cycle(s): 1310-1311 (Experiment 3)	ALFAEQPQLIQPGGNAYTSR%iTRAQ_8plex_Nterm:::::::::::::::METH_core::::::%sample_0%cmpd_146
5981	Q54714	ALFAEQPQLIQPGGNAYTSR	3	11.4558	6.711e-29	1	827.022	0	iTRAQ_8plex_Nterm:::::::::::::::METH_core::::::	1.5857	1.7306	6.0593	1.2997	0.395	0.4547	File: Phospho_11.wiff, Sample: Phospho_11 (sample number 1), Elution: 49.861 to 50.287 min, Period: 1, Cycle(s): 1304-1305 (Experiment 2), 1306-1307 (Experiment 3)	ALFAEQPQLIQPGGNAYTSR%iTRAQ_8plex_Nterm:::::::::::::::METH_core::::::%sample_0%cmpd_144
5981	Q54714	GDCSAIVAEIAGYFDR	3	11.0859	5.578e-27	1	679.603	0	iTRAQ_8plex_Nterm:::MMTS::::::::::::::	0.1231	0.0571	0.1146	0.0911	0.0145	0.0145	File: Phospho_13.wiff, Sample: Phospho_13 (sample number 1), Elution: 90.883 to 91.325 min, Period: 1, Cycle(s): 2075-2080 (Experiment 2)	GDCSAIVAEIAGYFDR%iTRAQ_8plex_Nterm:::MMTS::::::::::::::%sample_1%cmpd_339
5981	Q54714	ALFAEQPQLIQPGGNAYTSR	3	12.1921	1.044e-32	1	827.025	0	iTRAQ_8plex_Nterm:::::::::::::::METH_core::::::	0.2083	0.2187	0.616	0.1391	0.1204	0.0967	File: Phospho_11.wiff, Sample: Phospho_11 (sample number 1), Elution: 54.168 to 54.27 min, Period: 1, Cycle(s): 1342-1343 (Experiment 3)	ALFAEQPQLIQPGGNAYTSR%iTRAQ_8plex_Nterm:::::::::::::::METH_core::::::%sample_0%cmpd_162
5981	Q54714	ALFAEQPQLIQPGGNAYTSR	3	10.5124	2.31e-24	1	827.025	0	iTRAQ_8plex_Nterm:::::::::::::::METH_core::::::	0.71	0.775	2.4782	0.6187	0.1686	0.1741	File: Phospho_11.wiff, Sample: Phospho_11 (sample number 1), Elution: 50.968 to 51.291 min, Period: 1, Cycle(s): 1314-1317 (Experiment 2)	ALFAEQPQLIQPGGNAYTSR%iTRAQ_8plex_Nterm:::::::::::::::METH_core::::::%sample_0%cmpd_151
5981	Q54714	GDCSAIVAEIAGYFDR	3	11.3573	2.592e-28	1	679.6	0	iTRAQ_8plex_Nterm:::MMTS::::::::::::::	0.1988	0.2805	0.2961	0.0911	0.106	0.0677	File: Phospho_15.wiff, Sample: Phospho_15 (sample number 1), Elution: 90.279 to 90.823 min, Period: 1, Cycle(s): 3452-3457 (Experiment 2)	GDCSAIVAEIAGYFDR%iTRAQ_8plex_Nterm:::MMTS::::::::::::::%sample_2%cmpd_218
5981	Q54714	ITGNASAIVSNAAR	2	7.46309	2.62e-12	1	825.364	0	iTRAQ_8plex_Nterm:::::::::::::::	11.8478	13.9969	14.4065	7.6543	3.0634	3.115	File: Phospho_11.wiff, Sample: Phospho_11 (sample number 1), Elution: 41.01 to 41.554 min, Period: 1, Cycle(s): 1224-1229 (Experiment 2)	ITGNASAIVSNAAR%iTRAQ_8plex_Nterm:::::::::::::::%sample_0%cmpd_103
5981	Q54714	VVSQADAR	2	6.41726	2.706e-09	1	575.28	0	iTRAQ_8plex_Nterm:::::::::	1.5526	1.7782	1.6952	1.0024	0.1638	0.3676	File: Phospho_15.wiff, Sample: Phospho_15 (sample number 1), Elution: 16.265 to 16.605 min, Period: 1, Cycle(s): 753-758 (Experiment 2)	VVSQADAR%iTRAQ_8plex_Nterm:::::::::%sample_2%cmpd_38
5981	Q54714	ITGNASAIVSNAAR	3	11.9416	4.311e-31	1	550.266	0	iTRAQ_8plex_Nterm:::::::::::::::	0.0521	0.0713	0.0812	0.024	0.0241	0.058	File: Phospho_13.wiff, Sample: Phospho_13 (sample number 1), Elution: 20.469 to 20.571 min, Period: 1, Cycle(s): 812-813 (Experiment 3)	ITGNASAIVSNAAR%iTRAQ_8plex_Nterm:::::::::::::::%sample_1%cmpd_56
5981	Q54714	YVTYATFTGDASVLEDR	2	9.83813	1.89e-21	1	1106.45	0	iTRAQ_8plex_Nterm::::::::::::::::::	0.4544	0.5325	0.5444	0.3165	0.1878	0.1838	File: Phospho_13.wiff, Sample: Phospho_13 (sample number 1), Elution: 54.004 to 54.106 min, Period: 1, Cycle(s): 1116-1117 (Experiment 2)	YVTYATFTGDASVLEDR%iTRAQ_8plex_Nterm::::::::::::::::::%sample_1%cmpd_224
5981	Q54714	MFDVFTR	2	5.51372	7.378e-07	1	610.272	0	iTRAQ_8plex_Nterm::::::::	4.1512	6.5706	7.1436	4.2684	1.0885	1.456	File: Phospho_17.wiff, Sample: Phospho_17 (sample number 1), Elution: 60.217 to 60.523 min, Period: 1, Cycle(s): 1811-1814, 1816-1817 (Experiment 2)	MFDVFTR%iTRAQ_8plex_Nterm::::::::%sample_3%cmpd_196
5981	Q54714	MFDVFTR	2	5.18322	4.58e-06	1	610.271	0	iTRAQ_8plex_Nterm::::::::	11.739	16.5834	20.3756	12.6179	3.0537	3.7633	File: Phospho_17.wiff, Sample: Phospho_17 (sample number 1), Elution: 52.427 to 52.818 min, Period: 1, Cycle(s): 1514-1515 (Experiment 2), 1510-1513 (Experiment 3)	MFDVFTR%iTRAQ_8plex_Nterm::::::::%sample_3%cmpd_184
5981	Q54714	MFDVFTR	2	5.68596	2.732e-07	1	610.27	0	iTRAQ_8plex_Nterm::::::::	1.4721	1.9446	2.335	1.3045	0.4576	0.4982	File: Phospho_21.wiff, Sample: Phospho_21 (sample number 1), Elution: 52.949 to 53.238 min, Period: 1, Cycle(s): 991-996 (Experiment 2)	MFDVFTR%iTRAQ_8plex_Nterm::::::::%sample_5%cmpd_261
5981	Q54714	MFDVFTR	2	5.54712	5.953e-07	1	610.275	0	iTRAQ_8plex_Nterm::::::::	68.1752	91.7542	109.444	71.0399	17.5419	22.9471	File: Phospho_17.wiff, Sample: Phospho_17 (sample number 1), Elution: 47.154 to 47.443 min, Period: 1, Cycle(s): 1291-1296 (Experiment 2)	MFDVFTR%iTRAQ_8plex_Nterm::::::::%sample_3%cmpd_174
5981	Q54714	MFDVFTR	2	5.83427	1.243e-07	1	610.266	0	iTRAQ_8plex_Nterm::::::::	10.0065	14.4011	17.754	10.407	2.4854	3.3811	File: Phospho_17.wiff, Sample: Phospho_17 (sample number 1), Elution: 53.89 to 54.179 min, Period: 1, Cycle(s): 1561-1564 (Experiment 2), 1559-1560 (Experiment 3)	MFDVFTR%iTRAQ_8plex_Nterm::::::::%sample_3%cmpd_186
5981	Q54714	MFDVFTR	2	5.4997	7.989e-07	1	610.272	0	iTRAQ_8plex_Nterm::::::::	8.1984	11.5152	14.0819	8.5702	2.0711	2.9699	File: Phospho_17.wiff, Sample: Phospho_17 (sample number 1), Elution: 56.475 to 56.765 min, Period: 1, Cycle(s): 1651-1656 (Experiment 2)	MFDVFTR%iTRAQ_8plex_Nterm::::::::%sample_3%cmpd_190
5981	Q54714	MFDVFTR	2	5.80221	1.374e-07	1	610.272	0	iTRAQ_8plex_Nterm::::::::	3.6164	5.4343	6.1647	4.0189	0.9971	1.2383	File: Phospho_19.wiff, Sample: Phospho_19 (sample number 1), Elution: 50.206 to 50.496 min, Period: 1, Cycle(s): 997-1002 (Experiment 2)	MFDVFTR%iTRAQ_8plex_Nterm::::::::%sample_4%cmpd_248
5981	Q54714	MFDVFTR	2	5.88199	8.31e-08	1	610.276	0	iTRAQ_8plex_Nterm::::::::	5.0695	7.3219	9.0919	4.8871	1.3775	1.7752	File: Phospho_17.wiff, Sample: Phospho_17 (sample number 1), Elution: 57.717 to 58.006 min, Period: 1, Cycle(s): 1699-1704 (Experiment 2)	MFDVFTR%iTRAQ_8plex_Nterm::::::::%sample_3%cmpd_193
5981	Q54714	MFDVFTR	2	5.48159	8.852e-07	1	610.271	0	iTRAQ_8plex_Nterm::::::::	2.0117	3.0761	3.6769	2.3596	0.6791	0.7643	File: Phospho_17.wiff, Sample: Phospho_17 (sample number 1), Elution: 61.646 to 61.833 min, Period: 1, Cycle(s): 1865-1866, 1868-1869 (Experiment 2)	MFDVFTR%iTRAQ_8plex_Nterm::::::::%sample_3%cmpd_200
5981	Q54714	DMEIILR	2	5.72008	2.342e-07	1	597.291	0	iTRAQ_8plex_Nterm::::::::	18.2854	16.4075	17.3768	12.2009	5.4621	4.1163	File: Phospho_15.wiff, Sample: Phospho_15 (sample number 1), Elution: 37.476 to 37.765 min, Period: 1, Cycle(s): 990-995 (Experiment 2)	DMEIILR%iTRAQ_8plex_Nterm::::::::%sample_2%cmpd_150
5981	Q54714	RIDSVNR	2	5.57353	4.119e-07	1	582.283	1	iTRAQ_8plex_Nterm::::::::	0.2509	0.2235	0.2722	0.0767	0.0434	0.0822	File: Phospho_25.wiff, Sample: Phospho_25 (sample number 1), Elution: 15.625 to 16.272 min, Period: 1, Cycle(s): 275-278 (Experiment 2), 279-280 (Experiment 3)	RIDSVNR%iTRAQ_8plex_Nterm::::::::%sample_7%cmpd_100
5981	Q54714	DMEIILR	2	5.37	1.339e-06	1	597.299	0	iTRAQ_8plex_Nterm::::::::	2.1916	2.187	2.2969	1.4772	0.6888	0.5176	File: Phospho_15.wiff, Sample: Phospho_15 (sample number 1), Elution: 44.414 to 44.601 min, Period: 1, Cycle(s): 1280-1281, 1283-1284 (Experiment 2)	DMEIILR%iTRAQ_8plex_Nterm::::::::%sample_2%cmpd_162
5981	Q54714	DMEIILR	2	5.38909	1.239e-06	1	597.296	0	iTRAQ_8plex_Nterm::::::::	3.2377	3.2235	3.6244	2.4076	1.0019	0.7691	File: Phospho_17.wiff, Sample: Phospho_17 (sample number 1), Elution: 37.151 to 37.202 min, Period: 1, Cycle(s): 926-927 (Experiment 2)	DMEIILR%iTRAQ_8plex_Nterm::::::::%sample_3%cmpd_153
5981	Q54714	MFDVFTR	2	5.38722	1.61e-06	1	610.269	0	iTRAQ_8plex_Nterm::::::::	1.9691	2.615	3.0847	1.7169	0.6551	0.5466	File: Phospho_21.wiff, Sample: Phospho_21 (sample number 1), Elution: 51.605 to 52.149 min, Period: 1, Cycle(s): 944-945 (Experiment 2), 946-949 (Experiment 3)	MFDVFTR%iTRAQ_8plex_Nterm::::::::%sample_5%cmpd_259
5981	Q54714	DMEIILR	2	5.87189	1.53e-07	1	605.289	0	iTRAQ_8plex_Nterm::Oxidation_M::::::	1.2544	1.103	1.2797	0.94	0.3661	0.2709	File: Phospho_15.wiff, Sample: Phospho_15 (sample number 1), Elution: 40.06 to 40.162 min, Period: 1, Cycle(s): 1106-1107 (Experiment 3)	DMEIILR%iTRAQ_8plex_Nterm::Oxidation_M::::::%sample_2%cmpd_152
5981	Q54714	DMEIILR	2	5.77696	1.331e-07	1	597.297	0	iTRAQ_8plex_Nterm::::::::	1.8082	1.5737	1.6522	1.0599	0.5924	0.3338	File: Phospho_15.wiff, Sample: Phospho_15 (sample number 1), Elution: 43.394 to 43.445 min, Period: 1, Cycle(s): 1240-1241 (Experiment 2)	DMEIILR%iTRAQ_8plex_Nterm::::::::%sample_2%cmpd_160
5981	Q54714	MFDVFTR	2	5.50618	9.351e-07	1	618.273	0	iTRAQ_8plex_Nterm:Oxidation_M:::::::	2.0164	2.729	3.2041	2.0143	0.4913	0.7304	File: Phospho_17.wiff, Sample: Phospho_17 (sample number 1), Elution: 50.096 to 50.147 min, Period: 1, Cycle(s): 1424-1425 (Experiment 2)	MFDVFTR%iTRAQ_8plex_Nterm:Oxidation_M:::::::%sample_3%cmpd_178
5981	Q54714	DMEIILR	2	5.61912	4.223e-07	1	597.291	0	iTRAQ_8plex_Nterm::::::::	32.5094	29.4299	30.1885	20.5314	9.5706	7.1637	File: Phospho_15.wiff, Sample: Phospho_15 (sample number 1), Elution: 36.03 to 36.524 min, Period: 1, Cycle(s): 937-942 (Experiment 2)	DMEIILR%iTRAQ_8plex_Nterm::::::::%sample_2%cmpd_148
5981	Q54714	MFDVFTR	2	6.02887	3.467e-08	1	610.271	0	iTRAQ_8plex_Nterm::::::::	1.0603	1.7449	1.9339	1.0263	0.3372	0.3725	File: Phospho_17.wiff, Sample: Phospho_17 (sample number 1), Elution: 61.492 to 61.544 min, Period: 1, Cycle(s): 1861-1862 (Experiment 2)	MFDVFTR%iTRAQ_8plex_Nterm::::::::%sample_3%cmpd_199
5981	Q54714	MFDVFTR	2	5.15109	5.439e-06	1	610.27	0	iTRAQ_8plex_Nterm::::::::	5.8458	8.5722	9.3306	4.9158	1.4883	1.7607	File: Phospho_17.wiff, Sample: Phospho_17 (sample number 1), Elution: 58.958 to 59.265 min, Period: 1, Cycle(s): 1752-1755, 1757-1758 (Experiment 2)	MFDVFTR%iTRAQ_8plex_Nterm::::::::%sample_3%cmpd_195
5981	Q54714	DMEIILR	2	5.25864	2.54e-06	1	597.292	0	iTRAQ_8plex_Nterm::::::::	12.6668	11.7529	12.2674	8.1338	3.5739	2.941	File: Phospho_15.wiff, Sample: Phospho_15 (sample number 1), Elution: 38.717 to 39.006 min, Period: 1, Cycle(s): 1048-1053 (Experiment 2)	DMEIILR%iTRAQ_8plex_Nterm::::::::%sample_2%cmpd_151
5981	Q54714	DMEIILR	2	5.83999	1.749e-07	1	605.298	0	iTRAQ_8plex_Nterm::Oxidation_M::::::	0.7053	0.8178	0.7163	0.494	0.2553	0.1645	File: Phospho_15.wiff, Sample: Phospho_15 (sample number 1), Elution: 36.609 to 36.66 min, Period: 1, Cycle(s): 944-945 (Experiment 2)	DMEIILR%iTRAQ_8plex_Nterm::Oxidation_M::::::%sample_2%cmpd_149
5981	Q54714	MFDVFTR	2	5.81308	1.288e-07	1	610.271	0	iTRAQ_8plex_Nterm::::::::	0.4923	0.7179	0.9503	0.4652	0.1493	0.1451	File: Phospho_17.wiff, Sample: Phospho_17 (sample number 1), Elution: 77.957 to 78.246 min, Period: 1, Cycle(s): 2622-2627 (Experiment 2)	MFDVFTR%iTRAQ_8plex_Nterm::::::::%sample_3%cmpd_222
5981	Q54714	DMEIILR	2	5.19742	3.536e-06	1	597.292	0	iTRAQ_8plex_Nterm::::::::	2.9584	2.7671	3.0179	2.1534	0.9633	0.6578	File: Phospho_19.wiff, Sample: Phospho_19 (sample number 1), Elution: 39.165 to 39.489 min, Period: 1, Cycle(s): 634-637 (Experiment 3)	DMEIILR%iTRAQ_8plex_Nterm::::::::%sample_4%cmpd_216
5981	Q54714	MFDVFTR	2	5.54945	8.024e-07	1	618.267	0	iTRAQ_8plex_Nterm:Oxidation_M:::::::	4.8092	6.4565	7.7692	4.2013	1.3246	1.5672	File: Phospho_17.wiff, Sample: Phospho_17 (sample number 1), Elution: 50.249 to 50.42 min, Period: 1, Cycle(s): 1428-1431 (Experiment 2)	MFDVFTR%iTRAQ_8plex_Nterm:Oxidation_M:::::::%sample_3%cmpd_179
5981	Q54714	GDCSAIVAEIAGYFDR	3	8.63824	2.169e-16	1	679.605	0	iTRAQ_8plex_Nterm:::MMTS::::::::::::::		0.0285	0.0239	0.0192	0.0193	0.0145	File: Phospho_17.wiff, Sample: Phospho_17 (sample number 1), Elution: 90.857 to 91.181 min, Period: 1, Cycle(s): 2923-2926 (Experiment 3)	GDCSAIVAEIAGYFDR%iTRAQ_8plex_Nterm:::MMTS::::::::::::::%sample_3%cmpd_269
5981	Q54714	EAALDIVNDPNGITR	3	8.28593	4.57e-15	1	634.942	0	iTRAQ_8plex_Nterm::::::::::::::::	0.6154	0.7084	0.8404	0.3597	0.1445	0.058	File: Phospho_11.wiff, Sample: Phospho_11 (sample number 1), Elution: 42.337 to 42.439 min, Period: 1, Cycle(s): 1236-1237 (Experiment 2)	EAALDIVNDPNGITR%iTRAQ_8plex_Nterm::::::::::::::::%sample_0%cmpd_108
5981	Q54714	MFDVFTR	2	5.31418	3.107e-06	1	610.258	0	iTRAQ_8plex_Nterm::::::::	0.9183	1.0935	1.1126	0.6762	0.1878	0.2419	File: Phospho_23.wiff, Sample: Phospho_23 (sample number 1), Elution: 51.89 to 52.435 min, Period: 1, Cycle(s): 744-745 (Experiment 2), 742-743, 746-747 (Experiment 3)	MFDVFTR%iTRAQ_8plex_Nterm::::::::%sample_6%cmpd_273
5981	Q54714	MFDVFTR	2	7.20591	1.211e-11	1	610.271	0	iTRAQ_8plex_Nterm::::::::	0.2651	0.271	0.2626	0.3837	0.0963	0.0629	File: Phospho_17.wiff, Sample: Phospho_17 (sample number 1), Elution: 98.414 to 98.771 min, Period: 1, Cycle(s): 3060-3061, 3063-3066 (Experiment 2)	MFDVFTR%iTRAQ_8plex_Nterm::::::::%sample_3%cmpd_306
5981	Q54714	GDCSAIVAEIAGYFDR	3	8.5393	5.131e-16	1	679.607	0	iTRAQ_8plex_Nterm:::MMTS::::::::::::::	0.0189	0.0285	0.0096	0.0144	0.0048	0.0048	File: Phospho_15.wiff, Sample: Phospho_15 (sample number 1), Elution: 91.725 to 92.134 min, Period: 1, Cycle(s): 3473-3476, 3478-3479 (Experiment 2)	GDCSAIVAEIAGYFDR%iTRAQ_8plex_Nterm:::MMTS::::::::::::::%sample_2%cmpd_223
5981	Q54714	MFDVFTR	2	6.13851	1.749e-08	1	610.273	0	iTRAQ_8plex_Nterm::::::::	0.3029	0.5087	0.7402	0.3597	0.1252	0.1258	File: Phospho_17.wiff, Sample: Phospho_17 (sample number 1), Elution: 89.921 to 90.227 min, Period: 1, Cycle(s): 2904-2905, 2907-2910 (Experiment 2)	MFDVFTR%iTRAQ_8plex_Nterm::::::::%sample_3%cmpd_265
5981	Q54714	MFDVFTR	2	5.86032	9.701e-08	1	610.273	0	iTRAQ_8plex_Nterm::::::::	0.5538	0.5895	0.8309	0.4364	0.1397	0.1886	File: Phospho_17.wiff, Sample: Phospho_17 (sample number 1), Elution: 81.99 to 82.28 min, Period: 1, Cycle(s): 2710-2715 (Experiment 2)	MFDVFTR%iTRAQ_8plex_Nterm::::::::%sample_3%cmpd_236
5981	Q54714	DMEIILR	2	7.18776	1.153e-11	1	597.295	0	iTRAQ_8plex_Nterm::::::::	0.2414	0.2805	0.2531	0.0959	0.053	0.029	File: Phospho_15.wiff, Sample: Phospho_15 (sample number 1), Elution: 111.121 to 111.411 min, Period: 1, Cycle(s): 4228-4233 (Experiment 2)	DMEIILR%iTRAQ_8plex_Nterm::::::::%sample_2%cmpd_277
5981	Q54714	MFDVFTR	2	5.10857	9.089e-06	1	618.267	0	iTRAQ_8plex_Nterm:Oxidation_M:::::::	1.7751	2.2536	2.4306	1.458	0.5635	0.5079	File: Phospho_19.wiff, Sample: Phospho_19 (sample number 1), Elution: 36.288 to 36.731 min, Period: 1, Cycle(s): 610-613 (Experiment 2), 608-609 (Experiment 3)	MFDVFTR%iTRAQ_8plex_Nterm:Oxidation_M:::::::%sample_4%cmpd_200
5981	Q54714	MFDVFTR	2	6.0222	3.613e-08	1	610.274	0	iTRAQ_8plex_Nterm::::::::	0.729	0.9842	1.1317	0.5755	0.1108	0.1113	File: Phospho_19.wiff, Sample: Phospho_19 (sample number 1), Elution: 51.465 to 51.516 min, Period: 1, Cycle(s): 1056-1057 (Experiment 2)	MFDVFTR%iTRAQ_8plex_Nterm::::::::%sample_4%cmpd_249
5981	Q54714	EAALDIVNDPNGITR	3	7.1404	3.629e-11	1	634.942	0	iTRAQ_8plex_Nterm::::::::::::::::	0.6154	0.5563	0.6446	0.3645	0.1301	0.1258	File: Phospho_11.wiff, Sample: Phospho_11 (sample number 1), Elution: 41.997 to 42.099 min, Period: 1, Cycle(s): 1232-1233 (Experiment 3)	EAALDIVNDPNGITR%iTRAQ_8plex_Nterm::::::::::::::::%sample_0%cmpd_105
5981	Q54714	MFDVFTR	2	5.89808	7.723e-08	1	610.272	0	iTRAQ_8plex_Nterm::::::::	0.3881	0.7084	0.7784	0.3021	0.1204	0.1161	File: Phospho_17.wiff, Sample: Phospho_17 (sample number 1), Elution: 84.679 to 84.968 min, Period: 1, Cycle(s): 2777-2782 (Experiment 2)	MFDVFTR%iTRAQ_8plex_Nterm::::::::%sample_3%cmpd_246
5981	Q54714	MFDVFTR	2	6.16779	1.454e-08	1	610.27	0	iTRAQ_8plex_Nterm::::::::	0.4023	0.6323	0.6781	0.3309	0.0867	0.1596	File: Phospho_17.wiff, Sample: Phospho_17 (sample number 1), Elution: 85.989 to 86.279 min, Period: 1, Cycle(s): 2809-2814 (Experiment 2)	MFDVFTR%iTRAQ_8plex_Nterm::::::::%sample_3%cmpd_251
5981	Q54714	MFDVFTR	2	5.04667	1.034e-05	1	610.269	0	iTRAQ_8plex_Nterm::::::::	0.5254	0.6942	0.6733	0.2782	0.1589	0.1886	File: Phospho_25.wiff, Sample: Phospho_25 (sample number 1), Elution: 52.583 to 53.128 min, Period: 1, Cycle(s): 609-614 (Experiment 2)	MFDVFTR%iTRAQ_8plex_Nterm::::::::%sample_7%cmpd_317
5981	Q54714	VVSQADAR	2	5.9115	6.611e-08	1	575.28	0	iTRAQ_8plex_Nterm:::::::::	0.2367	0.2805	0.2865	0.1007	0.053	0.0919	File: Phospho_15.wiff, Sample: Phospho_15 (sample number 1), Elution: 17.763 to 18.086 min, Period: 1, Cycle(s): 771-774 (Experiment 3)	VVSQADAR%iTRAQ_8plex_Nterm:::::::::%sample_2%cmpd_46
5981	Q54714	EAALDIVNDPNGITR	2	6.0207	4.863e-08	1	951.907	0	iTRAQ_8plex_Nterm::::::::::::::::	2.2436	2.2298	2.1918	1.4963	0.6358	0.3918	File: Phospho_11.wiff, Sample: Phospho_11 (sample number 1), Elution: 43.222 to 43.869 min, Period: 1, Cycle(s): 1244-1247 (Experiment 2), 1248-1249 (Experiment 3)	EAALDIVNDPNGITR%iTRAQ_8plex_Nterm::::::::::::::::%sample_0%cmpd_113
5981	Q54714	MFDVFTR	2	6.47333	2.013e-09	1	610.271	0	iTRAQ_8plex_Nterm::::::::	0.3219	0.4659	0.4154	0.3453	0.106	0.0919	File: Phospho_17.wiff, Sample: Phospho_17 (sample number 1), Elution: 109.255 to 109.579 min, Period: 1, Cycle(s): 3291-3294 (Experiment 2)	MFDVFTR%iTRAQ_8plex_Nterm::::::::%sample_3%cmpd_355
5981	Q54714	MFDVFTR	2	5.71606	2.235e-07	1	610.276	0	iTRAQ_8plex_Nterm::::::::	0.5207	0.5896	0.8022	0.2734	0.1445	0.1451	File: Phospho_17.wiff, Sample: Phospho_17 (sample number 1), Elution: 73.924 to 74.111 min, Period: 1, Cycle(s): 2507-2508, 2510-2511 (Experiment 2)	MFDVFTR%iTRAQ_8plex_Nterm::::::::%sample_3%cmpd_208
5981	Q54714	EAALDIVNDPNGITR	2	5.27709	3.675e-06	1	951.912	0	iTRAQ_8plex_Nterm::::::::::::::::	9.1972	9.2331	10.0231	6.393	2.3264	2.0751	File: Phospho_13.wiff, Sample: Phospho_13 (sample number 1), Elution: 43.927 to 44.369 min, Period: 1, Cycle(s): 1026-1029 (Experiment 2), 1024-1025 (Experiment 3)	EAALDIVNDPNGITR%iTRAQ_8plex_Nterm::::::::::::::::%sample_1%cmpd_180
5981	Q54714	EAALDIVNDPNGITR	2	5.84762	1.396e-07	1	951.904	0	iTRAQ_8plex_Nterm::::::::::::::::	4.5252	4.4882	4.3263	2.7529	0.9055	0.8175	File: Phospho_11.wiff, Sample: Phospho_11 (sample number 1), Elution: 44.771 to 45.316 min, Period: 1, Cycle(s): 1258-1259, 1262-1263 (Experiment 2), 1260-1261 (Experiment 3)	EAALDIVNDPNGITR%iTRAQ_8plex_Nterm::::::::::::::::%sample_0%cmpd_119
5981	Q54714	MFDVFTR	2	5.34479	1.901e-06	1	610.273	0	iTRAQ_8plex_Nterm::::::::	0.3739	0.58	0.8022	0.3357	0.1349	0.1838	File: Phospho_17.wiff, Sample: Phospho_17 (sample number 1), Elution: 80.578 to 80.986 min, Period: 1, Cycle(s): 2668-2671, 2673-2674 (Experiment 2)	MFDVFTR%iTRAQ_8plex_Nterm::::::::%sample_3%cmpd_233
5981	Q54714	MFDVFTR	2	6.98336	6.052e-11	1	610.271	0	iTRAQ_8plex_Nterm::::::::	0.3455	0.4279	0.5826	0.2686	0.1156	0.0871	File: Phospho_17.wiff, Sample: Phospho_17 (sample number 1), Elution: 88.679 to 89.019 min, Period: 1, Cycle(s): 2872-2877 (Experiment 2)	MFDVFTR%iTRAQ_8plex_Nterm::::::::%sample_3%cmpd_262
5981	Q54714	MFDVFTR	2	6.30884	5.904e-09	1	610.273	0	iTRAQ_8plex_Nterm::::::::	0.3266	0.4136	0.5635	0.2926	0.0674	0.0774	File: Phospho_17.wiff, Sample: Phospho_17 (sample number 1), Elution: 92.644 to 93.036 min, Period: 1, Cycle(s): 2955-2960 (Experiment 2)	MFDVFTR%iTRAQ_8plex_Nterm::::::::%sample_3%cmpd_277
5981	Q54714	MFDVFTR	2	6.16233	1.649e-08	1	610.268	0	iTRAQ_8plex_Nterm::::::::	0.4497	0.832	0.9121	0.5803	0.1156	0.1548	File: Phospho_17.wiff, Sample: Phospho_17 (sample number 1), Elution: 76.715 to 77.055 min, Period: 1, Cycle(s): 2590-2595 (Experiment 2)	MFDVFTR%iTRAQ_8plex_Nterm::::::::%sample_3%cmpd_218
5981	Q54714	MFDVFTR	2	5.86024	9.706e-08	1	610.274	0	iTRAQ_8plex_Nterm::::::::	0.5017	0.6799	0.807	0.5276	0.1397	0.1548	File: Phospho_17.wiff, Sample: Phospho_17 (sample number 1), Elution: 79.267 to 79.557 min, Period: 1, Cycle(s): 2643-2648 (Experiment 2)	MFDVFTR%iTRAQ_8plex_Nterm::::::::%sample_3%cmpd_228
5981	Q54714	MFDVFTR	2	7.34314	4.382e-12	1	610.271	0	iTRAQ_8plex_Nterm::::::::	0.3219	0.4041	0.5253	0.2973	0.0482	0.0774	File: Phospho_17.wiff, Sample: Phospho_17 (sample number 1), Elution: 94.091 to 94.636 min, Period: 1, Cycle(s): 2983-2988 (Experiment 2)	MFDVFTR%iTRAQ_8plex_Nterm::::::::%sample_3%cmpd_284
5981	Q54714	DMEIILR	2	6.01785	3.093e-08	1	597.298	0	iTRAQ_8plex_Nterm::::::::	0.1657	0.1141	0.1242	0.1247		0.0774	File: Phospho_15.wiff, Sample: Phospho_15 (sample number 1), Elution: 109.776 to 110.083 min, Period: 1, Cycle(s): 4199-4200, 4202-4205 (Experiment 2)	DMEIILR%iTRAQ_8plex_Nterm::::::::%sample_2%cmpd_273
5981	Q54714	MFDVFTR	2	6.16796	1.453e-08	1	610.272	0	iTRAQ_8plex_Nterm::::::::	0.2982	0.5182	0.5396	0.2638	0.0674	0.0532	File: Phospho_17.wiff, Sample: Phospho_17 (sample number 1), Elution: 91.198 to 91.589 min, Period: 1, Cycle(s): 2927-2932 (Experiment 2)	MFDVFTR%iTRAQ_8plex_Nterm::::::::%sample_3%cmpd_271
5981	Q54714	MFDVFTR	2	5.75047	1.824e-07	1	610.276	0	iTRAQ_8plex_Nterm::::::::	0.1799	0.3328	0.3916	0.1583	0.0578	0.0532	File: Phospho_17.wiff, Sample: Phospho_17 (sample number 1), Elution: 73.771 to 73.822 min, Period: 1, Cycle(s): 2503-2504 (Experiment 2)	MFDVFTR%iTRAQ_8plex_Nterm::::::::%sample_3%cmpd_207
5981	Q54714	EAALDIVNDPNGITR	2	6.09344	3.094e-08	1	951.906	0	iTRAQ_8plex_Nterm::::::::::::::::	9.4338	9.7608	9.8988	5.9085	2.1771	1.7801	File: Phospho_11.wiff, Sample: Phospho_11 (sample number 1), Elution: 41.673 to 42.218 min, Period: 1, Cycle(s): 1230-1235 (Experiment 2)	EAALDIVNDPNGITR%iTRAQ_8plex_Nterm::::::::::::::::%sample_0%cmpd_107
5981	Q54714	MFDVFTR	2	5.87289	9.85e-08	1	610.266	0	iTRAQ_8plex_Nterm::::::::	0.3266	0.3281	0.4727	0.3117	0.053	0.0677	File: Phospho_17.wiff, Sample: Phospho_17 (sample number 1), Elution: 106.873 to 107.418 min, Period: 1, Cycle(s): 3249-3254 (Experiment 2)	MFDVFTR%iTRAQ_8plex_Nterm::::::::%sample_3%cmpd_346
5981	Q54714	MFDVFTR	2	5.23673	3.432e-06	1	610.273	0	iTRAQ_8plex_Nterm::::::::	0.4449	0.4089	0.7354	0.3549	0.0963	0.1064	File: Phospho_17.wiff, Sample: Phospho_17 (sample number 1), Elution: 83.335 to 83.624 min, Period: 1, Cycle(s): 2743-2748 (Experiment 2)	MFDVFTR%iTRAQ_8plex_Nterm::::::::%sample_3%cmpd_241
5981	Q54714	MFDVFTR	2	5.98456	4.99e-08	1	610.266	0	iTRAQ_8plex_Nterm::::::::	0.2414	0.3233	0.277	0.2398	0.0626	0.0919	File: Phospho_17.wiff, Sample: Phospho_17 (sample number 1), Elution: 75.319 to 75.421 min, Period: 1, Cycle(s): 2558-2559 (Experiment 3)	MFDVFTR%iTRAQ_8plex_Nterm::::::::%sample_3%cmpd_210
5981	Q54714	MFDVFTR	2	6.04706	3.098e-08	1	610.272	0	iTRAQ_8plex_Nterm::::::::	0.1515	0.3281	0.1576	0.1679	0.0482	0.0774	File: Phospho_17.wiff, Sample: Phospho_17 (sample number 1), Elution: 111.86 to 112.2 min, Period: 1, Cycle(s): 3328-3333 (Experiment 2)	MFDVFTR%iTRAQ_8plex_Nterm::::::::%sample_3%cmpd_365
5981	Q54714	MFDVFTR	2	6.32254	5.275e-09	1	610.277	0	iTRAQ_8plex_Nterm::::::::	0.213	0.3423	0.4345	0.3021	0.0482	0.1113	File: Phospho_17.wiff, Sample: Phospho_17 (sample number 1), Elution: 101.171 to 101.461 min, Period: 1, Cycle(s): 3115-3120 (Experiment 2)	MFDVFTR%iTRAQ_8plex_Nterm::::::::%sample_3%cmpd_319
5981	Q54714	MFDVFTR	2	6.38334	3.985e-09	1	610.268	0	iTRAQ_8plex_Nterm::::::::	0.2556	0.4041	0.6017	0.2926	0.1156	0.1016	File: Phospho_17.wiff, Sample: Phospho_17 (sample number 1), Elution: 97.018 to 97.41 min, Period: 1, Cycle(s): 3035-3040 (Experiment 2)	MFDVFTR%iTRAQ_8plex_Nterm::::::::%sample_3%cmpd_299
5981	Q54714	MFDVFTR	2	5.80985	1.282e-07	1	610.277	0	iTRAQ_8plex_Nterm::::::::	0.4355	0.4564	0.5778	0.4172	0.0915	0.1209	File: Phospho_17.wiff, Sample: Phospho_17 (sample number 1), Elution: 75.472 to 75.643 min, Period: 1, Cycle(s): 2562-2565 (Experiment 2)	MFDVFTR%iTRAQ_8plex_Nterm::::::::%sample_3%cmpd_212
5981	Q54714	MFDVFTR	2	6.90076	1.086e-10	1	610.272	0	iTRAQ_8plex_Nterm::::::::	0.2225	0.3661	0.4966	0.2014	0.053	0.0871	File: Phospho_17.wiff, Sample: Phospho_17 (sample number 1), Elution: 87.283 to 87.453 min, Period: 1, Cycle(s): 2840-2843 (Experiment 2)	MFDVFTR%iTRAQ_8plex_Nterm::::::::%sample_3%cmpd_255
5981	Q54714	DMEIILR	2	6.50586	1.313e-09	1	597.3	0	iTRAQ_8plex_Nterm::::::::	0.1941	0.1236	0.1337	0.1679	0.0385	0.0484	File: Phospho_15.wiff, Sample: Phospho_15 (sample number 1), Elution: 112.415 to 112.857 min, Period: 1, Cycle(s): 4248-4253 (Experiment 2)	DMEIILR%iTRAQ_8plex_Nterm::::::::%sample_2%cmpd_281
5981	Q54714	FDVFTR	2	5.98554	2.049e-08	1	544.757	0	iTRAQ_8plex_Nterm:::::::	0.6485	0.3376	0.1289	0.1007	0.1108	0.0726	File: Phospho_19.wiff, Sample: Phospho_19 (sample number 1), Elution: 40.272 to 40.374 min, Period: 1, Cycle(s): 644-645 (Experiment 3)	FDVFTR%iTRAQ_8plex_Nterm:::::::%sample_4%cmpd_222
5981	Q54714	MFDVFTR	2	5.86363	9.283e-08	1	610.277	0	iTRAQ_8plex_Nterm::::::::	0.3266	0.4279	0.425	0.2734	0.053	0.0822	File: Phospho_17.wiff, Sample: Phospho_17 (sample number 1), Elution: 95.657 to 96.048 min, Period: 1, Cycle(s): 3012-3017 (Experiment 2)	MFDVFTR%iTRAQ_8plex_Nterm::::::::%sample_3%cmpd_290
5981	Q54714	DMEIILR	2	6.72823	3.778e-10	1	597.291	0	iTRAQ_8plex_Nterm::::::::	0.1657	0.1664	0.1528	0.1199	0.0337	0.0193	File: Phospho_15.wiff, Sample: Phospho_15 (sample number 1), Elution: 80.699 to 81.158 min, Period: 1, Cycle(s): 3218-3219 (Experiment 2), 3216-3217, 3221-3222 (Experiment 3)	DMEIILR%iTRAQ_8plex_Nterm::::::::%sample_2%cmpd_181
5981	Q54714	MFDVFTR	2	6.7656	3.12e-10	1	610.264	0	iTRAQ_8plex_Nterm::::::::	0.1751	0.2044	0.3008	0.211	0.0289	0.0677	File: Phospho_17.wiff, Sample: Phospho_17 (sample number 1), Elution: 104.167 to 104.457 min, Period: 1, Cycle(s): 3193-3198 (Experiment 2)	MFDVFTR%iTRAQ_8plex_Nterm::::::::%sample_3%cmpd_332
5981	Q54714	DMEIILR	2	5.40284	1.148e-06	1	597.296	0	iTRAQ_8plex_Nterm::::::::	0.3787	0.5277	0.3343	0.1727	0.1349	0.0967	File: Phospho_19.wiff, Sample: Phospho_19 (sample number 1), Elution: 38.059 to 38.161 min, Period: 1, Cycle(s): 624-625 (Experiment 3)	DMEIILR%iTRAQ_8plex_Nterm::::::::%sample_4%cmpd_210
5981	Q54714	MFDVFTR	2	6.23376	9.335e-09	1	610.275	0	iTRAQ_8plex_Nterm::::::::	0.1231	0.1141	0.277	0.1343	0.0337	0.0532	File: Phospho_17.wiff, Sample: Phospho_17 (sample number 1), Elution: 102.567 to 102.84 min, Period: 1, Cycle(s): 3151-3154 (Experiment 2)	MFDVFTR%iTRAQ_8plex_Nterm::::::::%sample_3%cmpd_326
5981	Q54714	DMEIILR	2	6.86454	1.167e-10	1	597.294	0	iTRAQ_8plex_Nterm::::::::	0.1751	0.2044	0.2101	0.1151	0.0337	0.0145	File: Phospho_15.wiff, Sample: Phospho_15 (sample number 1), Elution: 117.112 to 117.657 min, Period: 1, Cycle(s): 4310-4313 (Experiment 2), 4314-4315 (Experiment 3)	DMEIILR%iTRAQ_8plex_Nterm::::::::%sample_2%cmpd_305
5981	Q54714	MFDVFTR	2	5.35369	1.81e-06	1	610.271	0	iTRAQ_8plex_Nterm::::::::	0.3029	0.5848	0.6017	0.4029	0.0819	0.1548	File: Phospho_17.wiff, Sample: Phospho_17 (sample number 1), Elution: 110.515 to 110.856 min, Period: 1, Cycle(s): 3306-3311 (Experiment 2)	MFDVFTR%iTRAQ_8plex_Nterm::::::::%sample_3%cmpd_360
5981	Q54714	DMEIILR	2	5.84033	9.117e-08	1	597.293	0	iTRAQ_8plex_Nterm::::::::	0.1562	0.1854	0.1003	0.1295	0.0433	0.029	File: Phospho_15.wiff, Sample: Phospho_15 (sample number 1), Elution: 84.85 to 85.139 min, Period: 1, Cycle(s): 3350-3355 (Experiment 2)	DMEIILR%iTRAQ_8plex_Nterm::::::::%sample_2%cmpd_192
5981	Q54714	MFDVFTR	2	5.86607	9.371e-08	1	610.272	0	iTRAQ_8plex_Nterm::::::::	0.2035	0.2948	0.3199	0.1103	0.0096	0.0387	File: Phospho_17.wiff, Sample: Phospho_17 (sample number 1), Elution: 99.776 to 99.963 min, Period: 1, Cycle(s): 3084-3085, 3087-3088 (Experiment 2)	MFDVFTR%iTRAQ_8plex_Nterm::::::::%sample_3%cmpd_313
5981	Q54714	DMEIILR	2	6.80496	1.769e-10	1	597.297	0	iTRAQ_8plex_Nterm::::::::	0.0757	0.019	0.1003	0.0288	0.0193	0.029	File: Phospho_15.wiff, Sample: Phospho_15 (sample number 1), Elution: 96.523 to 96.71 min, Period: 1, Cycle(s): 3673-3674, 3676-3677 (Experiment 2)	DMEIILR%iTRAQ_8plex_Nterm::::::::%sample_2%cmpd_235
5981	Q54714	ETYVALGVPGASVAAGVQK	3	6.63132	1.497e-09	1	809.07	0	iTRAQ_8plex_Nterm:::::::::::::::::::iTRAQ_8plex_K:	0.071	0.0618	0.0191	0.0096	0.0048		File: Phospho_15.wiff, Sample: Phospho_15 (sample number 1), Elution: 115.529 to 115.751 min, Period: 1, Cycle(s): 4292-4295 (Experiment 2)	ETYVALGVPGASVAAGVQK%iTRAQ_8plex_Nterm:::::::::::::::::::iTRAQ_8plex_K:%sample_2%cmpd_298
5981	Q54714	DMEIILR	2	6.44759	1.989e-09	1	597.295	0	iTRAQ_8plex_Nterm::::::::	0.0994	0.1236	0.1289	0.0432	0.0482	0.0193	File: Phospho_15.wiff, Sample: Phospho_15 (sample number 1), Elution: 82.281 to 82.451 min, Period: 1, Cycle(s): 3250-3253 (Experiment 2)	DMEIILR%iTRAQ_8plex_Nterm::::::::%sample_2%cmpd_186
5981	Q54714	DMEIILR	2	6.49154	1.487e-09	1	597.297	0	iTRAQ_8plex_Nterm::::::::	0.1278	0.1521	0.1767	0.0767	0.0193	0.0097	File: Phospho_15.wiff, Sample: Phospho_15 (sample number 1), Elution: 113.998 to 114.389 min, Period: 1, Cycle(s): 4266-4271 (Experiment 2)	DMEIILR%iTRAQ_8plex_Nterm::::::::%sample_2%cmpd_289
5981	Q54714	MFDVFTR	2	5.90784	7.973e-08	1	610.269	0	iTRAQ_8plex_Nterm::::::::	0.0852	0.1664	0.2292	0.0623	0.0385	0.0145	File: Phospho_17.wiff, Sample: Phospho_17 (sample number 1), Elution: 105.733 to 105.92 min, Period: 1, Cycle(s): 3223-3224, 3226-3227 (Experiment 2)	MFDVFTR%iTRAQ_8plex_Nterm::::::::%sample_3%cmpd_338
5981	Q54714	DMEIILR	2	5.80644	1.404e-07	1	597.29	0	iTRAQ_8plex_Nterm::::::::	0.0947	0.0808	0.1051	0.0863	0.0385	0.0242	File: Phospho_15.wiff, Sample: Phospho_15 (sample number 1), Elution: 108.551 to 108.874 min, Period: 1, Cycle(s): 4159-4162 (Experiment 2)	DMEIILR%iTRAQ_8plex_Nterm::::::::%sample_2%cmpd_270
5981	Q54714	DMEIILR	2	5.70047	2.091e-07	1	597.294	0	iTRAQ_8plex_Nterm::::::::	0.0473	0.0238	0.0955	0.1103	0.0433	0.0242	File: Phospho_15.wiff, Sample: Phospho_15 (sample number 1), Elution: 90.041 to 90.211 min, Period: 1, Cycle(s): 3448-3451 (Experiment 2)	DMEIILR%iTRAQ_8plex_Nterm::::::::%sample_2%cmpd_216
5981	Q54714	MKEAALDIVNDPNGITR	3	5.47236	1.821e-06	1	822.704	1	iTRAQ_8plex_Nterm::iTRAQ_8plex_K::::::::::::::::	2.4472	3.7655	9.3832	5.3857	2.8225	1.9735	File: Phospho_21.wiff, Sample: Phospho_21 (sample number 1), Elution: 50.72 to 51.111 min, Period: 1, Cycle(s): 928-933 (Experiment 2)	MKEAALDIVNDPNGITR%iTRAQ_8plex_Nterm::iTRAQ_8plex_K::::::::::::::::%sample_5%cmpd_257
5981	Q54714	MFDVFTR	2	5.74897	1.217e-06	1	610.1	0	iTRAQ_8plex_Nterm::::::::	0.0805	0.1426	0.1862	0.0671	0.0433	0.0193	File: Phospho_17.wiff, Sample: Phospho_17 (sample number 1), Elution: 107.196 to 107.299 min, Period: 1, Cycle(s): 3251-3252 (Experiment 3) (Charge not auto determined)(*)(*)(*)	MFDVFTR%iTRAQ_8plex_Nterm::::::::%sample_3%cmpd_344
5981	Q54714	MFDVFTR	2	5.19894	2.716e-05	1	610.1	0	iTRAQ_8plex_Nterm::::::::	0.0284	0.1902	0.1146	0.0432	0.0289	0.0097	File: Phospho_17.wiff, Sample: Phospho_17 (sample number 1), Elution: 99.163 to 99.214 min, Period: 1, Cycle(s): 3073-3074 (Experiment 2) (Charge not auto determined)(*)(*)(*)	MFDVFTR%iTRAQ_8plex_Nterm::::::::%sample_3%cmpd_309
5981	Q54714	DMEIILR	2	5.85272	8.221e-08	1	597.301	0	iTRAQ_8plex_Nterm::::::::	0.071	0.1426	0.1385	0.0767	0.0385		File: Phospho_15.wiff, Sample: Phospho_15 (sample number 1), Elution: 115.751 to 116.04 min, Period: 1, Cycle(s): 4296-4299 (Experiment 2), 4294-4295 (Experiment 3)	DMEIILR%iTRAQ_8plex_Nterm::::::::%sample_2%cmpd_299
5981	Q54714	MFDVFTR	2	5.21235	3.916e-06	1	610.272	0	iTRAQ_8plex_Nterm::::::::	0.2035	0.2092	0.3008	0.1103	0.0433	0.0387	File: Phospho_17.wiff, Sample: Phospho_17 (sample number 1), Elution: 108.813 to 108.915 min, Period: 1, Cycle(s): 3287-3288 (Experiment 2)	MFDVFTR%iTRAQ_8plex_Nterm::::::::%sample_3%cmpd_352
5981	Q54714	MFDVFTR	2	5.1883	2.876e-05	1	610.1	0	iTRAQ_8plex_Nterm::::::::	0.0473	0.1094	0.086	0.0671	0.0289	0.0242	File: Phospho_17.wiff, Sample: Phospho_17 (sample number 1), Elution: 102.193 to 102.244 min, Period: 1, Cycle(s): 3145-3146 (Experiment 2) (Charge not auto determined)(*)(*)(*)	MFDVFTR%iTRAQ_8plex_Nterm::::::::%sample_3%cmpd_323
5981	Q54714	DMEIILR	2	5.63797	3.785e-07	1	597.288	0	iTRAQ_8plex_Nterm::::::::	0.1041	0.0998	0.0907	0.0863	0.0289	0.0048	File: Phospho_15.wiff, Sample: Phospho_15 (sample number 1), Elution: 91.436 to 91.606 min, Period: 1, Cycle(s): 3466-3469 (Experiment 2)	DMEIILR%iTRAQ_8plex_Nterm::::::::%sample_2%cmpd_221
5981	Q54714	MFDVFTR	2	5.35374	1.809e-06	1	610.274	0	iTRAQ_8plex_Nterm::::::::	0.1089	0.2044	0.1242	0.1295	0.0144	0.058	File: Phospho_17.wiff, Sample: Phospho_17 (sample number 1), Elution: 87.641 to 87.692 min, Period: 1, Cycle(s): 2846-2847 (Experiment 2)	MFDVFTR%iTRAQ_8plex_Nterm::::::::%sample_3%cmpd_257
5981	Q54714	DMEIILR	2	5.08237	6.337e-06	1	597.3	0	iTRAQ_8plex_Nterm::::::::	0.0521	0.0761	0.0573	0.0623	0.0674	0.0145	File: Phospho_15.wiff, Sample: Phospho_15 (sample number 1), Elution: 83.659 to 83.847 min, Period: 1, Cycle(s): 3295-3296, 3298-3299 (Experiment 2)	DMEIILR%iTRAQ_8plex_Nterm::::::::%sample_2%cmpd_190
5981	Q54714	MFDVFTR	2	5.47807	5.826e-06	1	610.1	0	iTRAQ_8plex_Nterm::::::::	0.0994	0.1379	0.2101	0.0911	0.0241	0.0339	File: Phospho_17.wiff, Sample: Phospho_17 (sample number 1), Elution: 91.929 to 91.981 min, Period: 1, Cycle(s): 2944-2945 (Experiment 2) (Charge not auto determined)(*)(*)(*)	MFDVFTR%iTRAQ_8plex_Nterm::::::::%sample_3%cmpd_273
5981	Q54714	DMEIILR	2	5.88103	6.931e-08	1	597.298	0	iTRAQ_8plex_Nterm::::::::	0.071	0.038	0.1098	0.0671	0.0096	0.0145	File: Phospho_15.wiff, Sample: Phospho_15 (sample number 1), Elution: 106.509 to 106.935 min, Period: 1, Cycle(s): 4086-4087 (Experiment 2), 4088-4089 (Experiment 3)	DMEIILR%iTRAQ_8plex_Nterm::::::::%sample_2%cmpd_265
5981	Q54714	DMEIILR	2	5.93011	5.298e-08	1	597.295	0	iTRAQ_8plex_Nterm::::::::	0.0426	0.0475	0.0382	0.0096	0.0048	0.0145	File: Phospho_15.wiff, Sample: Phospho_15 (sample number 1), Elution: 86.944 to 87.046 min, Period: 1, Cycle(s): 3377-3378 (Experiment 3)	DMEIILR%iTRAQ_8plex_Nterm::::::::%sample_2%cmpd_200
5981	Q54714	DMEIILR	2	5.15517	4.434e-06	1	597.295	0	iTRAQ_8plex_Nterm::::::::	0.0237	0.0143	0.0334	0.0432		0.0242	File: Phospho_15.wiff, Sample: Phospho_15 (sample number 1), Elution: 78.759 to 78.81 min, Period: 1, Cycle(s): 3182-3183 (Experiment 2)	DMEIILR%iTRAQ_8plex_Nterm::::::::%sample_2%cmpd_173
5981	Q54714	EAALDIVNDPNGITR	3	5.75095	3.639e-07	1	634.949	0	iTRAQ_8plex_Nterm::::::::::::::::	0.1515	0.1094	0.1098	0.0528	0.0144	0.0145	File: Phospho_13.wiff, Sample: Phospho_13 (sample number 1), Elution: 44.931 to 45.357 min, Period: 1, Cycle(s): 1034-1035 (Experiment 2), 1036-1037 (Experiment 3)	EAALDIVNDPNGITR%iTRAQ_8plex_Nterm::::::::::::::::%sample_1%cmpd_184
5981	Q54714	GDCSAIVAEIAGYFDR	3	6.01247	6.943e-08	1	679.596	0	iTRAQ_8plex_Nterm:::MMTS::::::::::::::	0.0095	0.0095	0.0191		0.0145		File: Phospho_13.wiff, Sample: Phospho_13 (sample number 1), Elution: 92.261 to 92.312 min, Period: 1, Cycle(s): 2113-2114 (Experiment 2)	GDCSAIVAEIAGYFDR%iTRAQ_8plex_Nterm:::MMTS::::::::::::::%sample_1%cmpd_343
5981	Q54714	EAALDIVNDPNGITR	2	5.42093	1.66e-06	1	951.91	0	iTRAQ_8plex_Nterm::::::::::::::::	0.4402	0.3899	0.3725	0.2638	0.1011	0.0339	File: Phospho_11.wiff, Sample: Phospho_11 (sample number 1), Elution: 46.422 to 46.525 min, Period: 1, Cycle(s): 1272-1273 (Experiment 3)	EAALDIVNDPNGITR%iTRAQ_8plex_Nterm::::::::::::::::%sample_0%cmpd_125
5981	Q54714	MFDVFTR	2	5.30137	2.414e-06	1	610.274	0	iTRAQ_8plex_Nterm::::::::	0.0189	0.0998	0.0907	0.0911	0.0337	0.0242	File: Phospho_17.wiff, Sample: Phospho_17 (sample number 1), Elution: 100.167 to 100.218 min, Period: 1, Cycle(s): 3092-3093 (Experiment 2)	MFDVFTR%iTRAQ_8plex_Nterm::::::::%sample_3%cmpd_315
5981	Q54714	ETYVALGVPGASVAAGVQK	3	5.38347	3.288e-06	1	809.067	0	iTRAQ_8plex_Nterm:::::::::::::::::::iTRAQ_8plex_K:	0.0189	0.038	0.1194	0.048	0.0096	0.0242	File: Phospho_15.wiff, Sample: Phospho_15 (sample number 1), Elution: 110.559 to 110.849 min, Period: 1, Cycle(s): 4215-4220 (Experiment 2)	ETYVALGVPGASVAAGVQK%iTRAQ_8plex_Nterm:::::::::::::::::::iTRAQ_8plex_K:%sample_2%cmpd_275
5981	Q54714	ETYVALGVPGASVAAGVQK	3	5.30433	5.032e-06	1	809.058	0	iTRAQ_8plex_Nterm:::::::::::::::::::iTRAQ_8plex_K:	0.0426	0.0666	0.1051	0.0192	0.0289	0.0145	File: Phospho_15.wiff, Sample: Phospho_15 (sample number 1), Elution: 116.772 to 117.317 min, Period: 1, Cycle(s): 4308-4309 (Experiment 2), 4306-4307, 4310-4311 (Experiment 3)	ETYVALGVPGASVAAGVQK%iTRAQ_8plex_Nterm:::::::::::::::::::iTRAQ_8plex_K:%sample_2%cmpd_304
5981	Q54714	DMEIILR	2	5.25043	2.58e-06	1	597.299	0	iTRAQ_8plex_Nterm::::::::	0.0331	0.0808	0.0287		0.0144	0.0097	File: Phospho_15.wiff, Sample: Phospho_15 (sample number 1), Elution: 105.029 to 105.216 min, Period: 1, Cycle(s): 4030-4031, 4033-4034 (Experiment 2)	DMEIILR%iTRAQ_8plex_Nterm::::::::%sample_2%cmpd_260
5981	Q54714	DMEIILR	2	5.027	8.719e-06	1	597.296	0	iTRAQ_8plex_Nterm::::::::	0.0568	0.0048	0.0239	0.024	0.0096	0.0097	File: Phospho_15.wiff, Sample: Phospho_15 (sample number 1), Elution: 104.876 to 104.927 min, Period: 1, Cycle(s): 4026-4027 (Experiment 2)	DMEIILR%iTRAQ_8plex_Nterm::::::::%sample_2%cmpd_259
5981	Q54714	ETYVALGVPGASVAAGVQK	3	5.17203	1.03e-05	1	809.062	0	iTRAQ_8plex_Nterm:::::::::::::::::::iTRAQ_8plex_K:	0.0899	0.0523	0.0621	0.0288	0.0337		File: Phospho_15.wiff, Sample: Phospho_15 (sample number 1), Elution: 111.836 to 112.177 min, Period: 1, Cycle(s): 4240-4245 (Experiment 2)	ETYVALGVPGASVAAGVQK%iTRAQ_8plex_Nterm:::::::::::::::::::iTRAQ_8plex_K:%sample_2%cmpd_279
5982	Q54714	ITGNASAIVSNAAR	2	12.1346	2.423e-32	1	825.082	0	iTRAQ_8plex_Nterm:::::::::::::::	64.3062	98.2009	78.3836	45.4732	20.7924	22.6516	File: Phospho_Syn6803_14.wiff, Sample: Phospho_Syn6803_14 (sample number 1), Elution: 42.296 to 42.739 min, Period: 1, Cycle(s): 843-846 (Experiment 2), 841-842 (Experiment 3)	ITGNASAIVSNAAR%iTRAQ_8plex_Nterm:::::::::::::::%sample_2%cmpd_183
5982	Q54714	ITGNASAIVSNAAR	2	11.4636	7.131e-29	1	825.084	0	iTRAQ_8plex_Nterm:::::::::::::::	6.0032	8.4407	7.5031	3.9622	1.874	2.0658	File: Phospho_Syn6803_14.wiff, Sample: Phospho_Syn6803_14 (sample number 1), Elution: 45.295 to 45.398 min, Period: 1, Cycle(s): 869-870 (Experiment 2)	ITGNASAIVSNAAR%iTRAQ_8plex_Nterm:::::::::::::::%sample_2%cmpd_194
5982	Q54714	ITGNASAIVSNAAR	2	11.3815	1.784e-28	1	825.077	0	iTRAQ_8plex_Nterm:::::::::::::::	25.9584	41.2618	32.821	16.6929	8.6234	8.9213	File: Phospho_Syn6803_14.wiff, Sample: Phospho_Syn6803_14 (sample number 1), Elution: 43.745 to 44.29 min, Period: 1, Cycle(s): 855-860 (Experiment 2)	ITGNASAIVSNAAR%iTRAQ_8plex_Nterm:::::::::::::::%sample_2%cmpd_188
5982	Q54714	ITGNASAIVSNAAR	2	12.3581	1.585e-33	1	825.089	0	iTRAQ_8plex_Nterm:::::::::::::::	19.7565	31.932	19.4959	10.4954	4.7068	5.4669	File: Phospho_Syn6803_12.wiff, Sample: Phospho_Syn6803_12 (sample number 1), Elution: 42.39 to 42.935 min, Period: 1, Cycle(s): 834-839 (Experiment 2)	ITGNASAIVSNAAR%iTRAQ_8plex_Nterm:::::::::::::::%sample_1%cmpd_179
5982	Q54714	GEYLSGSQLDALSATVAEGNKR	3	14.4932	2.943e-46	1	959.02	1	iTRAQ_8plex_Nterm:::::::::::::::::::::iTRAQ_8plex_K::	14.6576	17.1811	27.3049	18.818	3.3964	5.5057	File: Phospho_Syn6803_20.wiff, Sample: Phospho_Syn6803_20 (sample number 1), Elution: 59.487 to 59.589 min, Period: 1, Cycle(s): 984-985 (Experiment 3)	GEYLSGSQLDALSATVAEGNKR%iTRAQ_8plex_Nterm:::::::::::::::::::::iTRAQ_8plex_K::%sample_5%cmpd_275
5982	Q54714	YVTYATFTGDASVLEDR	2	12.5408	1.383e-34	1	1106.74	0	iTRAQ_8plex_Nterm::::::::::::::::::	5.5771	7.0427	7.1068	5.6411	2.1005	2.24	File: Phospho_Syn6803_10.wiff, Sample: Phospho_Syn6803_10 (sample number 1), Elution: 65.777 to 66.219 min, Period: 1, Cycle(s): 1054-1055 (Experiment 2), 1050-1053 (Experiment 3)	YVTYATFTGDASVLEDR%iTRAQ_8plex_Nterm::::::::::::::::::%sample_0%cmpd_271
5982	Q54714	ITGNASAIVSNAAR	3	13.4849	9.505e-40	1	550.385	0	iTRAQ_8plex_Nterm:::::::::::::::	0.8948	1.2174	1.3707	0.6284	0.2264	0.2854	File: Phospho_Syn6803_14.wiff, Sample: Phospho_Syn6803_14 (sample number 1), Elution: 42.739 to 43.284 min, Period: 1, Cycle(s): 845-850 (Experiment 3)	ITGNASAIVSNAAR%iTRAQ_8plex_Nterm:::::::::::::::%sample_2%cmpd_185
5982	Q54714	GDCSAIVAEIAGYFDR	2	10.9758	1.299e-26	1	1019.16	0	iTRAQ_8plex_Nterm:::MMTS::::::::::::::	29.9779	29.0359	29.7644	19.6382	9.2786	7.2474	File: Phospho_Syn6803_14.wiff, Sample: Phospho_Syn6803_14 (sample number 1), Elution: 112.174 to 112.617 min, Period: 1, Cycle(s): 2928-2929 (Experiment 2), 2924-2927 (Experiment 3)	GDCSAIVAEIAGYFDR%iTRAQ_8plex_Nterm:::MMTS::::::::::::::%sample_2%cmpd_378
5982	Q54714	GDCSAIVAEIAGYFDR	2	11.768	1.426e-30	1	1019.15	0	iTRAQ_8plex_Nterm:::MMTS::::::::::::::	11.2725	10.3096	9.4136	5.9816	2.7123	2.1578	File: Phospho_Syn6803_12.wiff, Sample: Phospho_Syn6803_12 (sample number 1), Elution: 111.972 to 112.517 min, Period: 1, Cycle(s): 1462-1467 (Experiment 3)	GDCSAIVAEIAGYFDR%iTRAQ_8plex_Nterm:::MMTS::::::::::::::%sample_1%cmpd_490
5982	Q54714	GDCSAIVAEIAGYFDR	2	11.3867	1.363e-28	1	1019.17	0	iTRAQ_8plex_Nterm:::MMTS::::::::::::::	14.5819	14.1424	15.484	10.4284	4.9476	4.1124	File: Phospho_Syn6803_16.wiff, Sample: Phospho_Syn6803_16 (sample number 1), Elution: 112.299 to 112.742 min, Period: 1, Cycle(s): 2930-2931 (Experiment 2), 2926-2929 (Experiment 3)	GDCSAIVAEIAGYFDR%iTRAQ_8plex_Nterm:::MMTS::::::::::::::%sample_3%cmpd_399
5982	Q54714	YVTYATFTGDASVLEDR	3	13.3485	4.892e-39	1	738.148	0	iTRAQ_8plex_Nterm::::::::::::::::::	0.8995	1.1651	1.323	0.8155	0.3517	0.4596	File: Phospho_Syn6803_10.wiff, Sample: Phospho_Syn6803_10 (sample number 1), Elution: 65.453 to 65.998 min, Period: 1, Cycle(s): 1048-1053 (Experiment 2)	YVTYATFTGDASVLEDR%iTRAQ_8plex_Nterm::::::::::::::::::%sample_0%cmpd_270
5982	Q54714	YVTYATFTGDASVLEDR	2	11.5324	2.809e-29	1	1106.74	0	iTRAQ_8plex_Nterm::::::::::::::::::	2.8548	3.9041	4.1838	2.9836	1.2911	1.1756	File: Phospho_Syn6803_12.wiff, Sample: Phospho_Syn6803_12 (sample number 1), Elution: 69.27 to 69.372 min, Period: 1, Cycle(s): 1076-1077 (Experiment 3)	YVTYATFTGDASVLEDR%iTRAQ_8plex_Nterm::::::::::::::::::%sample_1%cmpd_295
5982	Q54714	ALFAEQPQLIQPGGNAYTSR	3	13.5641	1.864e-40	1	827.236	0	iTRAQ_8plex_Nterm:::::::::::::::METH_core::::::	0.5539	0.6848	2.3115	0.4317	0.1734	0.2032	File: Phospho_Syn6803_12.wiff, Sample: Phospho_Syn6803_12 (sample number 1), Elution: 65.406 to 65.73 min, Period: 1, Cycle(s): 1042-1045 (Experiment 2)	ALFAEQPQLIQPGGNAYTSR%iTRAQ_8plex_Nterm:::::::::::::::METH_core::::::%sample_1%cmpd_277
5982	Q54714	YVTYATFTGDASVLEDR	2	11.5322	2.724e-29	1	1106.73	0	iTRAQ_8plex_Nterm::::::::::::::::::	2.6655	3.4762	3.5248	2.4224	1.0165	1.0063	File: Phospho_Syn6803_12.wiff, Sample: Phospho_Syn6803_12 (sample number 1), Elution: 70.376 to 70.478 min, Period: 1, Cycle(s): 1086-1087 (Experiment 3)	YVTYATFTGDASVLEDR%iTRAQ_8plex_Nterm::::::::::::::::::%sample_1%cmpd_299
5982	Q54714	ALFAEQPQLIQPGGNAYTSR	3	12.1001	3.059e-32	1	827.233	0	iTRAQ_8plex_Nterm:::::::::::::::METH_core::::::	7.9443	8.4693	32.9335	9.0322	2.3028	1.8336	File: Phospho_Syn6803_10.wiff, Sample: Phospho_Syn6803_10 (sample number 1), Elution: 58.815 to 59.36 min, Period: 1, Cycle(s): 988-993 (Experiment 2)	ALFAEQPQLIQPGGNAYTSR%iTRAQ_8plex_Nterm:::::::::::::::METH_core::::::%sample_0%cmpd_239
5982	Q54714	GEYLSGSQLDALSATVAEGNKR	3	13.5249	2.451e-40	1	959.021	1	iTRAQ_8plex_Nterm:::::::::::::::::::::iTRAQ_8plex_K::	14.9228	16.4963	26.3735	18.8804	3.3289	4.8477	File: Phospho_Syn6803_20.wiff, Sample: Phospho_Syn6803_20 (sample number 1), Elution: 59.93 to 60.032 min, Period: 1, Cycle(s): 988-989 (Experiment 3)	GEYLSGSQLDALSATVAEGNKR%iTRAQ_8plex_Nterm:::::::::::::::::::::iTRAQ_8plex_K::%sample_5%cmpd_277
5982	Q54714	YVTYATFTGDASVLEDR	2	10.6718	4.205e-25	1	1106.74	0	iTRAQ_8plex_Nterm::::::::::::::::::	2.0784	2.7486	2.8131	2.1778	0.8912	0.8612	File: Phospho_Syn6803_12.wiff, Sample: Phospho_Syn6803_12 (sample number 1), Elution: 70.717 to 70.819 min, Period: 1, Cycle(s): 1090-1091 (Experiment 2)	YVTYATFTGDASVLEDR%iTRAQ_8plex_Nterm::::::::::::::::::%sample_1%cmpd_302
5982	Q54714	ALFAEQPQLIQPGGNAYTSR	3	12.4562	3.689e-34	1	827.236	0	iTRAQ_8plex_Nterm:::::::::::::::METH_core::::::	0.535	0.5041	2.3688	0.6236	0.1782	0.0919	File: Phospho_Syn6803_10.wiff, Sample: Phospho_Syn6803_10 (sample number 1), Elution: 58.253 to 58.355 min, Period: 1, Cycle(s): 982-983 (Experiment 3)	ALFAEQPQLIQPGGNAYTSR%iTRAQ_8plex_Nterm:::::::::::::::METH_core::::::%sample_0%cmpd_235
5982	Q54714	ALFAEQPQLIQPGGNAYTSR	3	12.8772	1.724e-36	1	827.236	0	iTRAQ_8plex_Nterm:::::::::::::::METH_core::::::	2.7649	3.2337	12.6844	3.257	0.7082	0.7451	File: Phospho_Syn6803_10.wiff, Sample: Phospho_Syn6803_10 (sample number 1), Elution: 60.364 to 60.687 min, Period: 1, Cycle(s): 1002-1005 (Experiment 2)	ALFAEQPQLIQPGGNAYTSR%iTRAQ_8plex_Nterm:::::::::::::::METH_core::::::%sample_0%cmpd_245
5982	Q54714	ALFAEQPQLIQPGGNAYTSR	3	12.9754	4.726e-37	1	827.239	0	iTRAQ_8plex_Nterm:::::::::::::::METH_core::::::	1.5907	1.4551	5.8122	1.5398	0.3276	0.2371	File: Phospho_Syn6803_10.wiff, Sample: Phospho_Syn6803_10 (sample number 1), Elution: 61.573 to 61.794 min, Period: 1, Cycle(s): 1014-1015 (Experiment 2), 1012-1013 (Experiment 3)	ALFAEQPQLIQPGGNAYTSR%iTRAQ_8plex_Nterm:::::::::::::::METH_core::::::%sample_0%cmpd_254
5982	Q54714	ALFAEQPQLIQPGGNAYTSR	3	11.7721	1.549e-30	1	827.236	0	iTRAQ_8plex_Nterm:::::::::::::::METH_core::::::	2.5187	2.9008	10.4589	3.1898	0.8286	0.7789	File: Phospho_Syn6803_12.wiff, Sample: Phospho_Syn6803_12 (sample number 1), Elution: 63.858 to 64.402 min, Period: 1, Cycle(s): 1028-1033 (Experiment 2)	ALFAEQPQLIQPGGNAYTSR%iTRAQ_8plex_Nterm:::::::::::::::METH_core::::::%sample_1%cmpd_272
5982	Q54714	GDCSAIVAEIAGYFDR	3	11.9934	1.925e-31	1	679.758	0	iTRAQ_8plex_Nterm:::MMTS::::::::::::::	1.2451	1.2459	1.6429	0.8059	0.3276	0.2806	File: Phospho_Syn6803_14.wiff, Sample: Phospho_Syn6803_14 (sample number 1), Elution: 113.4 to 113.946 min, Period: 1, Cycle(s): 2936-2941 (Experiment 2)	GDCSAIVAEIAGYFDR%iTRAQ_8plex_Nterm:::MMTS::::::::::::::%sample_2%cmpd_385
5982	Q54714	ALFAEQPQLIQPGGNAYTSR	3	12.3055	2.369e-33	1	827.238	0	iTRAQ_8plex_Nterm:::::::::::::::METH_core::::::	0.98	1.0509	4.1072	1.0313	0.2457	0.2419	File: Phospho_Syn6803_10.wiff, Sample: Phospho_Syn6803_10 (sample number 1), Elution: 61.028 to 61.13 min, Period: 1, Cycle(s): 1008-1009 (Experiment 2)	ALFAEQPQLIQPGGNAYTSR%iTRAQ_8plex_Nterm:::::::::::::::METH_core::::::%sample_0%cmpd_249
5982	Q54714	YVTYATFTGDASVLEDR	3	12.2408	7.623e-33	1	738.148	0	iTRAQ_8plex_Nterm::::::::::::::::::	0.445	0.8227	0.8645	0.6236	0.318	0.3	File: Phospho_Syn6803_12.wiff, Sample: Phospho_Syn6803_12 (sample number 1), Elution: 70.598 to 70.7 min, Period: 1, Cycle(s): 1088-1089 (Experiment 3)	YVTYATFTGDASVLEDR%iTRAQ_8plex_Nterm::::::::::::::::::%sample_1%cmpd_300
5982	Q54714	GDCSAIVAEIAGYFDR	3	11.923	4.492e-31	1	679.756	0	iTRAQ_8plex_Nterm:::MMTS::::::::::::::	0.3977	0.4185	0.4394	0.1439	0.1301	0.0822	File: Phospho_Syn6803_12.wiff, Sample: Phospho_Syn6803_12 (sample number 1), Elution: 113.419 to 113.963 min, Period: 1, Cycle(s): 1476-1481 (Experiment 2)	GDCSAIVAEIAGYFDR%iTRAQ_8plex_Nterm:::MMTS::::::::::::::%sample_1%cmpd_497
5982	Q54714	VVSQADAR	2	6.02372	3.068e-08	1	575.396	0	iTRAQ_8plex_Nterm:::::::::	34.911	39.5592	43.1513	26.5213	5.9111	8.3311	File: Phospho_Syn6803_16.wiff, Sample: Phospho_Syn6803_16 (sample number 1), Elution: 22.951 to 23.274 min, Period: 1, Cycle(s): 699-702 (Experiment 2)	VVSQADAR%iTRAQ_8plex_Nterm:::::::::%sample_3%cmpd_92
5982	Q54714	YVTYATFTGDASVLEDR	3	11.5432	3.235e-29	1	738.148	0	iTRAQ_8plex_Nterm::::::::::::::::::	2.2014	2.3491	2.5934	1.866	0.8768	0.8805	File: Phospho_Syn6803_12.wiff, Sample: Phospho_Syn6803_12 (sample number 1), Elution: 68.946 to 69.491 min, Period: 1, Cycle(s): 1074-1079 (Experiment 2)	YVTYATFTGDASVLEDR%iTRAQ_8plex_Nterm::::::::::::::::::%sample_1%cmpd_296
5982	Q54714	YVTYATFTGDASVLEDR	2	10.2093	5.583e-23	1	1106.74	0	iTRAQ_8plex_Nterm::::::::::::::::::	2.3056	3.2384	3.3576	2.2018	1.0984	0.9289	File: Phospho_Syn6803_10.wiff, Sample: Phospho_Syn6803_10 (sample number 1), Elution: 67.326 to 67.547 min, Period: 1, Cycle(s): 1066-1067 (Experiment 2), 1064-1065 (Experiment 3)	YVTYATFTGDASVLEDR%iTRAQ_8plex_Nterm::::::::::::::::::%sample_0%cmpd_277
5982	Q54714	YVTYATFTGDASVLEDR	2	9.98244	5.549e-22	1	1106.74	0	iTRAQ_8plex_Nterm::::::::::::::::::	2.0689	2.5298	2.6889	1.842	0.8238	0.716	File: Phospho_Syn6803_12.wiff, Sample: Phospho_Syn6803_12 (sample number 1), Elution: 72.146 to 72.47 min, Period: 1, Cycle(s): 1102-1105 (Experiment 3)	YVTYATFTGDASVLEDR%iTRAQ_8plex_Nterm::::::::::::::::::%sample_1%cmpd_308
5982	Q54714	ALFAEQPQLIQPGGNAYTSR	3	11.3638	1.836e-28	1	827.235	0	iTRAQ_8plex_Nterm:::::::::::::::METH_core::::::	2.8738	2.934	12.1639	3.4392	0.9731	0.9531	File: Phospho_Syn6803_12.wiff, Sample: Phospho_Syn6803_12 (sample number 1), Elution: 62.411 to 62.853 min, Period: 1, Cycle(s): 1016-1019 (Experiment 2), 1014-1015 (Experiment 3)	ALFAEQPQLIQPGGNAYTSR%iTRAQ_8plex_Nterm:::::::::::::::METH_core::::::%sample_1%cmpd_267
5982	Q54714	GDCSAIVAEIAGYFDR	3	11.4697	9.36e-29	1	679.757	0	iTRAQ_8plex_Nterm:::MMTS::::::::::::::	6.4385	5.5495	6.9586	3.2804	1.5802	1.5288	File: Phospho_Syn6803_14.wiff, Sample: Phospho_Syn6803_14 (sample number 1), Elution: 111.851 to 112.396 min, Period: 1, Cycle(s): 2922-2927 (Experiment 2)	GDCSAIVAEIAGYFDR%iTRAQ_8plex_Nterm:::MMTS::::::::::::::%sample_2%cmpd_377
5982	Q54714	YVTYATFTGDASVLEDR	3	12.264	5.726e-33	1	738.147	0	iTRAQ_8plex_Nterm::::::::::::::::::	0.6013	0.699	0.9313	0.5372	0.159	0.2758	File: Phospho_Syn6803_12.wiff, Sample: Phospho_Syn6803_12 (sample number 1), Elution: 72.265 to 72.691 min, Period: 1, Cycle(s): 1104-1105 (Experiment 2), 1106-1107 (Experiment 3)	YVTYATFTGDASVLEDR%iTRAQ_8plex_Nterm::::::::::::::::::%sample_1%cmpd_309
5982	Q54714	VVSQADAR	2	6.11679	1.766e-08	1	575.402	0	iTRAQ_8plex_Nterm:::::::::	26.1998	30.3151	25.0121	13.5271	3.2711	4.509	File: Phospho_Syn6803_14.wiff, Sample: Phospho_Syn6803_14 (sample number 1), Elution: 21.165 to 21.709 min, Period: 1, Cycle(s): 651-656 (Experiment 2)	VVSQADAR%iTRAQ_8plex_Nterm:::::::::%sample_2%cmpd_84
5982	Q54714	GDCSAIVAEIAGYFDR	3	11.8665	8.919e-31	1	679.756	0	iTRAQ_8plex_Nterm:::MMTS::::::::::::::	1.5102	1.1508	1.4949	0.6906	0.3661	0.3338	File: Phospho_Syn6803_12.wiff, Sample: Phospho_Syn6803_12 (sample number 1), Elution: 112.091 to 112.414 min, Period: 1, Cycle(s): 1464-1467 (Experiment 2)	GDCSAIVAEIAGYFDR%iTRAQ_8plex_Nterm:::MMTS::::::::::::::%sample_1%cmpd_489
5982	Q54714	YVTYATFTGDASVLEDR	3	11.3092	4.67e-28	1	738.152	0	iTRAQ_8plex_Nterm::::::::::::::::::	0.6628	0.4613	0.7594	0.5133	0.265	0.3145	File: Phospho_Syn6803_10.wiff, Sample: Phospho_Syn6803_10 (sample number 1), Elution: 67.003 to 67.326 min, Period: 1, Cycle(s): 1062-1065 (Experiment 2)	YVTYATFTGDASVLEDR%iTRAQ_8plex_Nterm::::::::::::::::::%sample_0%cmpd_275
5982	Q54714	GDCSAIVAEIAGYFDR	3	11.6949	6.769e-30	1	679.761	0	iTRAQ_8plex_Nterm:::MMTS::::::::::::::	2.8406	2.6107	3.8208	2.0243	1.2911	0.9918	File: Phospho_Syn6803_16.wiff, Sample: Phospho_Syn6803_16 (sample number 1), Elution: 111.976 to 112.521 min, Period: 1, Cycle(s): 2924-2929 (Experiment 2)	GDCSAIVAEIAGYFDR%iTRAQ_8plex_Nterm:::MMTS::::::::::::::%sample_3%cmpd_398
5982	Q54714	VVSQADAR	2	5.70883	2.104e-07	1	575.402	0	iTRAQ_8plex_Nterm:::::::::	3.0963	3.7615	3.1283	1.6501	0.6552	0.6677	File: Phospho_Syn6803_14.wiff, Sample: Phospho_Syn6803_14 (sample number 1), Elution: 24.484 to 25.029 min, Period: 1, Cycle(s): 681-686 (Experiment 2)	VVSQADAR%iTRAQ_8plex_Nterm:::::::::%sample_2%cmpd_101
5982	Q54714	ALFAEQPQLIQPGGNAYTSR	3	11.0525	5.967e-27	1	827.242	0	iTRAQ_8plex_Nterm:::::::::::::::METH_core::::::	1.4156	1.3172	4.9286	1.0409	0.3999	0.3435	File: Phospho_Syn6803_10.wiff, Sample: Phospho_Syn6803_10 (sample number 1), Elution: 62.9 to 63.343 min, Period: 1, Cycle(s): 1026-1029 (Experiment 2), 1024-1025 (Experiment 3)	ALFAEQPQLIQPGGNAYTSR%iTRAQ_8plex_Nterm:::::::::::::::METH_core::::::%sample_0%cmpd_260
5982	Q54714	VVSQADAR	2	6.03407	2.958e-08	1	575.401	0	iTRAQ_8plex_Nterm:::::::::	1.8559	1.8926	1.834	0.6907	0.2264	0.3435	File: Phospho_Syn6803_14.wiff, Sample: Phospho_Syn6803_14 (sample number 1), Elution: 23.377 to 23.48 min, Period: 1, Cycle(s): 671-672 (Experiment 2)	VVSQADAR%iTRAQ_8plex_Nterm:::::::::%sample_2%cmpd_93
5982	Q54714	VVSQADAR	2	6.38994	3.07e-09	1	575.401	0	iTRAQ_8plex_Nterm:::::::::	2.4193	2.6202	2.2973	1.1321	0.342	0.1984	File: Phospho_Syn6803_14.wiff, Sample: Phospho_Syn6803_14 (sample number 1), Elution: 22.816 to 22.918 min, Period: 1, Cycle(s): 665-666 (Experiment 3)	VVSQADAR%iTRAQ_8plex_Nterm:::::::::%sample_2%cmpd_89
5982	Q54714	GDCSAIVAEIAGYFDR	3	10.9171	4.536e-26	1	679.767	0	iTRAQ_8plex_Nterm:::MMTS::::::::::::::	1.1978	1.1365	1.1224	0.7147	0.501	0.358	File: Phospho_Syn6803_16.wiff, Sample: Phospho_Syn6803_16 (sample number 1), Elution: 113.422 to 113.712 min, Period: 1, Cycle(s): 2938-2943 (Experiment 2)	GDCSAIVAEIAGYFDR%iTRAQ_8plex_Nterm:::MMTS::::::::::::::%sample_3%cmpd_402
5982	Q54714	GDCSAIVAEIAGYFDR	2	9.94247	7.072e-22	1	1019.16	0	iTRAQ_8plex_Nterm:::MMTS::::::::::::::	0.7528	0.6182	0.7021	0.4461	0.2409	0.1742	File: Phospho_Syn6803_14.wiff, Sample: Phospho_Syn6803_14 (sample number 1), Elution: 113.946 to 114.048 min, Period: 1, Cycle(s): 2940-2941 (Experiment 3)	GDCSAIVAEIAGYFDR%iTRAQ_8plex_Nterm:::MMTS::::::::::::::%sample_2%cmpd_384
5982	Q54714	GDCSAIVAEIAGYFDR	3	11.0417	1.094e-26	1	679.774	0	iTRAQ_8plex_Nterm:::MMTS::::::::::::::	0.1231	0.0856	0.1911	0.1295	0.0674	0.0484	File: Phospho_Syn6803_22.wiff, Sample: Phospho_Syn6803_22 (sample number 1), Elution: 112.659 to 113.102 min, Period: 1, Cycle(s): 1492-1497 (Experiment 2)	GDCSAIVAEIAGYFDR%iTRAQ_8plex_Nterm:::MMTS::::::::::::::%sample_6%cmpd_558
5982	Q54714	GDCSAIVAEIAGYFDR	3	11.0564	9.7e-27	1	679.767	0	iTRAQ_8plex_Nterm:::MMTS::::::::::::::	0.445	0.2996	0.5158	0.2878	0.2023	0.0822	File: Phospho_Syn6803_18.wiff, Sample: Phospho_Syn6803_18 (sample number 1), Elution: 112.199 to 112.744 min, Period: 1, Cycle(s): 2297-2302 (Experiment 2)	GDCSAIVAEIAGYFDR%iTRAQ_8plex_Nterm:::MMTS::::::::::::::%sample_4%cmpd_479
5982	Q54714	YVTYATFTGDASVLEDR	3	11.4432	1.03e-28	1	738.147	0	iTRAQ_8plex_Nterm::::::::::::::::::	0.6581	0.8179	0.9218	0.5133	0.3276	0.2951	File: Phospho_Syn6803_12.wiff, Sample: Phospho_Syn6803_12 (sample number 1), Elution: 73.695 to 74.24 min, Period: 1, Cycle(s): 1118-1119 (Experiment 2), 1116-1117, 1120-1121 (Experiment 3)	YVTYATFTGDASVLEDR%iTRAQ_8plex_Nterm::::::::::::::::::%sample_1%cmpd_315
5982	Q54714	ALFAEQPQLIQPGGNAYTSR	3	11.4277	8.511e-29	1	827.245	0	iTRAQ_8plex_Nterm:::::::::::::::METH_core::::::	0.3267	0.4185	1.2847	0.3358	0.0723	0.0871	File: Phospho_Syn6803_10.wiff, Sample: Phospho_Syn6803_10 (sample number 1), Elution: 65.334 to 65.658 min, Period: 1, Cycle(s): 1046-1049 (Experiment 3)	ALFAEQPQLIQPGGNAYTSR%iTRAQ_8plex_Nterm:::::::::::::::METH_core::::::%sample_0%cmpd_269
5982	Q54714	GEYLSGSQLDALSATVAEGNK	3	10.9168	3.64e-26	1	906.949	0	iTRAQ_8plex_Nterm:::::::::::::::::::::iTRAQ_8plex_K:	20.2392	20.5809	16.2146	11.5795	1.662	3.135	File: Phospho_Syn6803_14.wiff, Sample: Phospho_Syn6803_14 (sample number 1), Elution: 63.562 to 63.614 min, Period: 1, Cycle(s): 1230-1231 (Experiment 2)	GEYLSGSQLDALSATVAEGNK%iTRAQ_8plex_Nterm:::::::::::::::::::::iTRAQ_8plex_K:%sample_2%cmpd_268
5982	Q54714	GDCSAIVAEIAGYFDR	3	11.2658	8.808e-28	1	679.775	0	iTRAQ_8plex_Nterm:::MMTS::::::::::::::	0.3125	0.1664	0.2054	0.1679	0.053	0.1113	File: Phospho_Syn6803_20.wiff, Sample: Phospho_Syn6803_20 (sample number 1), Elution: 112.919 to 113.565 min, Period: 1, Cycle(s): 2407-2410 (Experiment 2), 2411-2412 (Experiment 3)	GDCSAIVAEIAGYFDR%iTRAQ_8plex_Nterm:::MMTS::::::::::::::%sample_5%cmpd_495
5982	Q54714	ETYVALGVPGASVAAGVQK	3	10.0846	2.423e-22	1	809.25	0	iTRAQ_8plex_Nterm:::::::::::::::::::iTRAQ_8plex_K:	17.5645	17.8562	16.6732	10.5051	3.9215	3.3769	File: Phospho_Syn6803_14.wiff, Sample: Phospho_Syn6803_14 (sample number 1), Elution: 57.031 to 57.678 min, Period: 1, Cycle(s): 975-976 (Experiment 2), 977-980 (Experiment 3)	ETYVALGVPGASVAAGVQK%iTRAQ_8plex_Nterm:::::::::::::::::::iTRAQ_8plex_K:%sample_2%cmpd_255
5982	Q54714	ETYVALGVPGASVAAGVQK	3	10.7563	2.076e-25	1	809.258	0	iTRAQ_8plex_Nterm:::::::::::::::::::iTRAQ_8plex_K:	3.8632	3.8043	3.9784	2.6383	1.1369	0.7838	File: Phospho_Syn6803_14.wiff, Sample: Phospho_Syn6803_14 (sample number 1), Elution: 112.617 to 113.162 min, Period: 1, Cycle(s): 2928-2933 (Experiment 3)	ETYVALGVPGASVAAGVQK%iTRAQ_8plex_Nterm:::::::::::::::::::iTRAQ_8plex_K:%sample_2%cmpd_379
5982	Q54714	YVTYATFTGDASVLEDR	3	10.6586	6.437e-25	1	738.149	0	iTRAQ_8plex_Nterm::::::::::::::::::	0.232	0.1569	0.4107	0.3358	0.0626	0.0968	File: Phospho_Syn6803_12.wiff, Sample: Phospho_Syn6803_12 (sample number 1), Elution: 75.244 to 75.465 min, Period: 1, Cycle(s): 1132-1133 (Experiment 2), 1130-1131 (Experiment 3)	YVTYATFTGDASVLEDR%iTRAQ_8plex_Nterm::::::::::::::::::%sample_1%cmpd_319
5982	Q54714	ALFAEQPQLIQPGGNAYTSR	3	11.4233	8.959e-29	1	827.239	0	iTRAQ_8plex_Nterm:::::::::::::::METH_core::::::	0.1326	0.1141	0.3152	0.048	0.0193	0.0435	File: Phospho_Syn6803_12.wiff, Sample: Phospho_Syn6803_12 (sample number 1), Elution: 68.385 to 68.487 min, Period: 1, Cycle(s): 1068-1069 (Experiment 3)	ALFAEQPQLIQPGGNAYTSR%iTRAQ_8plex_Nterm:::::::::::::::METH_core::::::%sample_1%cmpd_289
5982	Q54714	RIDSVNR	2	6.04744	2.796e-08	1	582.432	1	iTRAQ_8plex_Nterm::::::::	0.5208	0.4755	0.7928	0.3598	0.0915	0.1838	File: Phospho_Syn6803_26.wiff, Sample: Phospho_Syn6803_26 (sample number 1), Elution: 23.682 to 24.227 min, Period: 1, Cycle(s): 715-716, 719-720 (Experiment 2), 717-718 (Experiment 3)	RIDSVNR%iTRAQ_8plex_Nterm::::::::%sample_8%cmpd_101
5982	Q54714	ETYVALGVPGASVAAGVQK	3	10.5579	1.752e-24	1	809.247	0	iTRAQ_8plex_Nterm:::::::::::::::::::iTRAQ_8plex_K:	3.6218	3.9517	3.9975	2.3457	0.925	0.5418	File: Phospho_Syn6803_14.wiff, Sample: Phospho_Syn6803_14 (sample number 1), Elution: 68.51 to 68.561 min, Period: 1, Cycle(s): 1491-1492 (Experiment 2)	ETYVALGVPGASVAAGVQK%iTRAQ_8plex_Nterm:::::::::::::::::::iTRAQ_8plex_K:%sample_2%cmpd_273
5982	Q54714	VVSQADAR	2	7.35544	3.52e-12	1	575.4	0	iTRAQ_8plex_Nterm:::::::::	0.2462	0.4042	0.5684	0.3166	0.1831	0.1161	File: Phospho_Syn6803_16.wiff, Sample: Phospho_Syn6803_16 (sample number 1), Elution: 21.623 to 22.049 min, Period: 1, Cycle(s): 687-688 (Experiment 2), 689-690 (Experiment 3)	VVSQADAR%iTRAQ_8plex_Nterm:::::::::%sample_3%cmpd_84
5982	Q54714	ALFAEQPQLIQPGGNAYTSR	3	10.8586	5.083e-26	1	827.238	0	iTRAQ_8plex_Nterm:::::::::::::::METH_core::::::	0.1657	0.2045	0.234	0.2063	0.1108	0.0822	File: Phospho_Syn6803_12.wiff, Sample: Phospho_Syn6803_12 (sample number 1), Elution: 67.057 to 67.159 min, Period: 1, Cycle(s): 1056-1057 (Experiment 3)	ALFAEQPQLIQPGGNAYTSR%iTRAQ_8plex_Nterm:::::::::::::::METH_core::::::%sample_1%cmpd_282
5982	Q54714	ALFAEQPQLIQPGGNAYTSR	3	10.428	5.173e-24	1	827.24	0	iTRAQ_8plex_Nterm:::::::::::::::METH_core::::::	0.1468	0.195	0.7307	0.1103	0.0289	0.0532	File: Phospho_Syn6803_10.wiff, Sample: Phospho_Syn6803_10 (sample number 1), Elution: 66.883 to 67.207 min, Period: 1, Cycle(s): 1060-1063 (Experiment 3)	ALFAEQPQLIQPGGNAYTSR%iTRAQ_8plex_Nterm:::::::::::::::METH_core::::::%sample_0%cmpd_274
5982	Q54714	GDCSAIVAEIAGYFDR	3	11.0205	1.523e-26	1	679.757	0	iTRAQ_8plex_Nterm:::MMTS::::::::::::::			0.0478	0.0048	0.0048		File: Phospho_Syn6803_12.wiff, Sample: Phospho_Syn6803_12 (sample number 1), Elution: 111.751 to 111.853 min, Period: 1, Cycle(s): 1460-1461 (Experiment 3)	GDCSAIVAEIAGYFDR%iTRAQ_8plex_Nterm:::MMTS::::::::::::::%sample_1%cmpd_487
5982	Q54714	ALFAEQPQLIQPGGNAYTSR	3	10.6645	4.177e-25	1	827.243	0	iTRAQ_8plex_Nterm:::::::::::::::METH_core::::::	0.1752	0.1427	0.2245	0.0624	0.0771	0.0532	File: Phospho_Syn6803_10.wiff, Sample: Phospho_Syn6803_10 (sample number 1), Elution: 74.525 to 75.07 min, Period: 1, Cycle(s): 1130-1131, 1134-1135 (Experiment 2), 1132-1133 (Experiment 3)	ALFAEQPQLIQPGGNAYTSR%iTRAQ_8plex_Nterm:::::::::::::::METH_core::::::%sample_0%cmpd_317
5982	Q54714	ETYVALGVPGASVAAGVQK	3	10.2978	2.703e-23	1	809.251	0	iTRAQ_8plex_Nterm:::::::::::::::::::iTRAQ_8plex_K:	2.3198	2.2065	2.1206	1.5446	0.6215	0.4838	File: Phospho_Syn6803_14.wiff, Sample: Phospho_Syn6803_14 (sample number 1), Elution: 103.05 to 103.442 min, Period: 1, Cycle(s): 2836-2841 (Experiment 2)	ETYVALGVPGASVAAGVQK%iTRAQ_8plex_Nterm:::::::::::::::::::iTRAQ_8plex_K:%sample_2%cmpd_337
5982	Q54714	ETYVALGVPGASVAAGVQK	3	10.0334	4.077e-22	1	809.252	0	iTRAQ_8plex_Nterm:::::::::::::::::::iTRAQ_8plex_K:	36.4923	37.8237	36.1402	21.9647	8.792	6.9183	File: Phospho_Syn6803_14.wiff, Sample: Phospho_Syn6803_14 (sample number 1), Elution: 58.478 to 58.767 min, Period: 1, Cycle(s): 1006-1011 (Experiment 2)	ETYVALGVPGASVAAGVQK%iTRAQ_8plex_Nterm:::::::::::::::::::iTRAQ_8plex_K:%sample_2%cmpd_260
5982	Q54714	ETYVALGVPGASVAAGVQK	3	9.91113	1.396e-21	1	809.258	0	iTRAQ_8plex_Nterm:::::::::::::::::::iTRAQ_8plex_K:	2.5613	2.5441	2.5552	1.6645	0.4962	0.5225	File: Phospho_Syn6803_14.wiff, Sample: Phospho_Syn6803_14 (sample number 1), Elution: 105.876 to 106.42 min, Period: 1, Cycle(s): 2868-2873 (Experiment 2)	ETYVALGVPGASVAAGVQK%iTRAQ_8plex_Nterm:::::::::::::::::::iTRAQ_8plex_K:%sample_2%cmpd_349
5982	Q54714	ETYVALGVPGASVAAGVQK	3	10.4027	9.038e-24	1	809.26	0	iTRAQ_8plex_Nterm:::::::::::::::::::iTRAQ_8plex_K:	23.544	23.534	22.8056	14.4529	5.5642	4.6348	File: Phospho_Syn6803_14.wiff, Sample: Phospho_Syn6803_14 (sample number 1), Elution: 59.736 to 59.906 min, Period: 1, Cycle(s): 1065-1068 (Experiment 2)	ETYVALGVPGASVAAGVQK%iTRAQ_8plex_Nterm:::::::::::::::::::iTRAQ_8plex_K:%sample_2%cmpd_261
5982	Q54714	YVTYATFTGDASVLEDR	3	10.1436	1.415e-22	1	738.151	0	iTRAQ_8plex_Nterm::::::::::::::::::	0.3503	0.3138	0.2579	0.2542	0.0674	0.0629	File: Phospho_Syn6803_10.wiff, Sample: Phospho_Syn6803_10 (sample number 1), Elution: 67.769 to 67.871 min, Period: 1, Cycle(s): 1068-1069 (Experiment 3)	YVTYATFTGDASVLEDR%iTRAQ_8plex_Nterm::::::::::::::::::%sample_0%cmpd_278
5982	Q54714	GDCSAIVAEIAGYFDR	3	10.6873	5.138e-25	1	679.782	0	iTRAQ_8plex_Nterm:::MMTS::::::::::::::	0.0521	0.0523	0.0716	0.048	0.0434	0.0242	File: Phospho_Syn6803_24.wiff, Sample: Phospho_Syn6803_24 (sample number 1), Elution: 112.791 to 113.08 min, Period: 1, Cycle(s): 1841-1846 (Experiment 2)	GDCSAIVAEIAGYFDR%iTRAQ_8plex_Nterm:::MMTS::::::::::::::%sample_7%cmpd_574
5982	Q54714	ETYVALGVPGASVAAGVQK	3	9.9291	1.166e-21	1	809.244	0	iTRAQ_8plex_Nterm:::::::::::::::::::iTRAQ_8plex_K:	8.3419	8.3456	8.5587	5.1662	2.0041	1.5627	File: Phospho_Syn6803_14.wiff, Sample: Phospho_Syn6803_14 (sample number 1), Elution: 60.093 to 60.144 min, Period: 1, Cycle(s): 1076-1077 (Experiment 2)	ETYVALGVPGASVAAGVQK%iTRAQ_8plex_Nterm:::::::::::::::::::iTRAQ_8plex_K:%sample_2%cmpd_262
5982	Q54714	ETYVALGVPGASVAAGVQK	3	9.78111	5.089e-21	1	809.259	0	iTRAQ_8plex_Nterm:::::::::::::::::::iTRAQ_8plex_K:	3.5271	3.2241	3.3576	2.0818	0.9153	0.6676	File: Phospho_Syn6803_14.wiff, Sample: Phospho_Syn6803_14 (sample number 1), Elution: 107.424 to 107.969 min, Period: 1, Cycle(s): 2882-2887 (Experiment 2)	ETYVALGVPGASVAAGVQK%iTRAQ_8plex_Nterm:::::::::::::::::::iTRAQ_8plex_K:%sample_2%cmpd_356
5982	Q54714	ETYVALGVPGASVAAGVQK	3	10.3344	1.847e-23	1	809.258	0	iTRAQ_8plex_Nterm:::::::::::::::::::iTRAQ_8plex_K:	3.2856	3.595	3.3576	2.077	0.5781	0.7063	File: Phospho_Syn6803_14.wiff, Sample: Phospho_Syn6803_14 (sample number 1), Elution: 110.624 to 111.067 min, Period: 1, Cycle(s): 2912-2915 (Experiment 2), 2910-2911 (Experiment 3)	ETYVALGVPGASVAAGVQK%iTRAQ_8plex_Nterm:::::::::::::::::::iTRAQ_8plex_K:%sample_2%cmpd_372
5982	Q54714	VVSQADAR	2	6.85843	1.427e-10	1	575.418	0	iTRAQ_8plex_Nterm:::::::::	0.7149	0.9178	0.8884	0.5133	0.0771	0.1838	File: Phospho_Syn6803_20.wiff, Sample: Phospho_Syn6803_20 (sample number 1), Elution: 25.521 to 26.168 min, Period: 1, Cycle(s): 678-681 (Experiment 2), 682-683 (Experiment 3)	VVSQADAR%iTRAQ_8plex_Nterm:::::::::%sample_5%cmpd_112
5982	Q54714	YVTYATFTGDASVLEDR	2	9.12885	2.146e-18	1	1106.74	0	iTRAQ_8plex_Nterm::::::::::::::::::	0.5823	0.7941	0.8693	0.5708	0.2891	0.2371	File: Phospho_Syn6803_10.wiff, Sample: Phospho_Syn6803_10 (sample number 1), Elution: 68.654 to 68.756 min, Period: 1, Cycle(s): 1076-1077 (Experiment 3)	YVTYATFTGDASVLEDR%iTRAQ_8plex_Nterm::::::::::::::::::%sample_0%cmpd_282
5982	Q54714	ETYVALGVPGASVAAGVQK	3	9.52016	6.484e-20	1	809.256	0	iTRAQ_8plex_Nterm:::::::::::::::::::iTRAQ_8plex_K:	1.0984	0.8417	1.1463	0.7675	0.2553	0.1548	File: Phospho_Syn6803_14.wiff, Sample: Phospho_Syn6803_14 (sample number 1), Elution: 97.808 to 97.859 min, Period: 1, Cycle(s): 2714-2715 (Experiment 2)	ETYVALGVPGASVAAGVQK%iTRAQ_8plex_Nterm:::::::::::::::::::iTRAQ_8plex_K:%sample_2%cmpd_321
5982	Q54714	GDCSAIVAEIAGYFDR	3	9.75843	8.063e-21	1	679.768	0	iTRAQ_8plex_Nterm:::MMTS::::::::::::::	0.0852	0.0618	0.086	0.0815	0.0674	0.029	File: Phospho_Syn6803_18.wiff, Sample: Phospho_Syn6803_18 (sample number 1), Elution: 113.646 to 114.037 min, Period: 1, Cycle(s): 2311-2316 (Experiment 2)	GDCSAIVAEIAGYFDR%iTRAQ_8plex_Nterm:::MMTS::::::::::::::%sample_4%cmpd_487
5982	Q54714	ETYVALGVPGASVAAGVQK	3	9.4874	8.883e-20	1	809.26	0	iTRAQ_8plex_Nterm:::::::::::::::::::iTRAQ_8plex_K:	2.5518	2.5061	2.5266	1.6309	0.5877	0.5709	File: Phospho_Syn6803_14.wiff, Sample: Phospho_Syn6803_14 (sample number 1), Elution: 104.429 to 104.871 min, Period: 1, Cycle(s): 2854-2859 (Experiment 2)	ETYVALGVPGASVAAGVQK%iTRAQ_8plex_Nterm:::::::::::::::::::iTRAQ_8plex_K:%sample_2%cmpd_342
5982	Q54714	DMEIILR	2	6.31458	6.366e-09	1	597.424	0	iTRAQ_8plex_Nterm::::::::	4.758	4.5508	3.5056	2.2737	0.9972	0.8079	File: Phospho_Syn6803_14.wiff, Sample: Phospho_Syn6803_14 (sample number 1), Elution: 49.724 to 49.826 min, Period: 1, Cycle(s): 909-910 (Experiment 2)	DMEIILR%iTRAQ_8plex_Nterm::::::::%sample_2%cmpd_218
5982	Q54714	MFDVFTR	2	5.61352	4.163e-07	1	610.414	0	iTRAQ_8plex_Nterm::::::::	3.3945	5.0122	6.1421	3.5641	0.9442	1.3063	File: Phospho_Syn6803_18.wiff, Sample: Phospho_Syn6803_18 (sample number 1), Elution: 71.822 to 72.112 min, Period: 1, Cycle(s): 1156-1161 (Experiment 2)	MFDVFTR%iTRAQ_8plex_Nterm::::::::%sample_4%cmpd_312
5982	Q54714	MFDVFTR	2	5.92053	6.9e-08	1	610.416	0	iTRAQ_8plex_Nterm::::::::	17.3751	25.0749	32.2959	18.8516	4.6056	6.4491	File: Phospho_Syn6803_18.wiff, Sample: Phospho_Syn6803_18 (sample number 1), Elution: 67.824 to 68.266 min, Period: 1, Cycle(s): 1046-1051 (Experiment 2)	MFDVFTR%iTRAQ_8plex_Nterm::::::::%sample_4%cmpd_303
5982	Q54714	ETYVALGVPGASVAAGVQK	3	9.91544	1.338e-21	1	809.266	0	iTRAQ_8plex_Nterm:::::::::::::::::::iTRAQ_8plex_K:	1.3256	1.4551	1.3755	0.873	0.2987	0.2709	File: Phospho_Syn6803_14.wiff, Sample: Phospho_Syn6803_14 (sample number 1), Elution: 96.411 to 96.463 min, Period: 1, Cycle(s): 2668-2669 (Experiment 2)	ETYVALGVPGASVAAGVQK%iTRAQ_8plex_Nterm:::::::::::::::::::iTRAQ_8plex_K:%sample_2%cmpd_316
5982	Q54714	ETYVALGVPGASVAAGVQK	3	9.65089	1.827e-20	1	809.259	0	iTRAQ_8plex_Nterm:::::::::::::::::::iTRAQ_8plex_K:	1.3351	1.2602	1.3946	0.7819	0.3372	0.2032	File: Phospho_Syn6803_14.wiff, Sample: Phospho_Syn6803_14 (sample number 1), Elution: 97.093 to 97.144 min, Period: 1, Cycle(s): 2682-2683 (Experiment 2)	ETYVALGVPGASVAAGVQK%iTRAQ_8plex_Nterm:::::::::::::::::::iTRAQ_8plex_K:%sample_2%cmpd_319
5982	Q54714	MFDVFTR	2	5.48959	8.46e-07	1	610.411	0	iTRAQ_8plex_Nterm::::::::	191.5	239.876	254.345	186.929	48.7432	68.9023	File: Phospho_Syn6803_16.wiff, Sample: Phospho_Syn6803_16 (sample number 1), Elution: 64.264 to 64.553 min, Period: 1, Cycle(s): 1239-1244 (Experiment 2)	MFDVFTR%iTRAQ_8plex_Nterm::::::::%sample_3%cmpd_276
5982	Q54714	GEYLSGSQLDALSATVAEGNK	3	9.56599	4.112e-20	1	906.962	0	iTRAQ_8plex_Nterm:::::::::::::::::::::iTRAQ_8plex_K:	39.4416	40.7575	30.9965	22.0893	3.1796	5.675	File: Phospho_Syn6803_14.wiff, Sample: Phospho_Syn6803_14 (sample number 1), Elution: 63.256 to 63.426 min, Period: 1, Cycle(s): 1222-1225 (Experiment 2)	GEYLSGSQLDALSATVAEGNK%iTRAQ_8plex_Nterm:::::::::::::::::::::iTRAQ_8plex_K:%sample_2%cmpd_267
5982	Q54714	MFDVFTR	2	5.52087	7.084e-07	1	610.411	0	iTRAQ_8plex_Nterm::::::::	48.2431	68.6667	84.4928	51.0477	13.0218	16.9235	File: Phospho_Syn6803_18.wiff, Sample: Phospho_Syn6803_18 (sample number 1), Elution: 66.479 to 66.922 min, Period: 1, Cycle(s): 1019-1024 (Experiment 2)	MFDVFTR%iTRAQ_8plex_Nterm::::::::%sample_4%cmpd_297
5982	Q54714	ETYVALGVPGASVAAGVQK	3	9.71828	9.45e-21	1	809.253	0	iTRAQ_8plex_Nterm:::::::::::::::::::iTRAQ_8plex_K:	1.1836	1.2411	1.237	0.8107	0.3372	0.2225	File: Phospho_Syn6803_14.wiff, Sample: Phospho_Syn6803_14 (sample number 1), Elution: 97.637 to 97.688 min, Period: 1, Cycle(s): 2709-2710 (Experiment 2)	ETYVALGVPGASVAAGVQK%iTRAQ_8plex_Nterm:::::::::::::::::::iTRAQ_8plex_K:%sample_2%cmpd_320
5982	Q54714	MFDVFTR	2	5.75514	1.861e-07	1	610.417	0	iTRAQ_8plex_Nterm::::::::	8.2378	11.4414	13.9366	9.2434	2.4473	2.8641	File: Phospho_Syn6803_18.wiff, Sample: Phospho_Syn6803_18 (sample number 1), Elution: 69.168 to 69.61 min, Period: 1, Cycle(s): 1083-1088 (Experiment 2)	MFDVFTR%iTRAQ_8plex_Nterm::::::::%sample_4%cmpd_306
5982	Q54714	ALFAEQPQLIQPGGNAYTSR	3	9.16844	1.344e-18	1	827.237	0	iTRAQ_8plex_Nterm:::::::::::::::METH_core::::::	0.161	0.1522	0.6877	0.1583	0.0193	0.0726	File: Phospho_Syn6803_10.wiff, Sample: Phospho_Syn6803_10 (sample number 1), Elution: 64.789 to 64.892 min, Period: 1, Cycle(s): 1042-1043 (Experiment 2)	ALFAEQPQLIQPGGNAYTSR%iTRAQ_8plex_Nterm:::::::::::::::METH_core::::::%sample_0%cmpd_266
5982	Q54714	GEYLSGSQLDALSATVAEGNKR	4	10.7927	1.491e-25	1	719.512	1	iTRAQ_8plex_Nterm:::::::::::::::::::::iTRAQ_8plex_K::	31.1854	33.5872	54.777	38.6723	7.0433	10.4357	File: Phospho_Syn6803_20.wiff, Sample: Phospho_Syn6803_20 (sample number 1), Elution: 59.266 to 59.709 min, Period: 1, Cycle(s): 984-987 (Experiment 2), 982-983 (Experiment 3)	GEYLSGSQLDALSATVAEGNKR%iTRAQ_8plex_Nterm:::::::::::::::::::::iTRAQ_8plex_K::%sample_5%cmpd_276
5982	Q54714	ETYVALGVPGASVAAGVQK	3	9.80978	3.832e-21	1	809.27	0	iTRAQ_8plex_Nterm:::::::::::::::::::iTRAQ_8plex_K:	2.2015	2.1874	2.3928	1.5446	0.7226	0.3822	File: Phospho_Syn6803_14.wiff, Sample: Phospho_Syn6803_14 (sample number 1), Elution: 101.604 to 102.148 min, Period: 1, Cycle(s): 2822-2823, 2826-2827 (Experiment 2), 2824-2825 (Experiment 3)	ETYVALGVPGASVAAGVQK%iTRAQ_8plex_Nterm:::::::::::::::::::iTRAQ_8plex_K:%sample_2%cmpd_332
5982	Q54714	ETYVALGVPGASVAAGVQK	3	9.35993	2.992e-19	1	809.265	0	iTRAQ_8plex_Nterm:::::::::::::::::::iTRAQ_8plex_K:	3.7118	3.4999	3.3862	2.1778	0.7804	0.7451	File: Phospho_Syn6803_14.wiff, Sample: Phospho_Syn6803_14 (sample number 1), Elution: 108.973 to 109.62 min, Period: 1, Cycle(s): 2896-2899 (Experiment 2), 2900-2901 (Experiment 3)	ETYVALGVPGASVAAGVQK%iTRAQ_8plex_Nterm:::::::::::::::::::iTRAQ_8plex_K:%sample_2%cmpd_364
5982	Q54714	ETYVALGVPGASVAAGVQK	3	9.75301	6.716e-21	1	809.258	0	iTRAQ_8plex_Nterm:::::::::::::::::::iTRAQ_8plex_K:	1.3824	1.3886	1.4089	0.9258	0.3228	0.2758	File: Phospho_Syn6803_14.wiff, Sample: Phospho_Syn6803_14 (sample number 1), Elution: 96.736 to 96.838 min, Period: 1, Cycle(s): 2676-2677 (Experiment 3)	ETYVALGVPGASVAAGVQK%iTRAQ_8plex_Nterm:::::::::::::::::::iTRAQ_8plex_K:%sample_2%cmpd_317
5982	Q54714	MFDVFTR	2	5.52961	6.74e-07	1	610.412	0	iTRAQ_8plex_Nterm::::::::	139.25	181.616	195.99	135.362	33.4189	44.9789	File: Phospho_Syn6803_16.wiff, Sample: Phospho_Syn6803_16 (sample number 1), Elution: 65.505 to 65.795 min, Period: 1, Cycle(s): 1287-1292 (Experiment 2)	MFDVFTR%iTRAQ_8plex_Nterm::::::::%sample_3%cmpd_279
5982	Q54714	MFDVFTR	2	5.87807	9.132e-08	1	610.418	0	iTRAQ_8plex_Nterm::::::::	17.4225	24.3188	30.4712	18.7986	4.885	5.9702	File: Phospho_Syn6803_18.wiff, Sample: Phospho_Syn6803_18 (sample number 1), Elution: 65.101 to 65.543 min, Period: 1, Cycle(s): 1001-1006 (Experiment 2)	MFDVFTR%iTRAQ_8plex_Nterm::::::::%sample_4%cmpd_290
5982	Q54714	MFDVFTR	2	5.30424	2.376e-06	1	610.412	0	iTRAQ_8plex_Nterm::::::::	84.2945	117.736	127.299	82.1101	20.012	26.2994	File: Phospho_Syn6803_16.wiff, Sample: Phospho_Syn6803_16 (sample number 1), Elution: 66.747 to 67.037 min, Period: 1, Cycle(s): 1330-1335 (Experiment 2)	MFDVFTR%iTRAQ_8plex_Nterm::::::::%sample_3%cmpd_282
5982	Q54714	DMEIILR	2	6.30439	6.51e-09	1	597.423	0	iTRAQ_8plex_Nterm::::::::	1.9364	1.7309	1.2657	0.7915	0.4288	0.329	File: Phospho_Syn6803_14.wiff, Sample: Phospho_Syn6803_14 (sample number 1), Elution: 52.262 to 52.365 min, Period: 1, Cycle(s): 931-932 (Experiment 3)	DMEIILR%iTRAQ_8plex_Nterm::::::::%sample_2%cmpd_231
5982	Q54714	GEYLSGSQLDALSATVAEGNKR	4	11.2187	1.321e-27	1	719.512	1	iTRAQ_8plex_Nterm:::::::::::::::::::::iTRAQ_8plex_K::	7.6981	8.2981	13.3062	9.21	1.8885	2.7093	File: Phospho_Syn6803_20.wiff, Sample: Phospho_Syn6803_20 (sample number 1), Elution: 60.747 to 60.849 min, Period: 1, Cycle(s): 1010-1011 (Experiment 3)	GEYLSGSQLDALSATVAEGNKR%iTRAQ_8plex_Nterm:::::::::::::::::::::iTRAQ_8plex_K::%sample_5%cmpd_281
5982	Q54714	MFDVFTR	2	5.28122	2.823e-06	1	610.42	0	iTRAQ_8plex_Nterm::::::::	12.7354	18.0417	20.8953	11.6899	3.5265	4.3639	File: Phospho_Syn6803_16.wiff, Sample: Phospho_Syn6803_16 (sample number 1), Elution: 72.31 to 72.6 min, Period: 1, Cycle(s): 1512-1517 (Experiment 2)	MFDVFTR%iTRAQ_8plex_Nterm::::::::%sample_3%cmpd_294
5982	Q54714	MFDVFTR	2	5.56503	5.766e-07	1	610.422	0	iTRAQ_8plex_Nterm::::::::	4.1284	5.3736	6.6866	3.6265	1.3152	1.403	File: Phospho_Syn6803_20.wiff, Sample: Phospho_Syn6803_20 (sample number 1), Elution: 69.897 to 70.186 min, Period: 1, Cycle(s): 1418-1423 (Experiment 2)	MFDVFTR%iTRAQ_8plex_Nterm::::::::%sample_5%cmpd_298
5982	Q54714	MFDVFTR	2	5.34897	1.858e-06	1	610.413	0	iTRAQ_8plex_Nterm::::::::	2.0831	3.0577	3.5009	1.9955	0.7949	0.8321	File: Phospho_Syn6803_16.wiff, Sample: Phospho_Syn6803_16 (sample number 1), Elution: 76.614 to 76.665 min, Period: 1, Cycle(s): 1665-1666 (Experiment 2)	MFDVFTR%iTRAQ_8plex_Nterm::::::::%sample_3%cmpd_303
5982	Q54714	MFDVFTR	2	5.37444	1.613e-06	1	610.413	0	iTRAQ_8plex_Nterm::::::::	113.912	148.663	161.79	110.707	29.9551	40.7358	File: Phospho_Syn6803_16.wiff, Sample: Phospho_Syn6803_16 (sample number 1), Elution: 62.919 to 63.362 min, Period: 1, Cycle(s): 1202-1207 (Experiment 2)	MFDVFTR%iTRAQ_8plex_Nterm::::::::%sample_3%cmpd_272
5982	Q54714	YVTYATFTGDASVLEDR	3	9.28592	6.493e-19	1	738.151	0	iTRAQ_8plex_Nterm::::::::::::::::::	0.1184	0.2711	0.2006	0.0767	0.0578		File: Phospho_Syn6803_10.wiff, Sample: Phospho_Syn6803_10 (sample number 1), Elution: 68.773 to 68.875 min, Period: 1, Cycle(s): 1078-1079 (Experiment 2)	YVTYATFTGDASVLEDR%iTRAQ_8plex_Nterm::::::::::::::::::%sample_0%cmpd_284
5982	Q54714	DMEIILR	2	5.78005	1.904e-07	1	597.434	0	iTRAQ_8plex_Nterm::::::::	0.8238	0.699	1.0507	0.5852	0.2071	0.3193	File: Phospho_Syn6803_16.wiff, Sample: Phospho_Syn6803_16 (sample number 1), Elution: 109.985 to 110.41 min, Period: 1, Cycle(s): 2906-2907 (Experiment 2), 2908-2909 (Experiment 3)	DMEIILR%iTRAQ_8plex_Nterm::::::::%sample_3%cmpd_389
5982	Q54714	MFDVFTR	2	5.45941	1.051e-06	1	610.42	0	iTRAQ_8plex_Nterm::::::::	1.9032	2.7438	3.5821	1.9619	0.8238	0.8999	File: Phospho_Syn6803_16.wiff, Sample: Phospho_Syn6803_16 (sample number 1), Elution: 97.597 to 97.886 min, Period: 1, Cycle(s): 2685-2690 (Experiment 2)	MFDVFTR%iTRAQ_8plex_Nterm::::::::%sample_3%cmpd_333
5982	Q54714	MFDVFTR	2	5.31152	2.283e-06	1	610.412	0	iTRAQ_8plex_Nterm::::::::	40.0479	57.2634	63.3397	39.0455	9.6977	12.3322	File: Phospho_Syn6803_16.wiff, Sample: Phospho_Syn6803_16 (sample number 1), Elution: 68.142 to 68.636 min, Period: 1, Cycle(s): 1381-1386 (Experiment 2)	MFDVFTR%iTRAQ_8plex_Nterm::::::::%sample_3%cmpd_286
5982	Q54714	MFDVFTR	2	5.5809	4.905e-07	1	610.408	0	iTRAQ_8plex_Nterm::::::::	17.4082	24.4519	27.0707	16.6112	4.4996	6.004	File: Phospho_Syn6803_16.wiff, Sample: Phospho_Syn6803_16 (sample number 1), Elution: 70.966 to 71.256 min, Period: 1, Cycle(s): 1469-1474 (Experiment 2)	MFDVFTR%iTRAQ_8plex_Nterm::::::::%sample_3%cmpd_291
5982	Q54714	DMEIILR	2	5.22044	4.73e-06	1	597.442	0	iTRAQ_8plex_Nterm::::::::	0.7433	0.5564	0.874	0.5372	0.371	0.2758	File: Phospho_Syn6803_16.wiff, Sample: Phospho_Syn6803_16 (sample number 1), Elution: 111.414 to 111.738 min, Period: 1, Cycle(s): 2918-2921 (Experiment 3)	DMEIILR%iTRAQ_8plex_Nterm::::::::%sample_3%cmpd_394
5982	Q54714	YVTYATFTGDASVLEDR	3	9.72621	9.441e-21	1	738.151	0	iTRAQ_8plex_Nterm::::::::::::::::::	0.0852	0.1046	0.1146	0.1535	0.0482		File: Phospho_Syn6803_10.wiff, Sample: Phospho_Syn6803_10 (sample number 1), Elution: 68.432 to 68.535 min, Period: 1, Cycle(s): 1074-1075 (Experiment 3)	YVTYATFTGDASVLEDR%iTRAQ_8plex_Nterm::::::::::::::::::%sample_0%cmpd_280
5982	Q54714	MFDVFTR	2	5.15945	5.201e-06	1	610.412	0	iTRAQ_8plex_Nterm::::::::	1.5245	2.1827	2.6937	1.6357	0.9009	0.8176	File: Phospho_Syn6803_16.wiff, Sample: Phospho_Syn6803_16 (sample number 1), Elution: 104.386 to 104.828 min, Period: 1, Cycle(s): 2849-2854 (Experiment 2)	MFDVFTR%iTRAQ_8plex_Nterm::::::::%sample_3%cmpd_361
5982	Q54714	MFDVFTR	2	5.28754	2.603e-06	1	610.412	0	iTRAQ_8plex_Nterm::::::::	22.4692	32.4076	36.0115	20.4874	6.1376	7.7119	File: Phospho_Syn6803_16.wiff, Sample: Phospho_Syn6803_16 (sample number 1), Elution: 69.707 to 69.997 min, Period: 1, Cycle(s): 1432-1435 (Experiment 2), 1430-1431 (Experiment 3)	MFDVFTR%iTRAQ_8plex_Nterm::::::::%sample_3%cmpd_288
5982	Q54714	MFDVFTR	2	5.45855	1.008e-06	1	610.414	0	iTRAQ_8plex_Nterm::::::::	8.8012	12.635	13.8984	7.6318	2.6737	2.748	File: Phospho_Syn6803_16.wiff, Sample: Phospho_Syn6803_16 (sample number 1), Elution: 74.879 to 75.185 min, Period: 1, Cycle(s): 1603-1604, 1606-1609 (Experiment 2)	MFDVFTR%iTRAQ_8plex_Nterm::::::::%sample_3%cmpd_299
5982	Q54714	MFDVFTR	2	5.57423	5.221e-07	1	610.411	0	iTRAQ_8plex_Nterm::::::::	1.6428	2.3063	2.6698	1.0888	0.6311	0.4209	File: Phospho_Syn6803_16.wiff, Sample: Phospho_Syn6803_16 (sample number 1), Elution: 110.529 to 110.972 min, Period: 1, Cycle(s): 2914-2915 (Experiment 2), 2910-2913 (Experiment 3)	MFDVFTR%iTRAQ_8plex_Nterm::::::::%sample_3%cmpd_391
5982	Q54714	MFDVFTR	2	5.65435	3.363e-07	1	610.416	0	iTRAQ_8plex_Nterm::::::::	4.6823	6.7574	8.1719	5.1998	1.4164	1.6449	File: Phospho_Syn6803_18.wiff, Sample: Phospho_Syn6803_18 (sample number 1), Elution: 70.58 to 71.023 min, Period: 1, Cycle(s): 1114-1117 (Experiment 2), 1118-1119 (Experiment 3)	MFDVFTR%iTRAQ_8plex_Nterm::::::::%sample_4%cmpd_310
5982	Q54714	MFDVFTR	2	5.17669	4.743e-06	1	610.414	0	iTRAQ_8plex_Nterm::::::::	10.3446	14.9984	16.6207	10.2987	3.0832	3.5027	File: Phospho_Syn6803_16.wiff, Sample: Phospho_Syn6803_16 (sample number 1), Elution: 73.552 to 73.841 min, Period: 1, Cycle(s): 1555-1560 (Experiment 2)	MFDVFTR%iTRAQ_8plex_Nterm::::::::%sample_3%cmpd_296
5982	Q54714	DMEIILR	2	5.19895	5.01e-06	1	597.433	0	iTRAQ_8plex_Nterm::::::::	18.3363	16.6485	18.2112	13.3065	6.1472	5.167	File: Phospho_Syn6803_18.wiff, Sample: Phospho_Syn6803_18 (sample number 1), Elution: 52.045 to 52.59 min, Period: 1, Cycle(s): 883-888 (Experiment 2)	DMEIILR%iTRAQ_8plex_Nterm::::::::%sample_4%cmpd_231
5982	Q54714	DMEIILR	2	5.96246	5.342e-08	1	597.421	0	iTRAQ_8plex_Nterm::::::::	14.4587	13.2341	10.0584	6.3078	3.0351	2.2448	File: Phospho_Syn6803_14.wiff, Sample: Phospho_Syn6803_14 (sample number 1), Elution: 50.167 to 50.491 min, Period: 1, Cycle(s): 913-916 (Experiment 2)	DMEIILR%iTRAQ_8plex_Nterm::::::::%sample_2%cmpd_223
5982	Q54714	MFDVFTR	2	5.24913	3.515e-06	1	610.427	0	iTRAQ_8plex_Nterm::::::::	2.7412	3.733	4.7427	2.6431	1.137	1.2289	File: Phospho_Syn6803_22.wiff, Sample: Phospho_Syn6803_22 (sample number 1), Elution: 69.867 to 70.412 min, Period: 1, Cycle(s): 1097-1102 (Experiment 2)	MFDVFTR%iTRAQ_8plex_Nterm::::::::%sample_6%cmpd_333
5982	Q54714	MFDVFTR	2	5.3874	1.501e-06	1	610.411	0	iTRAQ_8plex_Nterm::::::::	1.8085	2.6915	3.4627	1.8948	1.4356	1.4321	File: Phospho_Syn6803_16.wiff, Sample: Phospho_Syn6803_16 (sample number 1), Elution: 100.114 to 100.404 min, Period: 1, Cycle(s): 2783-2788 (Experiment 2)	MFDVFTR%iTRAQ_8plex_Nterm::::::::%sample_3%cmpd_339
5982	Q54714	MFDVFTR	2	5.42692	1.204e-06	1	610.414	0	iTRAQ_8plex_Nterm::::::::	1.6097	2.2968	2.4501	1.5494	0.4336	0.6144	File: Phospho_Syn6803_16.wiff, Sample: Phospho_Syn6803_16 (sample number 1), Elution: 94.519 to 94.706 min, Period: 1, Cycle(s): 2554-2555, 2557-2558 (Experiment 2)	MFDVFTR%iTRAQ_8plex_Nterm::::::::%sample_3%cmpd_325
5982	Q54714	MFDVFTR	2	5.62108	4.175e-07	1	610.424	0	iTRAQ_8plex_Nterm::::::::	6.7891	9.5012	11.7683	6.6197	2.0234	2.3464	File: Phospho_Syn6803_20.wiff, Sample: Phospho_Syn6803_20 (sample number 1), Elution: 68.655 to 68.945 min, Period: 1, Cycle(s): 1360-1365 (Experiment 2)	MFDVFTR%iTRAQ_8plex_Nterm::::::::%sample_5%cmpd_297
5982	Q54714	MFDVFTR	2	5.23212	3.016e-06	1	618.411	0	iTRAQ_8plex_Nterm:Oxidation_M:::::::	86.9883	123.48	128.24	76.8047	28.7169	39.3087	File: Phospho_Syn6803_16.wiff, Sample: Phospho_Syn6803_16 (sample number 1), Elution: 45.306 to 45.953 min, Period: 1, Cycle(s): 901-904 (Experiment 2), 905-906 (Experiment 3)	MFDVFTR%iTRAQ_8plex_Nterm:Oxidation_M:::::::%sample_3%cmpd_203
5982	Q54714	DMEIILR	2	5.31188	2.712e-06	1	597.43	0	iTRAQ_8plex_Nterm::::::::	47.0453	42.8502	48.7205	34.7531	15.6474	12.9611	File: Phospho_Syn6803_16.wiff, Sample: Phospho_Syn6803_16 (sample number 1), Elution: 52.37 to 52.915 min, Period: 1, Cycle(s): 981-986 (Experiment 2)	DMEIILR%iTRAQ_8plex_Nterm::::::::%sample_3%cmpd_236
5982	Q54714	MFDVFTR	2	5.67783	3.001e-07	1	610.421	0	iTRAQ_8plex_Nterm::::::::	2.5708	3.6093	4.4752	2.6095	0.7756	0.9434	File: Phospho_Syn6803_18.wiff, Sample: Phospho_Syn6803_18 (sample number 1), Elution: 73.098 to 73.388 min, Period: 1, Cycle(s): 1191-1196 (Experiment 2)	MFDVFTR%iTRAQ_8plex_Nterm::::::::%sample_4%cmpd_316
5982	Q54714	MFDVFTR	2	5.16996	5.151e-06	1	610.421	0	iTRAQ_8plex_Nterm::::::::	1.212	1.6596	1.8579	1.1033	0.5058	0.4886	File: Phospho_Syn6803_20.wiff, Sample: Phospho_Syn6803_20 (sample number 1), Elution: 71.139 to 71.31 min, Period: 1, Cycle(s): 1446-1449 (Experiment 2)	MFDVFTR%iTRAQ_8plex_Nterm::::::::%sample_5%cmpd_304
5982	Q54714	MFDVFTR	2	5.48796	8.539e-07	1	610.415	0	iTRAQ_8plex_Nterm::::::::	4.9237	6.8192	7.145	4.3124	1.3248	1.703	File: Phospho_Syn6803_16.wiff, Sample: Phospho_Syn6803_16 (sample number 1), Elution: 76.324 to 76.495 min, Period: 1, Cycle(s): 1658-1661 (Experiment 2)	MFDVFTR%iTRAQ_8plex_Nterm::::::::%sample_3%cmpd_302
5982	Q54714	DMEIILR	2	5.31211	2.709e-06	1	597.429	0	iTRAQ_8plex_Nterm::::::::	79.5084	73.7545	82.6297	63.7434	26.6072	21.0502	File: Phospho_Syn6803_16.wiff, Sample: Phospho_Syn6803_16 (sample number 1), Elution: 50.821 to 51.366 min, Period: 1, Cycle(s): 967-972 (Experiment 2)	DMEIILR%iTRAQ_8plex_Nterm::::::::%sample_3%cmpd_231
5982	Q54714	GDCSAIVAEIAGYFDR	3	9.26882	8.941e-19	1	679.768	0	iTRAQ_8plex_Nterm:::MMTS::::::::::::::		0.0143	0.0334	0.0288			File: Phospho_Syn6803_28.wiff, Sample: Phospho_Syn6803_28 (sample number 1), Elution: 114.111 to 114.417 min, Period: 1, Cycle(s): 3407-3410, 3412-3413 (Experiment 2)	GDCSAIVAEIAGYFDR%iTRAQ_8plex_Nterm:::MMTS::::::::::::::%sample_9%cmpd_433
5982	Q54714	MFDVFTR	2	5.16758	5.099e-06	1	610.416	0	iTRAQ_8plex_Nterm::::::::	1.5197	2.5822	3.2859	1.8948	1.3393	1.3643	File: Phospho_Syn6803_16.wiff, Sample: Phospho_Syn6803_16 (sample number 1), Elution: 98.838 to 99.145 min, Period: 1, Cycle(s): 2743-2746, 2748-2749 (Experiment 2)	MFDVFTR%iTRAQ_8plex_Nterm::::::::%sample_3%cmpd_334
5982	Q54714	MFDVFTR	2	5.08573	7.691e-06	1	610.413	0	iTRAQ_8plex_Nterm::::::::	1.4866	2.04	2.3689	1.2136	0.3661	0.5128	File: Phospho_Syn6803_16.wiff, Sample: Phospho_Syn6803_16 (sample number 1), Elution: 112.742 to 113.286 min, Period: 1, Cycle(s): 2930-2935 (Experiment 3)	MFDVFTR%iTRAQ_8plex_Nterm::::::::%sample_3%cmpd_400
5982	Q54714	MFDVFTR	2	5.07166	8.282e-06	1	610.41	0	iTRAQ_8plex_Nterm::::::::	1.5813	2.178	2.431	1.535	0.5974	0.7063	File: Phospho_Syn6803_16.wiff, Sample: Phospho_Syn6803_16 (sample number 1), Elution: 105.883 to 106.428 min, Period: 1, Cycle(s): 2868-2869, 2872-2873 (Experiment 2), 2870-2871 (Experiment 3)	MFDVFTR%iTRAQ_8plex_Nterm::::::::%sample_3%cmpd_371
5982	Q54714	MFDVFTR	2	5.70748	2.465e-07	1	610.417	0	iTRAQ_8plex_Nterm::::::::	0.5681	0.9463	1.1701	0.5229	0.2553	0.2032	File: Phospho_Syn6803_16.wiff, Sample: Phospho_Syn6803_16 (sample number 1), Elution: 95.931 to 95.982 min, Period: 1, Cycle(s): 2602-2603 (Experiment 2)	MFDVFTR%iTRAQ_8plex_Nterm::::::::%sample_3%cmpd_330
5982	Q54714	YVTYATFTGDASVLEDR	3	8.5536	4.832e-16	1	738.145	0	iTRAQ_8plex_Nterm::::::::::::::::::	0.303	0.3329	0.4585	0.259	0.1686	0.0484	File: Phospho_Syn6803_12.wiff, Sample: Phospho_Syn6803_12 (sample number 1), Elution: 76.572 to 76.793 min, Period: 1, Cycle(s): 1144-1145 (Experiment 2), 1142-1143 (Experiment 3)	YVTYATFTGDASVLEDR%iTRAQ_8plex_Nterm::::::::::::::::::%sample_1%cmpd_325
5982	Q54714	YVTYATFTGDASVLEDR	3	8.80393	5.35e-17	1	738.15	0	iTRAQ_8plex_Nterm::::::::::::::::::	0.0994	0.1617	0.1385	0.1295	0.0434	0.0435	File: Phospho_Syn6803_10.wiff, Sample: Phospho_Syn6803_10 (sample number 1), Elution: 73.641 to 74.185 min, Period: 1, Cycle(s): 1122-1127 (Experiment 2)	YVTYATFTGDASVLEDR%iTRAQ_8plex_Nterm::::::::::::::::::%sample_0%cmpd_313
5982	Q54714	MFDVFTR	2	5.45308	1.015e-06	1	610.408	0	iTRAQ_8plex_Nterm::::::::	0.6439	1.0034	1.28	0.5996	0.2457	0.2516	File: Phospho_Syn6803_16.wiff, Sample: Phospho_Syn6803_16 (sample number 1), Elution: 96.424 to 96.475 min, Period: 1, Cycle(s): 2626-2627 (Experiment 2)	MFDVFTR%iTRAQ_8plex_Nterm::::::::%sample_3%cmpd_331
5982	Q54714	MFDVFTR	2	5.22914	3.832e-06	1	610.425	0	iTRAQ_8plex_Nterm::::::::	1.8796	2.5251	2.6555	1.631	0.8045	0.7983	File: Phospho_Syn6803_20.wiff, Sample: Phospho_Syn6803_20 (sample number 1), Elution: 67.413 to 67.703 min, Period: 1, Cycle(s): 1302-1305, 1307 (Experiment 2)	MFDVFTR%iTRAQ_8plex_Nterm::::::::%sample_5%cmpd_296
5982	Q54714	DMEIILR	2	5.98179	5.518e-08	1	597.432	0	iTRAQ_8plex_Nterm::::::::	0.4024	0.3567	0.4155	0.2207	0.159	0.121	File: Phospho_Syn6803_16.wiff, Sample: Phospho_Syn6803_16 (sample number 1), Elution: 108.096 to 108.198 min, Period: 1, Cycle(s): 2888-2889 (Experiment 3)	DMEIILR%iTRAQ_8plex_Nterm::::::::%sample_3%cmpd_379
5982	Q54714	MFDVFTR	2	5.51302	7.584e-07	1	610.416	0	iTRAQ_8plex_Nterm::::::::	0.6439	0.913	1.1845	0.3885	0.2842	0.1838	File: Phospho_Syn6803_16.wiff, Sample: Phospho_Syn6803_16 (sample number 1), Elution: 96.577 to 96.628 min, Period: 1, Cycle(s): 2630-2631 (Experiment 2)	MFDVFTR%iTRAQ_8plex_Nterm::::::::%sample_3%cmpd_332
5982	Q54714	DMEIILR	2	5.275	3.319e-06	1	597.431	0	iTRAQ_8plex_Nterm::::::::	0.4213	0.5278	0.7737	0.331	0.2312	0.1548	File: Phospho_Syn6803_16.wiff, Sample: Phospho_Syn6803_16 (sample number 1), Elution: 103.722 to 104.148 min, Period: 1, Cycle(s): 2843-2844 (Experiment 2), 2845-2846 (Experiment 3)	DMEIILR%iTRAQ_8plex_Nterm::::::::%sample_3%cmpd_358
5982	Q54714	MFDVFTR	2	5.20964	3.973e-06	1	610.412	0	iTRAQ_8plex_Nterm::::::::	0.3787	0.6753	0.8454	0.3406	0.1493	0.2419	File: Phospho_Syn6803_16.wiff, Sample: Phospho_Syn6803_16 (sample number 1), Elution: 107.551 to 107.875 min, Period: 1, Cycle(s): 2884 (Experiment 2), 2886 (Experiment 3)	MFDVFTR%iTRAQ_8plex_Nterm::::::::%sample_3%cmpd_377
5982	Q54714	DMEIILR	2	5.63175	4.46e-07	1	597.43	0	iTRAQ_8plex_Nterm::::::::	0.3172	0.3281	0.3009	0.2638	0.1831	0.1016	File: Phospho_Syn6803_16.wiff, Sample: Phospho_Syn6803_16 (sample number 1), Elution: 105.05 to 105.152 min, Period: 1, Cycle(s): 2855-2856 (Experiment 3)	DMEIILR%iTRAQ_8plex_Nterm::::::::%sample_3%cmpd_362
5982	Q54714	MFDVFTR	2	5.58505	4.906e-07	1	610.415	0	iTRAQ_8plex_Nterm::::::::	0.6912	0.8845	1.1893	0.6668	0.1782	0.2032	File: Phospho_Syn6803_16.wiff, Sample: Phospho_Syn6803_16 (sample number 1), Elution: 95.54 to 95.591 min, Period: 1, Cycle(s): 2584-2585 (Experiment 2)	MFDVFTR%iTRAQ_8plex_Nterm::::::::%sample_3%cmpd_329
5982	Q54714	MFDVFTR	2	5.09051	7.856e-06	1	610.421	0	iTRAQ_8plex_Nterm::::::::	0.4971	0.8227	0.9122	0.4701	0.1204	0.2225	File: Phospho_Syn6803_20.wiff, Sample: Phospho_Syn6803_20 (sample number 1), Elution: 71.412 to 71.463 min, Period: 1, Cycle(s): 1452-1453 (Experiment 2)	MFDVFTR%iTRAQ_8plex_Nterm::::::::%sample_5%cmpd_305
5982	Q54714	DMEIILR	2	5.72827	2.537e-07	1	597.428	0	iTRAQ_8plex_Nterm::::::::	0.3125	0.2948	0.3439	0.2446		0.0581	File: Phospho_Syn6803_16.wiff, Sample: Phospho_Syn6803_16 (sample number 1), Elution: 100.71 to 100.812 min, Period: 1, Cycle(s): 2798-2799 (Experiment 2)	DMEIILR%iTRAQ_8plex_Nterm::::::::%sample_3%cmpd_342
5982	Q54714	MFDVFTR	2	5.03333	1.036e-05	1	610.416	0	iTRAQ_8plex_Nterm::::::::	0.7244	0.9939	1.1606	0.6716	0.2409	0.329	File: Phospho_Syn6803_16.wiff, Sample: Phospho_Syn6803_16 (sample number 1), Elution: 94.876 to 94.927 min, Period: 1, Cycle(s): 2565-2566 (Experiment 2)	MFDVFTR%iTRAQ_8plex_Nterm::::::::%sample_3%cmpd_326
5982	Q54714	GEYLSGSQLDALSATVAEGNKR	4	9.93617	1.101e-21	1	719.761	1	iTRAQ_8plex_Nterm:::::::::::::::::::::iTRAQ_8plex_K::	0.3314	0.466	0.7069	0.4893	0.1445	0.4257	File: Phospho_Syn6803_24.wiff, Sample: Phospho_Syn6803_24 (sample number 1), Elution: 60.724 to 60.826 min, Period: 1, Cycle(s): 1005-1006 (Experiment 2)	GEYLSGSQLDALSATVAEGNKR%iTRAQ_8plex_Nterm:::::::::::::::::::::iTRAQ_8plex_K::%sample_7%cmpd_291
5982	Q54714	DMEIILR	2	5.48933	1.009e-06	1	597.431	0	iTRAQ_8plex_Nterm::::::::	0.3882	0.3281	0.3534	0.2063	0.053	0.121	File: Phospho_Syn6803_16.wiff, Sample: Phospho_Syn6803_16 (sample number 1), Elution: 101.986 to 102.089 min, Period: 1, Cycle(s): 2814-2815 (Experiment 3)	DMEIILR%iTRAQ_8plex_Nterm::::::::%sample_3%cmpd_348
5982	Q54714	MFDVFTR	2	5.868	9.924e-08	1	610.425	0	iTRAQ_8plex_Nterm::::::::	0.2604	0.3139	0.3343	0.2159	0.0819	0.1403	File: Phospho_Syn6803_24.wiff, Sample: Phospho_Syn6803_24 (sample number 1), Elution: 69.9 to 70.002 min, Period: 1, Cycle(s): 1087-1088 (Experiment 3)	MFDVFTR%iTRAQ_8plex_Nterm::::::::%sample_7%cmpd_341
5982	Q54714	DMEIILR	2	5.8794	1.05e-07	1	597.434	0	iTRAQ_8plex_Nterm::::::::	0.2793	0.2806	0.3964	0.3166	0.106	0.0871	File: Phospho_Syn6803_16.wiff, Sample: Phospho_Syn6803_16 (sample number 1), Elution: 108.538 to 108.64 min, Period: 1, Cycle(s): 2892-2893 (Experiment 3)	DMEIILR%iTRAQ_8plex_Nterm::::::::%sample_3%cmpd_381
5982	Q54714	DMEIILR	2	6.28709	8.087e-09	1	597.432	0	iTRAQ_8plex_Nterm::::::::	0.303	0.3662	0.3487	0.2111	0.0963	0.0871	File: Phospho_Syn6803_16.wiff, Sample: Phospho_Syn6803_16 (sample number 1), Elution: 105.288 to 105.339 min, Period: 1, Cycle(s): 2859-2860 (Experiment 2)	DMEIILR%iTRAQ_8plex_Nterm::::::::%sample_3%cmpd_364
5982	Q54714	ALFAEQPQLIQPGGNAYTSR	3	8.01711	3.031e-14	1	827.241	0	iTRAQ_8plex_Nterm:::::::::::::::METH_core::::::	0.1231	0.1094	0.4919	0.0959	0.0337	0.0387	File: Phospho_Syn6803_10.wiff, Sample: Phospho_Syn6803_10 (sample number 1), Elution: 72.977 to 73.521 min, Period: 1, Cycle(s): 1116-1121 (Experiment 2)	ALFAEQPQLIQPGGNAYTSR%iTRAQ_8plex_Nterm:::::::::::::::METH_core::::::%sample_0%cmpd_309
5982	Q54714	DMEIILR	2	5.9054	8.795e-08	1	597.431	0	iTRAQ_8plex_Nterm::::::::	0.3788	0.4422	0.363	0.3022	0.0434	0.1016	File: Phospho_Syn6803_16.wiff, Sample: Phospho_Syn6803_16 (sample number 1), Elution: 109.644 to 109.747 min, Period: 1, Cycle(s): 2902-2903 (Experiment 3)	DMEIILR%iTRAQ_8plex_Nterm::::::::%sample_3%cmpd_386
5982	Q54714	GEYLSGSQLDALSATVAEGNKR	4	8.92169	1.837e-17	1	719.51	1	iTRAQ_8plex_Nterm:::::::::::::::::::::iTRAQ_8plex_K::	2.7886	2.9341	4.5326	2.9405	1.214	1.3402	File: Phospho_Syn6803_22.wiff, Sample: Phospho_Syn6803_22 (sample number 1), Elution: 60.454 to 60.897 min, Period: 1, Cycle(s): 1013-1016 (Experiment 2), 1011-1012 (Experiment 3)	GEYLSGSQLDALSATVAEGNKR%iTRAQ_8plex_Nterm:::::::::::::::::::::iTRAQ_8plex_K::%sample_6%cmpd_287
5982	Q54714	RIDSVNR	3	8.37768	2.861e-15	1	388.616	1	iTRAQ_8plex_Nterm::::::::	0.0852	0.1284		0.0624			File: Phospho_Syn6803_26.wiff, Sample: Phospho_Syn6803_26 (sample number 1), Elution: 23.904 to 24.006 min, Period: 1, Cycle(s): 717-718 (Experiment 2)	RIDSVNR%iTRAQ_8plex_Nterm::::::::%sample_8%cmpd_99
5982	Q54714	GDCSAIVAEIAGYFDR	3	8.42885	1.745e-15	1	679.759	0	iTRAQ_8plex_Nterm:::MMTS::::::::::::::	0.0237		0.0287	0.0192	0.0289	0.0097	File: Phospho_Syn6803_14.wiff, Sample: Phospho_Syn6803_14 (sample number 1), Elution: 115.34 to 115.391 min, Period: 1, Cycle(s): 3017-3018 (Experiment 2)	GDCSAIVAEIAGYFDR%iTRAQ_8plex_Nterm:::MMTS::::::::::::::%sample_2%cmpd_386
5982	Q54714	YVTYATFTGDASVLEDR	3	8.84889	3.536e-17	1	738.151	0	iTRAQ_8plex_Nterm::::::::::::::::::	0.0379	0.0285	0.1433	0.1151	0.0626	0.029	File: Phospho_Syn6803_10.wiff, Sample: Phospho_Syn6803_10 (sample number 1), Elution: 72.637 to 72.858 min, Period: 1, Cycle(s): 1114-1115 (Experiment 2), 1112-1113 (Experiment 3)	YVTYATFTGDASVLEDR%iTRAQ_8plex_Nterm::::::::::::::::::%sample_0%cmpd_305
5982	Q54714	RIDSVNR	3	7.80469	3.161e-13	1	388.617	1	iTRAQ_8plex_Nterm::::::::	0.2272	0.2045	0.2627	0.072		0.0726	File: Phospho_Syn6803_26.wiff, Sample: Phospho_Syn6803_26 (sample number 1), Elution: 24.346 to 24.67 min, Period: 1, Cycle(s): 721-724 (Experiment 2)	RIDSVNR%iTRAQ_8plex_Nterm::::::::%sample_8%cmpd_103
5982	Q54714	DMEIILR	2	5.80154	1.643e-07	1	597.429	0	iTRAQ_8plex_Nterm::::::::	0.303	0.3186	0.3964	0.2207	0.0675	0.0435	File: Phospho_Syn6803_16.wiff, Sample: Phospho_Syn6803_16 (sample number 1), Elution: 105.543 to 105.594 min, Period: 1, Cycle(s): 2864-2865 (Experiment 2)	DMEIILR%iTRAQ_8plex_Nterm::::::::%sample_3%cmpd_366
5982	Q54714	MFDVFTR	2	6.80875	2.166e-10	1	610.422	0	iTRAQ_8plex_Nterm::::::::	0.213	0.2996	0.3725	0.2542	0.0674	0.0677	File: Phospho_Syn6803_18.wiff, Sample: Phospho_Syn6803_18 (sample number 1), Elution: 110.429 to 110.752 min, Period: 1, Cycle(s): 2281-2284 (Experiment 2)	MFDVFTR%iTRAQ_8plex_Nterm::::::::%sample_4%cmpd_465
5982	Q54714	MFDVFTR	2	5.42222	1.324e-06	1	610.425	0	iTRAQ_8plex_Nterm::::::::	0.2036	0.3139	0.3296	0.1103	0.0819	0.1161	File: Phospho_Syn6803_18.wiff, Sample: Phospho_Syn6803_18 (sample number 1), Elution: 107.518 to 107.841 min, Period: 1, Cycle(s): 2252-2255 (Experiment 3)	MFDVFTR%iTRAQ_8plex_Nterm::::::::%sample_4%cmpd_444
5982	Q54714	YVTYATFTGDASVLEDR	3	8.52964	5.945e-16	1	738.148	0	iTRAQ_8plex_Nterm::::::::::::::::::	0.1136	0.1331	0.1719	0.048	0.0289	0.0435	File: Phospho_Syn6803_10.wiff, Sample: Phospho_Syn6803_10 (sample number 1), Elution: 70.1 to 70.203 min, Period: 1, Cycle(s): 1090-1091 (Experiment 2)	YVTYATFTGDASVLEDR%iTRAQ_8plex_Nterm::::::::::::::::::%sample_0%cmpd_290
5982	Q54714	DMEIILR	2	5.37762	1.774e-06	1	597.427	0	iTRAQ_8plex_Nterm::::::::	0.3409	0.2948	0.3248	0.1967	0.0723	0.1451	File: Phospho_Syn6803_16.wiff, Sample: Phospho_Syn6803_16 (sample number 1), Elution: 100.557 to 100.608 min, Period: 1, Cycle(s): 2794-2795 (Experiment 2)	DMEIILR%iTRAQ_8plex_Nterm::::::::%sample_3%cmpd_340
5982	Q54714	MFDVFTR	2	6.04396	3.308e-08	1	610.419	0	iTRAQ_8plex_Nterm::::::::	0.1988	0.1759	0.2149	0.2398	0.0145	0.0677	File: Phospho_Syn6803_18.wiff, Sample: Phospho_Syn6803_18 (sample number 1), Elution: 89.852 to 89.903 min, Period: 1, Cycle(s): 1873-1874 (Experiment 2)	MFDVFTR%iTRAQ_8plex_Nterm::::::::%sample_4%cmpd_354
5982	Q54714	ALFAEQPQLIQPGGNAYTSR	3	7.53594	1.357e-12	1	827.242	0	iTRAQ_8plex_Nterm:::::::::::::::METH_core::::::	0.0663	0.0761	0.2913	0.0528	0.0048	0.0048	File: Phospho_Syn6803_10.wiff, Sample: Phospho_Syn6803_10 (sample number 1), Elution: 68.552 to 68.654 min, Period: 1, Cycle(s): 1076-1077 (Experiment 2)	ALFAEQPQLIQPGGNAYTSR%iTRAQ_8plex_Nterm:::::::::::::::METH_core::::::%sample_0%cmpd_283
5982	Q54714	MFDVFTR	2	6.2805	7.256e-09	1	610.417	0	iTRAQ_8plex_Nterm::::::::	0.1042	0.2283	0.3487	0.1679	0.0771	0.1306	File: Phospho_Syn6803_18.wiff, Sample: Phospho_Syn6803_18 (sample number 1), Elution: 108.301 to 108.522 min, Period: 1, Cycle(s): 2262-2263 (Experiment 2), 2260-2261 (Experiment 3)	MFDVFTR%iTRAQ_8plex_Nterm::::::::%sample_4%cmpd_450
5982	Q54714	GDCSAIVAEIAGYFDR	2	5.83428	1.594e-07	1	1019.18	0	iTRAQ_8plex_Nterm:::MMTS::::::::::::::	0.4072	0.4137	0.4203	0.3406	0.1012	0.1451	File: Phospho_Syn6803_18.wiff, Sample: Phospho_Syn6803_18 (sample number 1), Elution: 112.863 to 112.965 min, Period: 1, Cycle(s): 2303-2304 (Experiment 2)	GDCSAIVAEIAGYFDR%iTRAQ_8plex_Nterm:::MMTS::::::::::::::%sample_4%cmpd_481
5982	Q54714	MFDVFTR	2	6.04634	3.112e-08	1	610.414	0	iTRAQ_8plex_Nterm::::::::	0.0805	0.1807	0.2961	0.1103	0.0337	0.0484	File: Phospho_Syn6803_18.wiff, Sample: Phospho_Syn6803_18 (sample number 1), Elution: 94.293 to 94.344 min, Period: 1, Cycle(s): 2038-2039 (Experiment 2)	MFDVFTR%iTRAQ_8plex_Nterm::::::::%sample_4%cmpd_371
5982	Q54714	MFDVFTR	2	5.99523	4.267e-08	1	610.415	0	iTRAQ_8plex_Nterm::::::::	0.1042	0.1284	0.1672	0.0576	0.0674	0.0774	File: Phospho_Syn6803_18.wiff, Sample: Phospho_Syn6803_18 (sample number 1), Elution: 98.616 to 98.667 min, Period: 1, Cycle(s): 2158-2159 (Experiment 2)	MFDVFTR%iTRAQ_8plex_Nterm::::::::%sample_4%cmpd_389
5982	Q54714	MFDVFTR	2	5.42721	1.231e-06	1	610.416	0	iTRAQ_8plex_Nterm::::::::	0.1846	0.233	0.191	0.1535	0.0434	0.0194	File: Phospho_Syn6803_18.wiff, Sample: Phospho_Syn6803_18 (sample number 1), Elution: 94.838 to 94.889 min, Period: 1, Cycle(s): 2060-2061 (Experiment 2)	MFDVFTR%iTRAQ_8plex_Nterm::::::::%sample_4%cmpd_373
5982	Q54714	ETYVALGVPGASVAAGVQK	3	6.99331	1.007e-10	1	809.27	0	iTRAQ_8plex_Nterm:::::::::::::::::::iTRAQ_8plex_K:	0.2367	0.1522	0.1385	0.0576	0.0867	0.0435	File: Phospho_Syn6803_18.wiff, Sample: Phospho_Syn6803_18 (sample number 1), Elution: 109.646 to 109.969 min, Period: 1, Cycle(s): 2273-2276 (Experiment 3)	ETYVALGVPGASVAAGVQK%iTRAQ_8plex_Nterm:::::::::::::::::::iTRAQ_8plex_K:%sample_4%cmpd_461
5982	Q54714	MFDVFTR	2	5.36241	1.724e-06	1	610.412	0	iTRAQ_8plex_Nterm::::::::	0.1894	0.195	0.3152	0.1295	0.0241	0.0484	File: Phospho_Syn6803_18.wiff, Sample: Phospho_Syn6803_18 (sample number 1), Elution: 93.068 to 93.119 min, Period: 1, Cycle(s): 1996-1997 (Experiment 2)	MFDVFTR%iTRAQ_8plex_Nterm::::::::%sample_4%cmpd_365
5982	Q54714	ALFAEQPQLIQPGGNAYTSR	3	7.24854	1.18e-11	1	827.242	0	iTRAQ_8plex_Nterm:::::::::::::::METH_core::::::	0.0663	0.0999	0.1242	0.0528	0.0289	0.0097	File: Phospho_Syn6803_10.wiff, Sample: Phospho_Syn6803_10 (sample number 1), Elution: 76.176 to 76.398 min, Period: 1, Cycle(s): 1146-1147 (Experiment 2), 1144-1145 (Experiment 3)	ALFAEQPQLIQPGGNAYTSR%iTRAQ_8plex_Nterm:::::::::::::::METH_core::::::%sample_0%cmpd_324
5982	Q54714	MFDVFTR	2	5.38916	1.557e-06	1	610.424	0	iTRAQ_8plex_Nterm::::::::	0.1562	0.3139	0.3104	0.2159	0.0626	0.0532	File: Phospho_Syn6803_18.wiff, Sample: Phospho_Syn6803_18 (sample number 1), Elution: 102.139 to 102.309 min, Period: 1, Cycle(s): 2200-2201 (Experiment 2), 2198-2199 (Experiment 3)	MFDVFTR%iTRAQ_8plex_Nterm::::::::%sample_4%cmpd_412
5982	Q54714	MFDVFTR	2	5.47857	9.433e-07	1	610.424	0	iTRAQ_8plex_Nterm::::::::	0.142	0.1569	0.1481	0.1439	0.0674	0.0339	File: Phospho_Syn6803_18.wiff, Sample: Phospho_Syn6803_18 (sample number 1), Elution: 95.91 to 95.961 min, Period: 1, Cycle(s): 2098-2099 (Experiment 2)	MFDVFTR%iTRAQ_8plex_Nterm::::::::%sample_4%cmpd_376
5982	Q54714	MFDVFTR	2	5.69122	2.712e-07	1	610.418	0	iTRAQ_8plex_Nterm::::::::	0.1799	0.2473	0.3152	0.1103	0.0385	0.0145	File: Phospho_Syn6803_18.wiff, Sample: Phospho_Syn6803_18 (sample number 1), Elution: 92.455 to 92.506 min, Period: 1, Cycle(s): 1970-1971 (Experiment 2)	MFDVFTR%iTRAQ_8plex_Nterm::::::::%sample_4%cmpd_363
5982	Q54714	MFDVFTR	2	5.18065	4.643e-06	1	610.414	0	iTRAQ_8plex_Nterm::::::::	0.1231	0.1997	0.2961	0.0911	0.0434	0.0581	File: Phospho_Syn6803_18.wiff, Sample: Phospho_Syn6803_18 (sample number 1), Elution: 96.318 to 96.369 min, Period: 1, Cycle(s): 2112-2113 (Experiment 2)	MFDVFTR%iTRAQ_8plex_Nterm::::::::%sample_4%cmpd_378
5982	Q54714	GDCSAIVAEIAGYFDR	2	6.21969	1.295e-08	1	1019.16	0	iTRAQ_8plex_Nterm:::MMTS::::::::::::::	0.2509	0.2615	0.1958	0.1007	0.0482	0.0435	File: Phospho_Syn6803_12.wiff, Sample: Phospho_Syn6803_12 (sample number 1), Elution: 114.185 to 114.355 min, Period: 1, Cycle(s): 1484-1485 (Experiment 2), 1482-1483 (Experiment 3)	GDCSAIVAEIAGYFDR%iTRAQ_8plex_Nterm:::MMTS::::::::::::::%sample_1%cmpd_499
5982	Q54714	MFDVFTR	2	5.36378	1.793e-06	1	610.419	0	iTRAQ_8plex_Nterm::::::::	0.0426	0.1759	0.2245	0.1487	0.0385	0.0532	File: Phospho_Syn6803_18.wiff, Sample: Phospho_Syn6803_18 (sample number 1), Elution: 97.833 to 97.935 min, Period: 1, Cycle(s): 2150-2151 (Experiment 3)	MFDVFTR%iTRAQ_8plex_Nterm::::::::%sample_4%cmpd_385
5982	Q54714	MFDVFTR	2	5.14636	6.108e-06	1	610.427	0	iTRAQ_8plex_Nterm::::::::	0.1704	0.3662	0.3773	0.1631	0.0385	0.0774	File: Phospho_Syn6803_18.wiff, Sample: Phospho_Syn6803_18 (sample number 1), Elution: 100.811 to 101.135 min, Period: 1, Cycle(s): 2186-2189 (Experiment 3)	MFDVFTR%iTRAQ_8plex_Nterm::::::::%sample_4%cmpd_405
5982	Q54714	MFDVFTR	2	5.76182	1.872e-07	1	610.425	0	iTRAQ_8plex_Nterm::::::::	0.1089	0.1284	0.1863	0.1199	0.0385	0.0774	File: Phospho_Syn6803_18.wiff, Sample: Phospho_Syn6803_18 (sample number 1), Elution: 101.475 to 101.577 min, Period: 1, Cycle(s): 2192-2193 (Experiment 3)	MFDVFTR%iTRAQ_8plex_Nterm::::::::%sample_4%cmpd_407
5982	Q54714	MFDVFTR	2	5.22118	3.911e-06	1	610.419	0	iTRAQ_8plex_Nterm::::::::	0.1846	0.1284	0.2675	0.0959	0.0482	0.0387	File: Phospho_Syn6803_18.wiff, Sample: Phospho_Syn6803_18 (sample number 1), Elution: 96.131 to 96.182 min, Period: 1, Cycle(s): 2106-2107 (Experiment 2)	MFDVFTR%iTRAQ_8plex_Nterm::::::::%sample_4%cmpd_377
5982	Q54714	MFDVFTR	2	5.31302	2.534e-06	1	610.431	0	iTRAQ_8plex_Nterm::::::::	0.1657	0.1617	0.2579	0.0672	0.0337	0.0484	File: Phospho_Syn6803_18.wiff, Sample: Phospho_Syn6803_18 (sample number 1), Elution: 97.493 to 97.544 min, Period: 1, Cycle(s): 2146-2147 (Experiment 2)	MFDVFTR%iTRAQ_8plex_Nterm::::::::%sample_4%cmpd_383
5982	Q54714	ALFAEQPQLIQPGGNAYTSR	3	6.80548	2.82e-10	1	827.239	0	iTRAQ_8plex_Nterm:::::::::::::::METH_core::::::	0.0757	0.0523	0.1719	0.024	0.0048	0.0097	File: Phospho_Syn6803_10.wiff, Sample: Phospho_Syn6803_10 (sample number 1), Elution: 71.973 to 72.075 min, Period: 1, Cycle(s): 1106-1107 (Experiment 3)	ALFAEQPQLIQPGGNAYTSR%iTRAQ_8plex_Nterm:::::::::::::::METH_core::::::%sample_0%cmpd_299
5982	Q54714	VVSQADAR	2	5.2327	3.091e-06	1	575.407	0	iTRAQ_8plex_Nterm:::::::::	0.0615	0.1046	0.0287	0.0288	0.0337		File: Phospho_Syn6803_16.wiff, Sample: Phospho_Syn6803_16 (sample number 1), Elution: 6.73 to 6.781 min, Period: 1, Cycle(s): 396-397 (Experiment 2)	VVSQADAR%iTRAQ_8plex_Nterm:::::::::%sample_3%cmpd_0
5982	Q54714	YVTYATFTGDASVLEDR	3	6.01589	7.066e-08	1	738.153	0	iTRAQ_8plex_Nterm::::::::::::::::::	0.0473	0.0476	0.0478	0.024	0.0193	0.029	File: Phospho_Syn6803_10.wiff, Sample: Phospho_Syn6803_10 (sample number 1), Elution: 72.092 to 72.194 min, Period: 1, Cycle(s): 1108-1109 (Experiment 2)	YVTYATFTGDASVLEDR%iTRAQ_8plex_Nterm::::::::::::::::::%sample_0%cmpd_301
5982	Q54714	ALFAEQPQLIQPGGNAYTSR	3	5.06269	1.157e-05	1	827.24	0	iTRAQ_8plex_Nterm:::::::::::::::METH_core::::::	0.0189	0.0713	0.0812	0.0432	0.0145		File: Phospho_Syn6803_10.wiff, Sample: Phospho_Syn6803_10 (sample number 1), Elution: 77.845 to 77.947 min, Period: 1, Cycle(s): 1160-1161 (Experiment 2)	ALFAEQPQLIQPGGNAYTSR%iTRAQ_8plex_Nterm:::::::::::::::METH_core::::::%sample_0%cmpd_332
5981	Q05972_CHAIN_0	INLVQDLVPILEQVAR	2	10.5436	1.223e-24	1	1062.53	0	iTRAQ_8plex_Nterm:::::::::::::::::	0.7006	0.58	1.1031	0.7817	0.1397	0.4982	File: Phospho_11.wiff, Sample: Phospho_11 (sample number 1), Elution: 101.136 to 101.682 min, Period: 1, Cycle(s): 1779-1784 (Experiment 3)	INLVQDLVPILEQVAR%iTRAQ_8plex_Nterm:::::::::::::::::%sample_0%cmpd_387
5981	Q05972_CHAIN_0	ATDFLVAR	2	6.05095	6.768e-08	1	598.8	0	iTRAQ_8plex_Nterm:::::::::	0.6295	0.523	0.8882	0.5707	0.1445	0.4644	File: Phospho_15.wiff, Sample: Phospho_15 (sample number 1), Elution: 32.268 to 32.371 min, Period: 1, Cycle(s): 903-904 (Experiment 2)	ATDFLVAR%iTRAQ_8plex_Nterm:::::::::%sample_2%cmpd_126
5981	Q05972_CHAIN_0	ATDFLVAR	2	5.89339	1.778e-07	1	598.795	0	iTRAQ_8plex_Nterm:::::::::	0.6296	0.7607	1.2654	1.0455	0.2312	0.8078	File: Phospho_15.wiff, Sample: Phospho_15 (sample number 1), Elution: 31.928 to 32.03 min, Period: 1, Cycle(s): 899-900 (Experiment 3)	ATDFLVAR%iTRAQ_8plex_Nterm:::::::::%sample_2%cmpd_121
5981	Q05972_CHAIN_0	INLVQDLVPILEQVAR	3	10.8507	9.4e-26	1	708.688	0	iTRAQ_8plex_Nterm:::::::::::::::::	0.0379	0.0713	0.0478	0.0576		0.0242	File: Phospho_11.wiff, Sample: Phospho_11 (sample number 1), Elution: 101.034 to 101.58 min, Period: 1, Cycle(s): 1779-1784 (Experiment 2)	INLVQDLVPILEQVAR%iTRAQ_8plex_Nterm:::::::::::::::::%sample_0%cmpd_388
5981	Q05972_CHAIN_0	MEAVLEDPR	2	5.93168	8.846e-08	1	682.298	0	iTRAQ_8plex_Nterm::::::::::	2.1537	2.2298	3.9299	2.6857	1.2379	1.8768	File: Phospho_15.wiff, Sample: Phospho_15 (sample number 1), Elution: 35.026 to 35.349 min, Period: 1, Cycle(s): 927-930 (Experiment 3)	MEAVLEDPR%iTRAQ_8plex_Nterm::::::::::%sample_2%cmpd_140
5981	Q05972_CHAIN_0	IKEHAQPVGDSK	3	6.96959	1.208e-10	1	741.039	1	iTRAQ_8plex_Nterm::iTRAQ_8plex_K::::::::::iTRAQ_8plex_K:	0.8757	0.8178	2.0056	1.2661	0.2408	0.9481	File: Phospho_27.wiff, Sample: Phospho_27 (sample number 1), Elution: 17.817 to 18.362 min, Period: 1, Cycle(s): 489-494 (Experiment 3)	IKEHAQPVGDSK%iTRAQ_8plex_Nterm::iTRAQ_8plex_K::::::::::iTRAQ_8plex_K:%sample_8%cmpd_86
5981	Q05972_CHAIN_0	ALPAPLKR	3	6.29572	1.821e-08	1	491.946	1	iTRAQ_8plex_Nterm:::::::iTRAQ_8plex_K::	0.426	0.309	0.8452	0.4844	0.0771	0.416	File: Phospho_21.wiff, Sample: Phospho_21 (sample number 1), Elution: 24.677 to 24.779 min, Period: 1, Cycle(s): 576-577 (Experiment 2)	ALPAPLKR%iTRAQ_8plex_Nterm:::::::iTRAQ_8plex_K::%sample_5%cmpd_130
5981	Q05972_CHAIN_0	VGAATETEMKDR	3	5.71714	5.742e-07	1	639.289	1	iTRAQ_8plex_Nterm::::::::::iTRAQ_8plex_K:::	0.2603	0.1189	0.5205	0.4172	0.2023	0.3338	File: Phospho_21.wiff, Sample: Phospho_21 (sample number 1), Elution: 21.357 to 21.46 min, Period: 1, Cycle(s): 546-547 (Experiment 2)	VGAATETEMKDR%iTRAQ_8plex_Nterm::::::::::iTRAQ_8plex_K:::%sample_5%cmpd_112
5981	Q05972_CHAIN_0	KINLVQDLVPILEQVAR	3	6.1246	3.773e-08	1	852.769	1	iTRAQ_8plex_Nterm:iTRAQ_8plex_K:::::::::::::::::	0.0899	0.1807	0.3963	0.1726	0.0289	0.1693	File: Phospho_19.wiff, Sample: Phospho_19 (sample number 1), Elution: 83.727 to 84.033 min, Period: 1, Cycle(s): 2445-2446, 2448-2451 (Experiment 2)	KINLVQDLVPILEQVAR%iTRAQ_8plex_Nterm:iTRAQ_8plex_K:::::::::::::::::%sample_4%cmpd_317
5982	Q05972_CHAIN_0	EALATLVVNR	2	9.08356	4.308e-18	1	695.52	0	iTRAQ_8plex_Nterm:::::::::::	4.1663	3.7329	6.2137	4.298	1.1899	3.2124	File: Phospho_Syn6803_14.wiff, Sample: Phospho_Syn6803_14 (sample number 1), Elution: 54.153 to 54.697 min, Period: 1, Cycle(s): 949-954 (Experiment 2)	EALATLVVNR%iTRAQ_8plex_Nterm:::::::::::%sample_2%cmpd_242
5982	Q05972_CHAIN_0	INLVQDLVPILEQVAR	3	9.84289	3.237e-21	1	708.864	0	iTRAQ_8plex_Nterm:::::::::::::::::	0.0331	0.1284	0.2293	0.1391		0.1403	File: Phospho_Syn6803_10.wiff, Sample: Phospho_Syn6803_10 (sample number 1), Elution: 112.72 to 113.164 min, Period: 1, Cycle(s): 1498-1501 (Experiment 2), 1496-1497 (Experiment 3)	INLVQDLVPILEQVAR%iTRAQ_8plex_Nterm:::::::::::::::::%sample_0%cmpd_491
5982	Q05972_CHAIN_0	MEAVLEDPR	2	7.70568	2.213e-13	1	682.454	0	iTRAQ_8plex_Nterm::::::::::	4.2893	4.1657	7.9712	5.0031	2.2883	3.9382	File: Phospho_Syn6803_14.wiff, Sample: Phospho_Syn6803_14 (sample number 1), Elution: 47.288 to 47.833 min, Period: 1, Cycle(s): 887-892 (Experiment 2)	MEAVLEDPR%iTRAQ_8plex_Nterm::::::::::%sample_2%cmpd_204
5982	Q05972_CHAIN_0	ALPAPLKR	3	7.3764	6.098e-12	1	492.064	1	iTRAQ_8plex_Nterm:::::::iTRAQ_8plex_K::	3.4419	2.7391	7.3361	4.9408	1.0021	4.214	File: Phospho_Syn6803_22.wiff, Sample: Phospho_Syn6803_22 (sample number 1), Elution: 36.108 to 36.432 min, Period: 1, Cycle(s): 791-794 (Experiment 3)	ALPAPLKR%iTRAQ_8plex_Nterm:::::::iTRAQ_8plex_K::%sample_6%cmpd_163
5982	Q05972_CHAIN_0	INLVQDLVPILEQVAR	3	8.24478	7.28e-15	1	708.861	0	iTRAQ_8plex_Nterm:::::::::::::::::	0.0237	0.0713	0.1337	0.0624	0.0096	0.0387	File: Phospho_Syn6803_12.wiff, Sample: Phospho_Syn6803_12 (sample number 1), Elution: 113.963 to 114.185 min, Period: 1, Cycle(s): 1482-1483 (Experiment 2), 1480-1481 (Experiment 3)	INLVQDLVPILEQVAR%iTRAQ_8plex_Nterm:::::::::::::::::%sample_1%cmpd_498
5982	Q05972_CHAIN_0	RINITK	3	5.96932	1.513e-07	1	451.693	1	iTRAQ_8plex_Nterm::::::iTRAQ_8plex_K:	0.5871	0.5944	1.409	0.8922	0.554	0.6918	File: Phospho_Syn6803_24.wiff, Sample: Phospho_Syn6803_24 (sample number 1), Elution: 32.268 to 32.37 min, Period: 1, Cycle(s): 747-748 (Experiment 3)	RINITK%iTRAQ_8plex_Nterm::::::iTRAQ_8plex_K:%sample_7%cmpd_154
5982	Q05972_CHAIN_0	KINLVQDLVPILEQVAR	3	5.49794	1.038e-06	1	853.014	1	iTRAQ_8plex_Nterm:iTRAQ_8plex_K:::::::::::::::::	0.0757	0.195	0.3582	0.2302	0.1301	0.1548	File: Phospho_Syn6803_20.wiff, Sample: Phospho_Syn6803_20 (sample number 1), Elution: 102.382 to 102.484 min, Period: 1, Cycle(s): 2309-2310 (Experiment 3)	KINLVQDLVPILEQVAR%iTRAQ_8plex_Nterm:iTRAQ_8plex_K:::::::::::::::::%sample_5%cmpd_432
5982	Q05972_CHAIN_0	KINLVQDLVPILEQVAR	3	5.54459	7.955e-07	1	853.012	1	iTRAQ_8plex_Nterm:iTRAQ_8plex_K:::::::::::::::::	0.1562	0.0666	0.2627	0.2063	0.0771	0.1016	File: Phospho_Syn6803_20.wiff, Sample: Phospho_Syn6803_20 (sample number 1), Elution: 99.948 to 100.05 min, Period: 1, Cycle(s): 2287-2288 (Experiment 3)	KINLVQDLVPILEQVAR%iTRAQ_8plex_Nterm:iTRAQ_8plex_K:::::::::::::::::%sample_5%cmpd_422
5982	Q05971_CHAIN_0	EKPQIGEVVQVGPGK	4	5.11388	1.657e-05	1	620.221	0	iTRAQ_8plex_Nterm::iTRAQ_8plex_K:::::::::::::iTRAQ_8plex_K:	15.4862	13.3579	32.5156	21.7922	19.0872	18.1862	File: Phospho_Syn6803_20.wiff, Sample: Phospho_Syn6803_20 (sample number 1), Elution: 43.667 to 44.212 min, Period: 1, Cycle(s): 842-847 (Experiment 2)	EKPQIGEVVQVGPGK%iTRAQ_8plex_Nterm::iTRAQ_8plex_K:::::::::::::iTRAQ_8plex_K:%sample_5%cmpd_206
5981	Q01952	YATYAMLAGDASILDER	2	12.9286	1.18e-36	1	1082.43	0	iTRAQ_8plex_Nterm::::::::::::::::::	15.0145	22.2506	18.5322	12.7667	8.7421	8.697	File: Phospho_11.wiff, Sample: Phospho_11 (sample number 1), Elution: 62.578 to 63.021 min, Period: 1, Cycle(s): 1422-1423 (Experiment 2), 1418-1421 (Experiment 3)	YATYAMLAGDASILDER%iTRAQ_8plex_Nterm::::::::::::::::::%sample_0%cmpd_199
5981	Q01952	YATYAMLAGDASILDER	2	12.7338	1.458e-35	1	1082.44	0	iTRAQ_8plex_Nterm::::::::::::::::::	3.1146	4.5452	4.0589	2.8584	1.9556	1.9494	File: Phospho_13.wiff, Sample: Phospho_13 (sample number 1), Elution: 62.225 to 62.769 min, Period: 1, Cycle(s): 1212-1217 (Experiment 3)	YATYAMLAGDASILDER%iTRAQ_8plex_Nterm::::::::::::::::::%sample_1%cmpd_259
5981	Q01952	YATYAMLAGDASILDER	2	11.4469	9.261e-29	1	1082.44	0	iTRAQ_8plex_Nterm::::::::::::::::::	0.6485	0.8843	0.7783	0.5467	0.4046	0.2902	File: Phospho_11.wiff, Sample: Phospho_11 (sample number 1), Elution: 64.127 to 64.229 min, Period: 1, Cycle(s): 1432-1433 (Experiment 3)	YATYAMLAGDASILDER%iTRAQ_8plex_Nterm::::::::::::::::::%sample_0%cmpd_204
5981	Q01952	YATYAMLAGDASILDER	2	11.4756	6.65e-29	1	1082.43	0	iTRAQ_8plex_Nterm::::::::::::::::::	0.4544	0.6894	0.4441	0.4652	0.3372	0.3676	File: Phospho_11.wiff, Sample: Phospho_11 (sample number 1), Elution: 64.468 to 64.57 min, Period: 1, Cycle(s): 1436-1437 (Experiment 2)	YATYAMLAGDASILDER%iTRAQ_8plex_Nterm::::::::::::::::::%sample_0%cmpd_206
5981	Q01952	YATYAMLAGDASILDER	3	11.915	4.053e-31	1	721.96	0	iTRAQ_8plex_Nterm::::::::::::::::::	0.2319	0.3518	0.2865	0.1727	0.1349	0.1209	File: Phospho_11.wiff, Sample: Phospho_11 (sample number 1), Elution: 63.804 to 64.348 min, Period: 1, Cycle(s): 1430-1435 (Experiment 2)	YATYAMLAGDASILDER%iTRAQ_8plex_Nterm::::::::::::::::::%sample_0%cmpd_205
5981	Q01952	SYFASGELR	2	7.14197	2.484e-11	1	667.292	0	iTRAQ_8plex_Nterm::::::::::	14.0063	15.39	14.3111	9.9226	5.1441	5.1902	File: Phospho_17.wiff, Sample: Phospho_17 (sample number 1), Elution: 26.482 to 26.584 min, Period: 1, Cycle(s): 735-736 (Experiment 2)	SYFASGELR%iTRAQ_8plex_Nterm::::::::::%sample_3%cmpd_113
5981	Q01952	SYFASGELR	2	7.53566	1.288e-12	1	667.295	0	iTRAQ_8plex_Nterm::::::::::	6.3239	7.5405	7.5256	4.7096	2.9285	2.7184	File: Phospho_17.wiff, Sample: Phospho_17 (sample number 1), Elution: 26.039 to 26.141 min, Period: 1, Cycle(s): 731-732 (Experiment 2)	SYFASGELR%iTRAQ_8plex_Nterm::::::::::%sample_3%cmpd_110
5981	Q01952	YATYAMLAGDASILDER	2	10.8249	7.605e-26	1	1090.43	0	iTRAQ_8plex_Nterm::::::Oxidation_M::::::::::::	0.4828	0.7464	0.6494	0.4172	0.3612	0.3192	File: Phospho_11.wiff, Sample: Phospho_11 (sample number 1), Elution: 57.267 to 57.369 min, Period: 1, Cycle(s): 1370-1371 (Experiment 3)	YATYAMLAGDASILDER%iTRAQ_8plex_Nterm::::::Oxidation_M::::::::::::%sample_0%cmpd_174
5981	Q01952	YATYAMLAGDASILDER	3	13.2805	1.232e-38	1	721.96	0	iTRAQ_8plex_Nterm::::::::::::::::::	1.3963	2.2774	2.1249	1.3237	0.7369	0.5514	File: Phospho_11.wiff, Sample: Phospho_11 (sample number 1), Elution: 62.357 to 62.799 min, Period: 1, Cycle(s): 1418-1421 (Experiment 2), 1416-1417 (Experiment 3)	YATYAMLAGDASILDER%iTRAQ_8plex_Nterm::::::::::::::::::%sample_0%cmpd_198
5981	Q01952	EVTASLVGADAGK	3	10.3105	3.001e-23	1	609.303	0	iTRAQ_8plex_Nterm:::::::::::::iTRAQ_8plex_K:	3.8483	4.4216	2.7457	1.6498	1.05	0.9529	File: Phospho_15.wiff, Sample: Phospho_15 (sample number 1), Elution: 29.715 to 29.817 min, Period: 1, Cycle(s): 879-880 (Experiment 3)	EVTASLVGADAGK%iTRAQ_8plex_Nterm:::::::::::::iTRAQ_8plex_K:%sample_2%cmpd_110
5981	Q01952	YATYAMLAGDASILDER	3	12.4454	6.146e-34	1	721.962	0	iTRAQ_8plex_Nterm::::::::::::::::::	0.1373	0.2377	0.2531	0.1343	0.106	0.0629	File: Phospho_11.wiff, Sample: Phospho_11 (sample number 1), Elution: 65.353 to 65.897 min, Period: 1, Cycle(s): 1444-1449 (Experiment 2)	YATYAMLAGDASILDER%iTRAQ_8plex_Nterm::::::::::::::::::%sample_0%cmpd_213
5981	Q01952	YATYAMLAGDASILDER	3	11.1088	4.434e-27	1	727.63	0	iTRAQ_8plex_Nterm::::::Oxidation_M::::::::::::	0.497	0.6276	0.7401	0.3453	0.3709	0.3241	File: Phospho_11.wiff, Sample: Phospho_11 (sample number 1), Elution: 63.021 to 63.566 min, Period: 1, Cycle(s): 1424-1425 (Experiment 2), 1422-1423, 1426-1427 (Experiment 3)	YATYAMLAGDASILDER%iTRAQ_8plex_Nterm::::::Oxidation_M::::::::::::%sample_0%cmpd_201
5981	Q01952	YATYAMLAGDASILDER	3	11.6501	7.102e-30	1	727.296	0	iTRAQ_8plex_Nterm::::::Oxidation_M::::::::::::	0.0663	0.1902	0.2006	0.1487	0.0433	0.0532	File: Phospho_11.wiff, Sample: Phospho_11 (sample number 1), Elution: 57.046 to 57.267 min, Period: 1, Cycle(s): 1370-1371 (Experiment 2), 1368-1369 (Experiment 3)	YATYAMLAGDASILDER%iTRAQ_8plex_Nterm::::::Oxidation_M::::::::::::%sample_0%cmpd_175
5981	Q01952	YATYAMLAGDASILDER	3	12.5468	1.718e-34	1	721.967	0	iTRAQ_8plex_Nterm::::::::::::::::::	0.2272	0.4089	0.5253	0.4364	0.2264	0.237	File: Phospho_13.wiff, Sample: Phospho_13 (sample number 1), Elution: 62.123 to 62.667 min, Period: 1, Cycle(s): 1212-1217 (Experiment 2)	YATYAMLAGDASILDER%iTRAQ_8plex_Nterm::::::::::::::::::%sample_1%cmpd_260
5981	Q01952	YATYAMLAGDASILDER	3	10.8924	5.14e-26	1	721.961	0	iTRAQ_8plex_Nterm::::::::::::::::::	0.1467	0.2092	0.2197	0.1247	0.1252	0.0822	File: Phospho_11.wiff, Sample: Phospho_11 (sample number 1), Elution: 68.45 to 69.097 min, Period: 1, Cycle(s): 1472-1473 (Experiment 2), 1474-1477 (Experiment 3)	YATYAMLAGDASILDER%iTRAQ_8plex_Nterm::::::::::::::::::%sample_0%cmpd_225
5981	Q01952	EVTASLVGADAGK	3	9.13623	3.104e-18	1	609.308	0	iTRAQ_8plex_Nterm:::::::::::::iTRAQ_8plex_K:	1.3396	1.4311	1.0983	0.6475	0.578	0.3918	File: Phospho_15.wiff, Sample: Phospho_15 (sample number 1), Elution: 29.272 to 29.374 min, Period: 1, Cycle(s): 875-876 (Experiment 3)	EVTASLVGADAGK%iTRAQ_8plex_Nterm:::::::::::::iTRAQ_8plex_K:%sample_2%cmpd_107
5981	Q01952	YATYAMLAGDASILDER	3	11.6188	1.357e-29	1	727.64	0	iTRAQ_8plex_Nterm::::::Oxidation_M::::::::::::	0.0899	0.1426	0.1862	0.0575	0.0241	0.0435	File: Phospho_13.wiff, Sample: Phospho_13 (sample number 1), Elution: 62.786 to 63.11 min, Period: 1, Cycle(s): 1218-1221 (Experiment 2)	YATYAMLAGDASILDER%iTRAQ_8plex_Nterm::::::Oxidation_M::::::::::::%sample_1%cmpd_262
5981	Q01952	YATYAMLAGDASILDER	3	10.2775	3.694e-23	1	721.963	0	iTRAQ_8plex_Nterm::::::::::::::::::	0.1373	0.1617	0.1098	0.048	0.0385	0.0193	File: Phospho_11.wiff, Sample: Phospho_11 (sample number 1), Elution: 71.872 to 72.315 min, Period: 1, Cycle(s): 1504-1507 (Experiment 2), 1502-1503 (Experiment 3)	YATYAMLAGDASILDER%iTRAQ_8plex_Nterm::::::::::::::::::%sample_0%cmpd_240
5981	Q01952	YATYAMLAGDASILDER	3	10.7713	1.953e-25	1	721.963	0	iTRAQ_8plex_Nterm::::::::::::::::::	0.1136	0.1379	0.1146	0.1391	0.0867	0.0822	File: Phospho_11.wiff, Sample: Phospho_11 (sample number 1), Elution: 67.004 to 67.446 min, Period: 1, Cycle(s): 1460-1463 (Experiment 2), 1458-1459 (Experiment 3)	YATYAMLAGDASILDER%iTRAQ_8plex_Nterm::::::::::::::::::%sample_0%cmpd_219
5981	Q01952	SLLYSDVTRPGGNMYTTR	3	9.32972	3.291e-19	1	783.666	0	iTRAQ_8plex_Nterm:::::::::::::METH_core::::::	9.3108	10.8972	11.4651	6.0956	3.545	2.7862	File: Phospho_19.wiff, Sample: Phospho_19 (sample number 1), Elution: 38.842 to 39.387 min, Period: 1, Cycle(s): 632-637 (Experiment 2)	SLLYSDVTRPGGNMYTTR%iTRAQ_8plex_Nterm:::::::::::::METH_core::::::%sample_4%cmpd_217
5981	Q01952	YATYAMLAGDASILDER	3	9.78572	5.381e-21	1	721.964	0	iTRAQ_8plex_Nterm::::::::::::::::::	0.0757	0.0618	0.0716	0.0384	0.0144	0.0145	File: Phospho_11.wiff, Sample: Phospho_11 (sample number 1), Elution: 70.102 to 70.204 min, Period: 1, Cycle(s): 1486-1487 (Experiment 3)	YATYAMLAGDASILDER%iTRAQ_8plex_Nterm::::::::::::::::::%sample_0%cmpd_231
5981	Q01952	YLDGAAMDK	3	7.57176	1.583e-12	1	531.244	0	iTRAQ_8plex_Nterm:::::::::iTRAQ_8plex_K:	14.4229	15.6896	12.8548	7.9948	4.1134	3.652	File: Phospho_17.wiff, Sample: Phospho_17 (sample number 1), Elution: 27.145 to 27.69 min, Period: 1, Cycle(s): 741-742, 745-746 (Experiment 2), 743-744 (Experiment 3)	YLDGAAMDK%iTRAQ_8plex_Nterm:::::::::iTRAQ_8plex_K:%sample_3%cmpd_118
5981	Q01952	YLDGAAMDK	2	5.92504	7.494e-08	1	796.361	0	iTRAQ_8plex_Nterm:::::::::iTRAQ_8plex_K:	35.8796	40.3886	30.1694	19.7783	8.8963	7.8071	File: Phospho_17.wiff, Sample: Phospho_17 (sample number 1), Elution: 27.69 to 28.014 min, Period: 1, Cycle(s): 745-748 (Experiment 3)	YLDGAAMDK%iTRAQ_8plex_Nterm:::::::::iTRAQ_8plex_K:%sample_3%cmpd_120
5981	Q01952	SLLYSDVTRPGGNMYTTR	3	8.13474	1.3e-14	1	783.669	0	iTRAQ_8plex_Nterm:::::::::::::METH_core::::::	1.3301	1.2504	1.4517	0.8729	0.6069	0.4111	File: Phospho_21.wiff, Sample: Phospho_21 (sample number 1), Elution: 40.271 to 40.595 min, Period: 1, Cycle(s): 716-719 (Experiment 3)	SLLYSDVTRPGGNMYTTR%iTRAQ_8plex_Nterm:::::::::::::METH_core::::::%sample_5%cmpd_212
5981	Q01952	ETYNSLGVPISSTVQAIQAIK	3	9.01652	6.116e-18	1	943.112	0	iTRAQ_8plex_Nterm:::::::::::::::::::::iTRAQ_8plex_K:	1.6662	2.0159	0.9407	0.6906	0.3323	0.2322	File: Phospho_13.wiff, Sample: Phospho_13 (sample number 1), Elution: 65.884 to 66.429 min, Period: 1, Cycle(s): 1246-1251 (Experiment 2)	ETYNSLGVPISSTVQAIQAIK%iTRAQ_8plex_Nterm:::::::::::::::::::::iTRAQ_8plex_K:%sample_1%cmpd_277
5981	Q01952	SLLYSDVTRPGGNMYTTR	3	7.16673	2.496e-11	1	789.005	0	iTRAQ_8plex_Nterm:::::::::::::METH_core:Oxidation_M:::::	1.8082	2.4248	2.2157	1.3285	0.708	0.6046	File: Phospho_19.wiff, Sample: Phospho_19 (sample number 1), Elution: 35.301 to 35.846 min, Period: 1, Cycle(s): 600-605 (Experiment 2)	SLLYSDVTRPGGNMYTTR%iTRAQ_8plex_Nterm:::::::::::::METH_core:Oxidation_M:::::%sample_4%cmpd_196
5981	Q01952	MQDAITAVINSADVQGK	3	7.98426	4.594e-14	1	790.689	0	iTRAQ_8plex_Nterm:::::::::::::::::iTRAQ_8plex_K:	0.3124	0.271	0.2722	0.1007	0.0674	0.0871	File: Phospho_13.wiff, Sample: Phospho_13 (sample number 1), Elution: 66.871 to 67.314 min, Period: 1, Cycle(s): 1258-1259 (Experiment 2), 1254-1257 (Experiment 3)	MQDAITAVINSADVQGK%iTRAQ_8plex_Nterm:::::::::::::::::iTRAQ_8plex_K:%sample_1%cmpd_280
5981	Q01952	MQDAITAVINSADVQGK	3	8.16854	1.046e-14	1	790.694	0	iTRAQ_8plex_Nterm:::::::::::::::::iTRAQ_8plex_K:	0.2887	0.2377	0.2053	0.1295	0.0433	0.0387	File: Phospho_13.wiff, Sample: Phospho_13 (sample number 1), Elution: 51.451 to 51.774 min, Period: 1, Cycle(s): 1092-1095 (Experiment 3)	MQDAITAVINSADVQGK%iTRAQ_8plex_Nterm:::::::::::::::::iTRAQ_8plex_K:%sample_1%cmpd_211
5981	Q01952	YLDGAAMDKLK	3	5.49019	1.566e-06	1	713.012	1	iTRAQ_8plex_Nterm:::::::::iTRAQ_8plex_K::iTRAQ_8plex_K:	2.4756	3.4755	5.31	2.7816	1.2523	1.2189	File: Phospho_21.wiff, Sample: Phospho_21 (sample number 1), Elution: 38.399 to 38.722 min, Period: 1, Cycle(s): 700-703 (Experiment 2)	YLDGAAMDKLK%iTRAQ_8plex_Nterm:::::::::iTRAQ_8plex_K::iTRAQ_8plex_K:%sample_5%cmpd_205
5981	Q01952	YLDGAAMDKLK	3	5.55638	1.074e-06	1	712.997	1	iTRAQ_8plex_Nterm:::::::::iTRAQ_8plex_K::iTRAQ_8plex_K:	0.9656	1.412	2.7027	1.4196	0.7225	0.6869	File: Phospho_23.wiff, Sample: Phospho_23 (sample number 1), Elution: 38.508 to 38.832 min, Period: 1, Cycle(s): 622-625 (Experiment 2)	YLDGAAMDKLK%iTRAQ_8plex_Nterm:::::::::iTRAQ_8plex_K::iTRAQ_8plex_K:%sample_6%cmpd_205
5981	Q01952	ETYNSLGVPISSTVQAIQAIK	3	6.24595	1.243e-08	1	943.44	0	iTRAQ_8plex_Nterm:::::::::::::::::::::iTRAQ_8plex_K:	0.8236	1.0412	0.6255	0.5515	0.236	0.179	File: Phospho_11.wiff, Sample: Phospho_11 (sample number 1), Elution: 66.561 to 66.885 min, Period: 1, Cycle(s): 1454-1457 (Experiment 3)	ETYNSLGVPISSTVQAIQAIK%iTRAQ_8plex_Nterm:::::::::::::::::::::iTRAQ_8plex_K:%sample_0%cmpd_217
5981	Q01952	ETYNSLGVPISSTVQAIQAIK	3	5.97321	7.211e-08	1	943.444	0	iTRAQ_8plex_Nterm:::::::::::::::::::::iTRAQ_8plex_K:	0.5017	0.5325	0.3247	0.283	0.106	0.1596	File: Phospho_13.wiff, Sample: Phospho_13 (sample number 1), Elution: 67.875 to 68.42 min, Period: 1, Cycle(s): 1264-1269 (Experiment 2)	ETYNSLGVPISSTVQAIQAIK%iTRAQ_8plex_Nterm:::::::::::::::::::::iTRAQ_8plex_K:%sample_1%cmpd_285
5982	Q01952	YATYAMLAGDASILDER	2	12.802	4.716e-36	1	1082.72	0	iTRAQ_8plex_Nterm::::::::::::::::::	3.5603	6.1487	5.5546	3.919	2.4329	2.7674	File: Phospho_Syn6803_12.wiff, Sample: Phospho_Syn6803_12 (sample number 1), Elution: 79.669 to 80.214 min, Period: 1, Cycle(s): 1172-1173 (Experiment 2), 1170-1171, 1174-1175 (Experiment 3)	YATYAMLAGDASILDER%iTRAQ_8plex_Nterm::::::::::::::::::%sample_1%cmpd_339
5982	Q01952	YATYAMLAGDASILDER	2	12.3558	1.383e-33	1	1082.73	0	iTRAQ_8plex_Nterm::::::::::::::::::	2.0311	2.8057	2.0012	1.3383	0.9057	0.866	File: Phospho_Syn6803_10.wiff, Sample: Phospho_Syn6803_10 (sample number 1), Elution: 76.517 to 77.062 min, Period: 1, Cycle(s): 1148-1153 (Experiment 2)	YATYAMLAGDASILDER%iTRAQ_8plex_Nterm::::::::::::::::::%sample_0%cmpd_328
5982	Q01952	SYFASGELR	2	7.25921	7.787e-12	1	667.452	0	iTRAQ_8plex_Nterm::::::::::	93.4697	102.371	86.9231	54.5876	29.6615	28.3846	File: Phospho_Syn6803_16.wiff, Sample: Phospho_Syn6803_16 (sample number 1), Elution: 38.104 to 38.546 min, Period: 1, Cycle(s): 837-840 (Experiment 2), 835-836 (Experiment 3)	SYFASGELR%iTRAQ_8plex_Nterm::::::::::%sample_3%cmpd_167
5982	Q01952	YATYAMLAGDASILDER	3	13.539	3.771e-40	1	722.135	0	iTRAQ_8plex_Nterm::::::::::::::::::	1.4203	1.8926	1.9104	1.1608	0.8286	0.5128	File: Phospho_Syn6803_12.wiff, Sample: Phospho_Syn6803_12 (sample number 1), Elution: 80.01 to 80.554 min, Period: 1, Cycle(s): 1174-1179 (Experiment 2)	YATYAMLAGDASILDER%iTRAQ_8plex_Nterm::::::::::::::::::%sample_1%cmpd_341
5982	Q01952	YATYAMLAGDASILDER	3	12.3958	1.142e-33	1	722.135	0	iTRAQ_8plex_Nterm::::::::::::::::::	0.7859	1.1983	1.4567	0.8251	0.6407	0.6386	File: Phospho_Syn6803_12.wiff, Sample: Phospho_Syn6803_12 (sample number 1), Elution: 78.461 to 79.005 min, Period: 1, Cycle(s): 1160-1165 (Experiment 2)	YATYAMLAGDASILDER%iTRAQ_8plex_Nterm::::::::::::::::::%sample_1%cmpd_335
5982	Q01952	YATYAMLAGDASILDER	2	11.0323	8.008e-27	1	1082.73	0	iTRAQ_8plex_Nterm::::::::::::::::::	0.5776	0.642	0.683	0.307	0.2264	0.3725	File: Phospho_Syn6803_10.wiff, Sample: Phospho_Syn6803_10 (sample number 1), Elution: 75.291 to 75.615 min, Period: 1, Cycle(s): 1136-1137, 1139 (Experiment 3)	YATYAMLAGDASILDER%iTRAQ_8plex_Nterm::::::::::::::::::%sample_0%cmpd_319
5982	Q01952	YATYAMLAGDASILDER	3	12.1083	3.864e-32	1	722.136	0	iTRAQ_8plex_Nterm::::::::::::::::::	0.6013	0.8845	0.7785	0.4893	0.3179	0.3145	File: Phospho_Syn6803_12.wiff, Sample: Phospho_Syn6803_12 (sample number 1), Elution: 81.558 to 82.103 min, Period: 1, Cycle(s): 1188-1193 (Experiment 2)	YATYAMLAGDASILDER%iTRAQ_8plex_Nterm::::::::::::::::::%sample_1%cmpd_348
5982	Q01952	EVTASLVGADAGK	3	9.62286	2.113e-20	1	609.438	0	iTRAQ_8plex_Nterm:::::::::::::iTRAQ_8plex_K:	12.475	14.3087	10.173	6.4758	3.3819	2.9705	File: Phospho_Syn6803_16.wiff, Sample: Phospho_Syn6803_16 (sample number 1), Elution: 40.658 to 40.76 min, Period: 1, Cycle(s): 859-860 (Experiment 2)	EVTASLVGADAGK%iTRAQ_8plex_Nterm:::::::::::::iTRAQ_8plex_K:%sample_3%cmpd_178
5982	Q01952	YATYAMLAGDASILDER	3	12.5509	1.573e-34	1	722.139	0	iTRAQ_8plex_Nterm::::::::::::::::::	0.4308	0.6039	0.4394	0.3118	0.1493	0.1838	File: Phospho_Syn6803_10.wiff, Sample: Phospho_Syn6803_10 (sample number 1), Elution: 77.181 to 77.726 min, Period: 1, Cycle(s): 1154-1159 (Experiment 2)	YATYAMLAGDASILDER%iTRAQ_8plex_Nterm::::::::::::::::::%sample_0%cmpd_331
5982	Q01952	YATYAMLAGDASILDER	3	12.0069	1.292e-31	1	722.142	0	iTRAQ_8plex_Nterm::::::::::::::::::	0.6581	1.2269	1.0364	0.4797	0.2601	0.4161	File: Phospho_Syn6803_10.wiff, Sample: Phospho_Syn6803_10 (sample number 1), Elution: 75.632 to 76.176 min, Period: 1, Cycle(s): 1140-1145 (Experiment 2)	YATYAMLAGDASILDER%iTRAQ_8plex_Nterm::::::::::::::::::%sample_0%cmpd_322
5982	Q01952	EVTASLVGADAGK	3	9.64085	1.773e-20	1	609.441	0	iTRAQ_8plex_Nterm:::::::::::::iTRAQ_8plex_K:	14.1084	16.8577	13.0626	8.4377	4.6682	4.0978	File: Phospho_Syn6803_16.wiff, Sample: Phospho_Syn6803_16 (sample number 1), Elution: 39.432 to 39.756 min, Period: 1, Cycle(s): 847-850 (Experiment 3)	EVTASLVGADAGK%iTRAQ_8plex_Nterm:::::::::::::iTRAQ_8plex_K:%sample_3%cmpd_172
5982	Q01952	YATYAMLAGDASILDER	3	12.4822	4.389e-34	1	727.472	0	iTRAQ_8plex_Nterm::::::Oxidation_M::::::::::::	0.213	0.233	0.2579	0.1055	0.1301	0.1306	File: Phospho_Syn6803_10.wiff, Sample: Phospho_Syn6803_10 (sample number 1), Elution: 68.875 to 69.42 min, Period: 1, Cycle(s): 1080-1081 (Experiment 2), 1078-1079, 1082-1083 (Experiment 3)	YATYAMLAGDASILDER%iTRAQ_8plex_Nterm::::::Oxidation_M::::::::::::%sample_0%cmpd_286
5982	Q01952	MQDAITAVINSADVQGK	3	10.3072	2.549e-23	1	790.549	0	iTRAQ_8plex_Nterm:::::::::::::::::iTRAQ_8plex_K:	6.1073	8.0317	4.4417	2.5567	0.896	1.0789	File: Phospho_Syn6803_14.wiff, Sample: Phospho_Syn6803_14 (sample number 1), Elution: 77.498 to 77.6 min, Period: 1, Cycle(s): 1797-1798 (Experiment 3)	MQDAITAVINSADVQGK%iTRAQ_8plex_Nterm:::::::::::::::::iTRAQ_8plex_K:%sample_2%cmpd_292
5982	Q01952	YATYAMLAGDASILDER	3	11.5438	3.61e-29	1	727.475	0	iTRAQ_8plex_Nterm::::::Oxidation_M::::::::::::	0.0663	0.0618	0.0239	0.0432	0.0145	0.0726	File: Phospho_Syn6803_10.wiff, Sample: Phospho_Syn6803_10 (sample number 1), Elution: 70.322 to 70.424 min, Period: 1, Cycle(s): 1092-1093 (Experiment 2)	YATYAMLAGDASILDER%iTRAQ_8plex_Nterm::::::Oxidation_M::::::::::::%sample_0%cmpd_293
5982	Q01952	YATYAMLAGDASILDER	3	11.3409	3.249e-28	1	722.141	0	iTRAQ_8plex_Nterm::::::::::::::::::	0.1988	0.2758	0.2722	0.0863	0.1831	0.1403	File: Phospho_Syn6803_10.wiff, Sample: Phospho_Syn6803_10 (sample number 1), Elution: 78.73 to 79.275 min, Period: 1, Cycle(s): 1168-1173 (Experiment 2)	YATYAMLAGDASILDER%iTRAQ_8plex_Nterm::::::::::::::::::%sample_0%cmpd_338
5982	Q01952	YATYAMLAGDASILDER	3	10.0052	5.638e-22	1	722.142	0	iTRAQ_8plex_Nterm::::::::::::::::::	0.5965	0.5992	0.6257	0.5468	0.2891	0.3096	File: Phospho_Syn6803_12.wiff, Sample: Phospho_Syn6803_12 (sample number 1), Elution: 83.209 to 83.652 min, Period: 1, Cycle(s): 1204-1207 (Experiment 2), 1202-1203 (Experiment 3)	YATYAMLAGDASILDER%iTRAQ_8plex_Nterm::::::::::::::::::%sample_1%cmpd_357
5982	Q01952	SLLYSDVTRPGGNMYTTR	3	10.4356	5.54e-24	1	783.878	0	iTRAQ_8plex_Nterm:::::::::::::METH_core::::::	22.5972	26.787	28.1359	17.2013	8.7054	6.9765	File: Phospho_Syn6803_20.wiff, Sample: Phospho_Syn6803_20 (sample number 1), Elution: 52.966 to 53.511 min, Period: 1, Cycle(s): 926-931 (Experiment 2)	SLLYSDVTRPGGNMYTTR%iTRAQ_8plex_Nterm:::::::::::::METH_core::::::%sample_5%cmpd_250
5982	Q01952	YATYAMLAGDASILDER	3	10.3472	1.766e-23	1	722.135	0	iTRAQ_8plex_Nterm::::::::::::::::::	0.303	0.5374	0.4967	0.3598	0.1542	0.2177	File: Phospho_Syn6803_12.wiff, Sample: Phospho_Syn6803_12 (sample number 1), Elution: 84.656 to 84.979 min, Period: 1, Cycle(s): 1216-1219 (Experiment 2)	YATYAMLAGDASILDER%iTRAQ_8plex_Nterm::::::::::::::::::%sample_1%cmpd_363
5982	Q01952	SLLYSDVTRPGGNMYTTR	3	10.5863	1.155e-24	1	783.876	0	iTRAQ_8plex_Nterm:::::::::::::METH_core::::::	4.7391	5.1881	5.5259	3.2522	1.6332	1.4466	File: Phospho_Syn6803_20.wiff, Sample: Phospho_Syn6803_20 (sample number 1), Elution: 54.617 to 54.941 min, Period: 1, Cycle(s): 940-943 (Experiment 3)	SLLYSDVTRPGGNMYTTR%iTRAQ_8plex_Nterm:::::::::::::METH_core::::::%sample_5%cmpd_255
5982	Q01952	YATYAMLAGDASILDER	3	10.2307	5.996e-23	1	722.135	0	iTRAQ_8plex_Nterm::::::::::::::::::	0.2273	0.233	0.2914	0.1679	0.106	0.0629	File: Phospho_Syn6803_12.wiff, Sample: Phospho_Syn6803_12 (sample number 1), Elution: 86.426 to 86.749 min, Period: 1, Cycle(s): 1232-1235 (Experiment 2)	YATYAMLAGDASILDER%iTRAQ_8plex_Nterm::::::::::::::::::%sample_1%cmpd_373
5982	Q01952	YATYAMLAGDASILDER	3	9.66057	1.729e-20	1	722.145	0	iTRAQ_8plex_Nterm::::::::::::::::::	0.1373	0.1712	0.191	0.0815	0.0482	0.0774	File: Phospho_Syn6803_10.wiff, Sample: Phospho_Syn6803_10 (sample number 1), Elution: 82.273 to 82.92 min, Period: 1, Cycle(s): 1200-1201 (Experiment 2), 1202-1205 (Experiment 3)	YATYAMLAGDASILDER%iTRAQ_8plex_Nterm::::::::::::::::::%sample_0%cmpd_351
5982	Q01952	YATYAMLAGDASILDER	3	9.18082	1.69e-18	1	722.14	0	iTRAQ_8plex_Nterm::::::::::::::::::	0.1894	0.2378	0.1337	0.0767	0.1253	0.1403	File: Phospho_Syn6803_10.wiff, Sample: Phospho_Syn6803_10 (sample number 1), Elution: 80.382 to 80.825 min, Period: 1, Cycle(s): 1184-1187 (Experiment 2), 1182-1183 (Experiment 3)	YATYAMLAGDASILDER%iTRAQ_8plex_Nterm::::::::::::::::::%sample_0%cmpd_345
5982	Q01952	YLDGAAMDK	2	6.0725	3.337e-08	1	796.558	0	iTRAQ_8plex_Nterm:::::::::iTRAQ_8plex_K:	6.6187	7.8558	6.2376	4.1781	1.8981	1.7901	File: Phospho_Syn6803_18.wiff, Sample: Phospho_Syn6803_18 (sample number 1), Elution: 42.63 to 42.732 min, Period: 1, Cycle(s): 797-798 (Experiment 3)	YLDGAAMDK%iTRAQ_8plex_Nterm:::::::::iTRAQ_8plex_K:%sample_4%cmpd_190
5982	Q01952	RYAACIR	3	8.30136	4.992e-15	1	401.607	1	iTRAQ_8plex_Nterm:::::MMTS:::	0.2888	0.5992	0.7307	0.2446	0.2072	0.1984	File: Phospho_Syn6803_26.wiff, Sample: Phospho_Syn6803_26 (sample number 1), Elution: 33.305 to 33.748 min, Period: 1, Cycle(s): 803-806 (Experiment 2), 801-802 (Experiment 3)	RYAACIR%iTRAQ_8plex_Nterm:::::MMTS:::%sample_8%cmpd_148
5982	Q01952	YLDGAAMDK	3	7.25444	2.097e-11	1	531.362	0	iTRAQ_8plex_Nterm:::::::::iTRAQ_8plex_K:	26.2949	27.7427	25.1652	16.3334	7.1782	6.2459	File: Phospho_Syn6803_18.wiff, Sample: Phospho_Syn6803_18 (sample number 1), Elution: 42.307 to 42.852 min, Period: 1, Cycle(s): 795-800 (Experiment 2)	YLDGAAMDK%iTRAQ_8plex_Nterm:::::::::iTRAQ_8plex_K:%sample_4%cmpd_191
5982	Q01952	YATYAMLAGDASILDER	3	7.90172	1.073e-13	1	722.144	0	iTRAQ_8plex_Nterm::::::::::::::::::	0.1799	0.1664	0.1194	0.1247	0.0915	0.0774	File: Phospho_Syn6803_12.wiff, Sample: Phospho_Syn6803_12 (sample number 1), Elution: 85.32 to 85.422 min, Period: 1, Cycle(s): 1222-1223 (Experiment 2)	YATYAMLAGDASILDER%iTRAQ_8plex_Nterm::::::::::::::::::%sample_1%cmpd_365
5982	Q01952	YLDGAAMDK	3	7.01347	1.151e-10	1	531.365	0	iTRAQ_8plex_Nterm:::::::::iTRAQ_8plex_K:	2.0358	2.449	1.9391	1.5302	0.7467	0.6773	File: Phospho_Syn6803_18.wiff, Sample: Phospho_Syn6803_18 (sample number 1), Elution: 43.856 to 44.282 min, Period: 1, Cycle(s): 809-810 (Experiment 2), 811-812 (Experiment 3)	YLDGAAMDK%iTRAQ_8plex_Nterm:::::::::iTRAQ_8plex_K:%sample_4%cmpd_196
5982	Q01952	YATYAMLAGDASILDER	3	8.20418	1.056e-14	1	727.476	0	iTRAQ_8plex_Nterm::::::Oxidation_M::::::::::::	0.0284	0.0285	0.0334	0.024	0.0241	0.0194	File: Phospho_Syn6803_10.wiff, Sample: Phospho_Syn6803_10 (sample number 1), Elution: 71.751 to 71.854 min, Period: 1, Cycle(s): 1104-1105 (Experiment 3)	YATYAMLAGDASILDER%iTRAQ_8plex_Nterm::::::Oxidation_M::::::::::::%sample_0%cmpd_298
5982	Q01952	SLLYSDVTRPGGNMYTTR	3	6.7137	6.641e-10	1	789.21	0	iTRAQ_8plex_Nterm:::::::::::::METH_core:Oxidation_M:::::	5.2315	7.0142	6.4191	3.305	2.2932	1.7901	File: Phospho_Syn6803_20.wiff, Sample: Phospho_Syn6803_20 (sample number 1), Elution: 49.203 to 49.748 min, Period: 1, Cycle(s): 892-897 (Experiment 2)	SLLYSDVTRPGGNMYTTR%iTRAQ_8plex_Nterm:::::::::::::METH_core:Oxidation_M:::::%sample_5%cmpd_230
5982	Q01952	YATYAMLAGDASILDER	3	7.54597	1.908e-12	1	722.131	0	iTRAQ_8plex_Nterm::::::::::::::::::	0.0521	0.1427	0.0716	0.0672	0.0289	0.0339	File: Phospho_Syn6803_12.wiff, Sample: Phospho_Syn6803_12 (sample number 1), Elution: 87.856 to 87.958 min, Period: 1, Cycle(s): 1244-1245 (Experiment 3)	YATYAMLAGDASILDER%iTRAQ_8plex_Nterm::::::::::::::::::%sample_1%cmpd_378
5982	Q01952	YLDGAAMDKLK	3	5.66746	4.42e-07	1	713.204	1	iTRAQ_8plex_Nterm:::::::::iTRAQ_8plex_K::iTRAQ_8plex_K:	5.918	8.9782	17.7577	9.0374	3.8011	3.3044	File: Phospho_Syn6803_22.wiff, Sample: Phospho_Syn6803_22 (sample number 1), Elution: 50.495 to 50.937 min, Period: 1, Cycle(s): 923-926 (Experiment 2), 921-922 (Experiment 3)	YLDGAAMDKLK%iTRAQ_8plex_Nterm:::::::::iTRAQ_8plex_K::iTRAQ_8plex_K:%sample_6%cmpd_236
5982	Q01952	YATYAMLAGDASILDER	2	6.60704	1.196e-09	1	1082.73	0	iTRAQ_8plex_Nterm::::::::::::::::::	0.4356	0.7799	0.4203	0.355	0.2216	0.2516	File: Phospho_Syn6803_10.wiff, Sample: Phospho_Syn6803_10 (sample number 1), Elution: 78.168 to 78.492 min, Period: 1, Cycle(s): 1162-1165 (Experiment 3)	YATYAMLAGDASILDER%iTRAQ_8plex_Nterm::::::::::::::::::%sample_0%cmpd_333
5981	Q01951_CHAIN_0	SLGTPIEAVAQSVR	2	12.0486	6.312e-32	1	866.395	0	iTRAQ_8plex_Nterm:::::::::::::::	17.296	22.0984	18.4607	10.7429	5.7992	5.2482	File: Phospho_11.wiff, Sample: Phospho_11 (sample number 1), Elution: 48.312 to 48.857 min, Period: 1, Cycle(s): 1290-1295 (Experiment 2)	SLGTPIEAVAQSVR%iTRAQ_8plex_Nterm:::::::::::::::%sample_0%cmpd_135
5981	Q01951_CHAIN_0	SLGTPIEAVAQSVR	2	11.725	3.036e-30	1	866.395	0	iTRAQ_8plex_Nterm:::::::::::::::	47.3862	56.1254	49.5655	31.2688	16.3138	15.5463	File: Phospho_11.wiff, Sample: Phospho_11 (sample number 1), Elution: 46.763 to 47.308 min, Period: 1, Cycle(s): 1276-1281 (Experiment 2)	SLGTPIEAVAQSVR%iTRAQ_8plex_Nterm:::::::::::::::%sample_0%cmpd_128
5981	Q01951_CHAIN_0	SLGTPIEAVAQSVR	2	12.1608	1.458e-32	1	866.407	0	iTRAQ_8plex_Nterm:::::::::::::::	11.7106	14.6578	13.2653	8.4023	4.0074	3.8649	File: Phospho_13.wiff, Sample: Phospho_13 (sample number 1), Elution: 47.025 to 47.468 min, Period: 1, Cycle(s): 1054-1057 (Experiment 2), 1052-1053 (Experiment 3)	SLGTPIEAVAQSVR%iTRAQ_8plex_Nterm:::::::::::::::%sample_1%cmpd_191
5981	Q01951_CHAIN_0	SLGTPIEAVAQSVR	2	11.969	1.498e-31	1	866.406	0	iTRAQ_8plex_Nterm:::::::::::::::	2.7454	3.4993	3.271	1.7985	0.8911	1.0158	File: Phospho_13.wiff, Sample: Phospho_13 (sample number 1), Elution: 48.472 to 49.017 min, Period: 1, Cycle(s): 1066-1071 (Experiment 2)	SLGTPIEAVAQSVR%iTRAQ_8plex_Nterm:::::::::::::::%sample_1%cmpd_198
5981	Q01951_CHAIN_0	SLGTPIEAVAQSVR	2	11.3091	3.429e-28	1	866.404	0	iTRAQ_8plex_Nterm:::::::::::::::	7.4599	9.1665	7.922	4.6089	2.5528	2.2396	File: Phospho_11.wiff, Sample: Phospho_11 (sample number 1), Elution: 51.41 to 51.955 min, Period: 1, Cycle(s): 1318-1323 (Experiment 2)	SLGTPIEAVAQSVR%iTRAQ_8plex_Nterm:::::::::::::::%sample_0%cmpd_153
5981	Q01951_CHAIN_0	SLGTPIEAVAQSVR	2	11.1203	2.9e-27	1	866.407	0	iTRAQ_8plex_Nterm:::::::::::::::	1.1976	1.5642	1.3179	0.7817	0.3372	0.4112	File: Phospho_11.wiff, Sample: Phospho_11 (sample number 1), Elution: 50.406 to 50.508 min, Period: 1, Cycle(s): 1308-1309 (Experiment 3)	SLGTPIEAVAQSVR%iTRAQ_8plex_Nterm:::::::::::::::%sample_0%cmpd_145
5981	Q01951_CHAIN_0	SLGTPIEAVAQSVR	2	11.559	1.861e-29	1	866.411	0	iTRAQ_8plex_Nterm:::::::::::::::	1.6472	2.0919	1.8098	1.1846	0.5346	0.6578	File: Phospho_11.wiff, Sample: Phospho_11 (sample number 1), Elution: 56.501 to 57.046 min, Period: 1, Cycle(s): 1364-1369 (Experiment 2)	SLGTPIEAVAQSVR%iTRAQ_8plex_Nterm:::::::::::::::%sample_0%cmpd_173
5981	Q01951_CHAIN_0	SLGTPIEAVAQSVR	2	11.3515	2.115e-28	1	866.405	0	iTRAQ_8plex_Nterm:::::::::::::::	4.3501	5.5056	4.9041	2.6522	1.4594	1.3254	File: Phospho_11.wiff, Sample: Phospho_11 (sample number 1), Elution: 53.061 to 53.504 min, Period: 1, Cycle(s): 1336-1337 (Experiment 2), 1332-1335 (Experiment 3)	SLGTPIEAVAQSVR%iTRAQ_8plex_Nterm:::::::::::::::%sample_0%cmpd_160
5981	Q01951_CHAIN_0	SLGTPIEAVAQSVR	2	11.0747	4.829e-27	1	866.408	0	iTRAQ_8plex_Nterm:::::::::::::::	2.2389	2.4105	2.2061	1.1606	0.7273	0.7594	File: Phospho_11.wiff, Sample: Phospho_11 (sample number 1), Elution: 54.951 to 55.496 min, Period: 1, Cycle(s): 1350-1355 (Experiment 2)	SLGTPIEAVAQSVR%iTRAQ_8plex_Nterm:::::::::::::::%sample_0%cmpd_167
5981	Q01951_CHAIN_0	SLGTPIEAVAQSVR	2	11.0841	4.196e-27	1	866.409	0	iTRAQ_8plex_Nterm:::::::::::::::	1.3254	1.4549	1.4946	0.8201	0.4479	0.3725	File: Phospho_11.wiff, Sample: Phospho_11 (sample number 1), Elution: 58.05 to 58.595 min, Period: 1, Cycle(s): 1378-1383 (Experiment 2)	SLGTPIEAVAQSVR%iTRAQ_8plex_Nterm:::::::::::::::%sample_0%cmpd_179
5981	Q01951_CHAIN_0	SLGTPIEAVAQSVR	2	10.968	1.58e-26	1	866.408	0	iTRAQ_8plex_Nterm:::::::::::::::	0.7289	1.1696	0.7879	0.5036	0.2456	0.2999	File: Phospho_11.wiff, Sample: Phospho_11 (sample number 1), Elution: 59.599 to 60.144 min, Period: 1, Cycle(s): 1392-1397 (Experiment 2)	SLGTPIEAVAQSVR%iTRAQ_8plex_Nterm:::::::::::::::%sample_0%cmpd_187
5981	Q01951_CHAIN_0	SLGTPIEAVAQSVR	2	10.5735	1.146e-24	1	866.405	0	iTRAQ_8plex_Nterm:::::::::::::::	1.4863	1.8114	1.5519	0.9064	0.5106	0.4257	File: Phospho_11.wiff, Sample: Phospho_11 (sample number 1), Elution: 49.963 to 50.065 min, Period: 1, Cycle(s): 1304-1305 (Experiment 3)	SLGTPIEAVAQSVR%iTRAQ_8plex_Nterm:::::::::::::::%sample_0%cmpd_143
5981	Q01951_CHAIN_0	SLGTPIEAVAQSVR	2	10.2148	4.766e-23	1	866.41	0	iTRAQ_8plex_Nterm:::::::::::::::	0.6485	0.8178	0.573	0.3405	0.1589	0.208	File: Phospho_11.wiff, Sample: Phospho_11 (sample number 1), Elution: 61.148 to 61.693 min, Period: 1, Cycle(s): 1406-1411 (Experiment 2)	SLGTPIEAVAQSVR%iTRAQ_8plex_Nterm:::::::::::::::%sample_0%cmpd_194
5981	Q01951_CHAIN_0	SLGTPIEAVAQSVR	3	15.4362	5.654e-52	1	577.944	0	iTRAQ_8plex_Nterm:::::::::::::::	0.5254	0.8178	0.7067	0.7001	0.1349	0.2032	File: Phospho_11.wiff, Sample: Phospho_11 (sample number 1), Elution: 33.588 to 34.132 min, Period: 1, Cycle(s): 1156-1161 (Experiment 3)	SLGTPIEAVAQSVR%iTRAQ_8plex_Nterm:::::::::::::::%sample_0%cmpd_70
5981	Q01951_CHAIN_0	SIVNADAEAR	2	7.94584	3.954e-14	1	675.304	0	iTRAQ_8plex_Nterm:::::::::::	6.5984	7.8258	6.647	3.573	1.8929	1.7752	File: Phospho_15.wiff, Sample: Phospho_15 (sample number 1), Elution: 18.545 to 18.648 min, Period: 1, Cycle(s): 779-780 (Experiment 2)	SIVNADAEAR%iTRAQ_8plex_Nterm:::::::::::%sample_2%cmpd_51
5981	Q01951_CHAIN_0	SIVNADAEAR	2	7.46732	1.678e-12	1	675.306	0	iTRAQ_8plex_Nterm:::::::::::	3.4223	4.5262	3.0084	1.5683	0.6888	0.9481	File: Phospho_13.wiff, Sample: Phospho_13 (sample number 1), Elution: 19.26 to 19.584 min, Period: 1, Cycle(s): 802-805 (Experiment 2)	SIVNADAEAR%iTRAQ_8plex_Nterm:::::::::::%sample_1%cmpd_53
5981	Q01951_CHAIN_0	SLGTPIEAVAQSVR	3	13.7523	2.983e-41	1	577.944	0	iTRAQ_8plex_Nterm:::::::::::::::	1.1029	1.4025	1.6665	0.6666	0.2938	0.3821	File: Phospho_11.wiff, Sample: Phospho_11 (sample number 1), Elution: 38.235 to 38.678 min, Period: 1, Cycle(s): 1202-1203 (Experiment 2), 1198-1201 (Experiment 3)	SLGTPIEAVAQSVR%iTRAQ_8plex_Nterm:::::::::::::::%sample_0%cmpd_90
5981	Q01951_CHAIN_0	SLGTPIEAVAQSVR	2	8.85927	2.336e-17	1	866.405	0	iTRAQ_8plex_Nterm:::::::::::::::	13.6513	17.6674	15.0083	8.719	4.5132	4.4211	File: Phospho_11.wiff, Sample: Phospho_11 (sample number 1), Elution: 30.387 to 30.932 min, Period: 1, Cycle(s): 1128-1133 (Experiment 2)	SLGTPIEAVAQSVR%iTRAQ_8plex_Nterm:::::::::::::::%sample_0%cmpd_58
5981	Q01951_CHAIN_0	IAETLTGSR	2	6.74813	3.819e-10	1	626.303	0	iTRAQ_8plex_Nterm::::::::::	8.4208	11.2775	9.407	5.194	3.7088	3.3376	File: Phospho_15.wiff, Sample: Phospho_15 (sample number 1), Elution: 29.936 to 30.038 min, Period: 1, Cycle(s): 881-882 (Experiment 3)	IAETLTGSR%iTRAQ_8plex_Nterm::::::::::%sample_2%cmpd_111
5981	Q01951_CHAIN_0	SLGTPIEAVAQSVR	2	9.19784	9.495e-19	1	866.415	0	iTRAQ_8plex_Nterm:::::::::::::::	0.6864	0.9081	0.7067	0.4844	0.2119	0.2225	File: Phospho_13.wiff, Sample: Phospho_13 (sample number 1), Elution: 50.566 to 51.008 min, Period: 1, Cycle(s): 1086-1089 (Experiment 2), 1084-1085 (Experiment 3)	SLGTPIEAVAQSVR%iTRAQ_8plex_Nterm:::::::::::::::%sample_1%cmpd_206
5981	Q01951_CHAIN_0	IAETLTGSR	2	7.09666	4.026e-11	1	626.284	0	iTRAQ_8plex_Nterm::::::::::	86.6068	107.096	92.0629	58.9115	38.6144	36.1426	File: Phospho_15.wiff, Sample: Phospho_15 (sample number 1), Elution: 28.506 to 28.829 min, Period: 1, Cycle(s): 869-872 (Experiment 2)	IAETLTGSR%iTRAQ_8plex_Nterm::::::::::%sample_2%cmpd_104
5981	Q01951_CHAIN_0	IAETLTGSR	2	7.14742	2.255e-11	1	626.308	0	iTRAQ_8plex_Nterm::::::::::	5.3725	6.9034	6.0788	3.549	2.2975	2.1429	File: Phospho_17.wiff, Sample: Phospho_17 (sample number 1), Elution: 28.031 to 28.133 min, Period: 1, Cycle(s): 749-750 (Experiment 2)	IAETLTGSR%iTRAQ_8plex_Nterm::::::::::%sample_3%cmpd_121
5981	Q01951_CHAIN_0	SLGTPIEAVAQSVR	2	8.26186	3.585e-15	1	866.417	0	iTRAQ_8plex_Nterm:::::::::::::::	1.4485	1.8209	1.4612	1.0503	0.4383	0.5659	File: Phospho_13.wiff, Sample: Phospho_13 (sample number 1), Elution: 30.427 to 30.648 min, Period: 1, Cycle(s): 904-905 (Experiment 2), 902-903 (Experiment 3)	SLGTPIEAVAQSVR%iTRAQ_8plex_Nterm:::::::::::::::%sample_1%cmpd_115
5981	Q01951_CHAIN_0	SIVNADAEAR	2	7.18319	1.362e-11	1	675.307	0	iTRAQ_8plex_Nterm:::::::::::	1.349	1.569	1.2941	0.6043	0.3516	0.3289	File: Phospho_13.wiff, Sample: Phospho_13 (sample number 1), Elution: 18.818 to 18.92 min, Period: 1, Cycle(s): 798-799 (Experiment 2)	SIVNADAEAR%iTRAQ_8plex_Nterm:::::::::::%sample_1%cmpd_49
5981	Q01951_CHAIN_0	IAETLTGSR	2	6.81202	2.743e-10	1	626.299	0	iTRAQ_8plex_Nterm::::::::::	13.9826	18.9177	15.4666	9.2944	6.3291	5.8916	File: Phospho_15.wiff, Sample: Phospho_15 (sample number 1), Elution: 28.063 to 28.165 min, Period: 1, Cycle(s): 865-866 (Experiment 2)	IAETLTGSR%iTRAQ_8plex_Nterm::::::::::%sample_2%cmpd_102
5981	Q01951_CHAIN_0	SLGTPIEAVAQSVR	2	9.29586	4.089e-19	1	866.409	0	iTRAQ_8plex_Nterm:::::::::::::::	0.2461	0.2805	0.4536	0.2494	0.2264	0.1064	File: Phospho_11.wiff, Sample: Phospho_11 (sample number 1), Elution: 64.791 to 65.336 min, Period: 1, Cycle(s): 1438-1443 (Experiment 3)	SLGTPIEAVAQSVR%iTRAQ_8plex_Nterm:::::::::::::::%sample_0%cmpd_209
5981	Q01951_CHAIN_0	SLGTPIEAVAQSVR	3	11.0819	9.212e-27	1	577.943	0	iTRAQ_8plex_Nterm:::::::::::::::	1.155	1.3788	1.3943	0.6474	0.3227	0.3144	File: Phospho_11.wiff, Sample: Phospho_11 (sample number 1), Elution: 30.711 to 31.153 min, Period: 1, Cycle(s): 1134-1135 (Experiment 2), 1130-1133 (Experiment 3)	SLGTPIEAVAQSVR%iTRAQ_8plex_Nterm:::::::::::::::%sample_0%cmpd_59
5981	Q01951_CHAIN_0	YLSPGELDR	2	7.87535	1.631e-13	1	677.299	0	iTRAQ_8plex_Nterm::::::::::	61.7146	76.8594	65.6816	40.1225	24.4347	21.6895	File: Phospho_15.wiff, Sample: Phospho_15 (sample number 1), Elution: 29.391 to 29.936 min, Period: 1, Cycle(s): 877-882 (Experiment 2)	YLSPGELDR%iTRAQ_8plex_Nterm::::::::::%sample_2%cmpd_112
5981	Q01951_CHAIN_0	YLSPGELDR	2	8.06108	3.441e-14	1	677.307	0	iTRAQ_8plex_Nterm::::::::::	29.764	38.2112	32.6571	19.5386	11.372	10.6416	File: Phospho_15.wiff, Sample: Phospho_15 (sample number 1), Elution: 27.944 to 28.387 min, Period: 1, Cycle(s): 867-868 (Experiment 2), 863-866 (Experiment 3)	YLSPGELDR%iTRAQ_8plex_Nterm::::::::::%sample_2%cmpd_103
5981	Q01951_CHAIN_0	YLSPGELDR	2	8.3638	2.763e-15	1	677.31	0	iTRAQ_8plex_Nterm::::::::::	11.7532	14.249	13.2797	10.0569	5.2164	4.8613	File: Phospho_17.wiff, Sample: Phospho_17 (sample number 1), Elution: 28.133 to 28.456 min, Period: 1, Cycle(s): 749-752 (Experiment 3)	YLSPGELDR%iTRAQ_8plex_Nterm::::::::::%sample_3%cmpd_122
5981	Q01951_CHAIN_0	IAETLTGSR	2	6.29571	7.803e-09	1	626.307	0	iTRAQ_8plex_Nterm::::::::::	0.6863	0.7084	0.7592	0.4076	0.2794	0.2128	File: Phospho_19.wiff, Sample: Phospho_19 (sample number 1), Elution: 31.198 to 31.3 min, Period: 1, Cycle(s): 562-563 (Experiment 3)	IAETLTGSR%iTRAQ_8plex_Nterm::::::::::%sample_4%cmpd_175
5981	Q01951_CHAIN_0	SLGTPIEAVAQSVR	3	10.1596	1.817e-22	1	577.946	0	iTRAQ_8plex_Nterm:::::::::::::::	0.1231	0.1617	0.0955	0.1295	0.0337		File: Phospho_11.wiff, Sample: Phospho_11 (sample number 1), Elution: 24.515 to 25.06 min, Period: 1, Cycle(s): 1074-1079 (Experiment 3)	SLGTPIEAVAQSVR%iTRAQ_8plex_Nterm:::::::::::::::%sample_0%cmpd_35
5981	Q01951_CHAIN_0	YLSPGELDR	2	6.8074	4.472e-10	1	677.311	0	iTRAQ_8plex_Nterm::::::::::	0.6437	0.9937	0.8261	0.4268	0.3323	0.2999	File: Phospho_15.wiff, Sample: Phospho_15 (sample number 1), Elution: 32.37 to 32.473 min, Period: 1, Cycle(s): 903-904 (Experiment 3)	YLSPGELDR%iTRAQ_8plex_Nterm::::::::::%sample_2%cmpd_125
5981	Q01951_CHAIN_0	YLSPGELDR	2	7.74645	4.3e-13	1	677.309	0	iTRAQ_8plex_Nterm::::::::::	0.7148	0.756	0.6733	0.3885	0.2505	0.1935	File: Phospho_19.wiff, Sample: Phospho_19 (sample number 1), Elution: 30.977 to 31.079 min, Period: 1, Cycle(s): 560-561 (Experiment 3)	YLSPGELDR%iTRAQ_8plex_Nterm::::::::::%sample_4%cmpd_174
5981	Q01951_CHAIN_0	DMDYYLR	2	5.0406	1.369e-05	1	640.264	0	iTRAQ_8plex_Nterm::::::::	1.2118	1.1696	1.0553	0.6043	0.5635	0.5224	File: Phospho_19.wiff, Sample: Phospho_19 (sample number 1), Elution: 32.526 to 32.968 min, Period: 1, Cycle(s): 576-579 (Experiment 2), 574-575 (Experiment 3)	DMDYYLR%iTRAQ_8plex_Nterm::::::::%sample_4%cmpd_183
5981	Q01951_CHAIN_0	SLGTPIEAVAQSVR	2	6.55693	1.593e-09	1	866.407	0	iTRAQ_8plex_Nterm:::::::::::::::	0.3219	0.4231	0.4202	0.2062	0.2071	0.0919	File: Phospho_11.wiff, Sample: Phospho_11 (sample number 1), Elution: 32.26 to 32.362 min, Period: 1, Cycle(s): 1144-1145 (Experiment 3)	SLGTPIEAVAQSVR%iTRAQ_8plex_Nterm:::::::::::::::%sample_0%cmpd_64
5981	Q01951_CHAIN_0	RPDIVSPGGNAYGEEMTATCLR	3	8.97163	8.911e-18	1	902.011	0	iTRAQ_8plex_Nterm::::::::::::::::Oxidation_M::::MMTS:::	0.1041	0.1094	0.1337	0.0767	0.0241	0.0339	File: Phospho_19.wiff, Sample: Phospho_19 (sample number 1), Elution: 37.174 to 37.276 min, Period: 1, Cycle(s): 616-617 (Experiment 3)	RPDIVSPGGNAYGEEMTATCLR%iTRAQ_8plex_Nterm::::::::::::::::Oxidation_M::::MMTS:::%sample_4%cmpd_203
5981	Q01951_CHAIN_0	LVTYGVVSGDVTPIEEIGLVGVR	3	8.70643	1.239e-16	1	892.755	0	iTRAQ_8plex_Nterm::::::::::::::::::::::::	0.0331	0.0713	0.0812	0.0384	0.0337	0.029	File: Phospho_11.wiff, Sample: Phospho_11 (sample number 1), Elution: 74.306 to 74.408 min, Period: 1, Cycle(s): 1524-1525 (Experiment 3)	LVTYGVVSGDVTPIEEIGLVGVR%iTRAQ_8plex_Nterm::::::::::::::::::::::::%sample_0%cmpd_249
5981	Q01951_CHAIN_0	SLGTPIEAVAQSVR	2	5.14625	7.042e-06	1	866.412	0	iTRAQ_8plex_Nterm:::::::::::::::	0.1893	0.1521	0.1098	0.0911	0.0385	0.0242	File: Phospho_13.wiff, Sample: Phospho_13 (sample number 1), Elution: 52.012 to 52.115 min, Period: 1, Cycle(s): 1098-1099 (Experiment 2)	SLGTPIEAVAQSVR%iTRAQ_8plex_Nterm:::::::::::::::%sample_1%cmpd_214
5981	Q01951_CHAIN_0	SLGTPIEAVAQSVR	2	5.06864	1.122e-05	1	866.411	0	iTRAQ_8plex_Nterm:::::::::::::::	0.1183	0.1474	0.0573	0.0863	0.0578	0.0484	File: Phospho_11.wiff, Sample: Phospho_11 (sample number 1), Elution: 89.133 to 89.575 min, Period: 1, Cycle(s): 1662-1663 (Experiment 2), 1658-1661 (Experiment 3)	SLGTPIEAVAQSVR%iTRAQ_8plex_Nterm:::::::::::::::%sample_0%cmpd_328
5982	Q01951_CHAIN_0	SLGTPIEAVAQSVR	2	12.9227	1.056e-36	1	866.622	0	iTRAQ_8plex_Nterm:::::::::::::::	33.9406	43.9153	38.2705	23.0728	12.6653	11.6983	File: Phospho_Syn6803_12.wiff, Sample: Phospho_Syn6803_12 (sample number 1), Elution: 58.767 to 59.312 min, Period: 1, Cycle(s): 982-987 (Experiment 2)	SLGTPIEAVAQSVR%iTRAQ_8plex_Nterm:::::::::::::::%sample_1%cmpd_252
5982	Q01951_CHAIN_0	SLGTPIEAVAQSVR	2	12.6038	6.64e-35	1	866.63	0	iTRAQ_8plex_Nterm:::::::::::::::	28.3635	35.0181	31.947	19.5711	10.1313	9.8019	File: Phospho_Syn6803_12.wiff, Sample: Phospho_Syn6803_12 (sample number 1), Elution: 57.218 to 57.763 min, Period: 1, Cycle(s): 968-973 (Experiment 2)	SLGTPIEAVAQSVR%iTRAQ_8plex_Nterm:::::::::::::::%sample_1%cmpd_244
5982	Q01951_CHAIN_0	SLGTPIEAVAQSVR	2	11.9385	2.459e-31	1	866.627	0	iTRAQ_8plex_Nterm:::::::::::::::	25.7596	31.6751	29.9649	17.9641	9.5628	8.5778	File: Phospho_Syn6803_14.wiff, Sample: Phospho_Syn6803_14 (sample number 1), Elution: 57.252 to 57.797 min, Period: 1, Cycle(s): 977-982 (Experiment 2)	SLGTPIEAVAQSVR%iTRAQ_8plex_Nterm:::::::::::::::%sample_2%cmpd_257
5982	Q01951_CHAIN_0	SLGTPIEAVAQSVR	2	12.4838	2.835e-34	1	866.62	0	iTRAQ_8plex_Nterm:::::::::::::::	25.7596	31.7085	22.2803	13.4262	6.9276	6.2701	File: Phospho_Syn6803_10.wiff, Sample: Phospho_Syn6803_10 (sample number 1), Elution: 54.832 to 55.376 min, Period: 1, Cycle(s): 952-957 (Experiment 2)	SLGTPIEAVAQSVR%iTRAQ_8plex_Nterm:::::::::::::::%sample_0%cmpd_222
5982	Q01951_CHAIN_0	SLGTPIEAVAQSVR	2	12.4504	4.592e-34	1	866.632	0	iTRAQ_8plex_Nterm:::::::::::::::	3.9201	4.7316	3.5057	2.0435	0.9298	1.0063	File: Phospho_Syn6803_10.wiff, Sample: Phospho_Syn6803_10 (sample number 1), Elution: 58.032 to 58.475 min, Period: 1, Cycle(s): 982-985 (Experiment 2), 980-981 (Experiment 3)	SLGTPIEAVAQSVR%iTRAQ_8plex_Nterm:::::::::::::::%sample_0%cmpd_236
5982	Q01951_CHAIN_0	SLGTPIEAVAQSVR	3	15.4516	3.2e-52	1	578.076	0	iTRAQ_8plex_Nterm:::::::::::::::	1.141	1.2697	1.1654	1.0887	0.2794	0.3048	File: Phospho_Syn6803_12.wiff, Sample: Phospho_Syn6803_12 (sample number 1), Elution: 57.763 to 58.206 min, Period: 1, Cycle(s): 974-977 (Experiment 2), 972-973 (Experiment 3)	SLGTPIEAVAQSVR%iTRAQ_8plex_Nterm:::::::::::::::%sample_1%cmpd_247
5982	Q01951_CHAIN_0	SLGTPIEAVAQSVR	2	12.113	2.975e-32	1	866.631	0	iTRAQ_8plex_Nterm:::::::::::::::	3.7118	4.5746	4.3033	2.6959	1.2285	1.2724	File: Phospho_Syn6803_12.wiff, Sample: Phospho_Syn6803_12 (sample number 1), Elution: 61.968 to 62.292 min, Period: 1, Cycle(s): 1010-1013 (Experiment 3)	SLGTPIEAVAQSVR%iTRAQ_8plex_Nterm:::::::::::::::%sample_1%cmpd_264
5982	Q01951_CHAIN_0	SLGTPIEAVAQSVR	2	12.389	9.892e-34	1	866.628	0	iTRAQ_8plex_Nterm:::::::::::::::	10.9837	13.762	12.1312	7.2241	4.0371	3.7398	File: Phospho_Syn6803_12.wiff, Sample: Phospho_Syn6803_12 (sample number 1), Elution: 60.317 to 60.964 min, Period: 1, Cycle(s): 996-997 (Experiment 2), 998-1001 (Experiment 3)	SLGTPIEAVAQSVR%iTRAQ_8plex_Nterm:::::::::::::::%sample_1%cmpd_259
5982	Q01951_CHAIN_0	SLGTPIEAVAQSVR	2	12.2558	5.159e-33	1	866.63	0	iTRAQ_8plex_Nterm:::::::::::::::	14.6339	18.3414	12.7283	7.4255	4.0708	3.9962	File: Phospho_Syn6803_10.wiff, Sample: Phospho_Syn6803_10 (sample number 1), Elution: 53.283 to 53.827 min, Period: 1, Cycle(s): 938-943 (Experiment 2)	SLGTPIEAVAQSVR%iTRAQ_8plex_Nterm:::::::::::::::%sample_0%cmpd_216
5982	Q01951_CHAIN_0	SLGTPIEAVAQSVR	3	14.6474	6.088e-47	1	578.076	0	iTRAQ_8plex_Nterm:::::::::::::::	0.8001	1.0319	0.7021	0.6954	0.2071	0.1451	File: Phospho_Syn6803_10.wiff, Sample: Phospho_Syn6803_10 (sample number 1), Elution: 53.827 to 54.27 min, Period: 1, Cycle(s): 944-947 (Experiment 2), 942-943 (Experiment 3)	SLGTPIEAVAQSVR%iTRAQ_8plex_Nterm:::::::::::::::%sample_0%cmpd_217
5982	Q01951_CHAIN_0	SLGTPIEAVAQSVR	3	14.4115	1.861e-45	1	578.078	0	iTRAQ_8plex_Nterm:::::::::::::::	0.6581	0.7989	0.4251	0.4652	0.0626	0.1064	File: Phospho_Syn6803_10.wiff, Sample: Phospho_Syn6803_10 (sample number 1), Elution: 55.376 to 55.819 min, Period: 1, Cycle(s): 958-961 (Experiment 2), 956-957 (Experiment 3)	SLGTPIEAVAQSVR%iTRAQ_8plex_Nterm:::::::::::::::%sample_0%cmpd_224
5982	Q01951_CHAIN_0	SLGTPIEAVAQSVR	2	11.7624	2.013e-30	1	866.629	0	iTRAQ_8plex_Nterm:::::::::::::::	9.0048	11.6982	8.3677	4.6865	2.534	2.2787	File: Phospho_Syn6803_10.wiff, Sample: Phospho_Syn6803_10 (sample number 1), Elution: 56.381 to 56.925 min, Period: 1, Cycle(s): 966-971 (Experiment 2)	SLGTPIEAVAQSVR%iTRAQ_8plex_Nterm:::::::::::::::%sample_0%cmpd_229
5982	Q01951_CHAIN_0	SLGTPIEAVAQSVR	3	13.5095	6.118e-40	1	578.074	0	iTRAQ_8plex_Nterm:::::::::::::::	0.4829	0.718	0.8406	0.4652	0.3758	0.2661	File: Phospho_Syn6803_12.wiff, Sample: Phospho_Syn6803_12 (sample number 1), Elution: 59.312 to 59.857 min, Period: 1, Cycle(s): 986-991 (Experiment 3)	SLGTPIEAVAQSVR%iTRAQ_8plex_Nterm:::::::::::::::%sample_1%cmpd_254
5982	Q01951_CHAIN_0	SIVNADAEAR	2	7.96052	3.426e-14	1	675.46	0	iTRAQ_8plex_Nterm:::::::::::	32.4871	40.929	34.7219	19.5375	9.3123	9.8744	File: Phospho_Syn6803_16.wiff, Sample: Phospho_Syn6803_16 (sample number 1), Elution: 26.935 to 27.48 min, Period: 1, Cycle(s): 735-740 (Experiment 2)	SIVNADAEAR%iTRAQ_8plex_Nterm:::::::::::%sample_3%cmpd_112
5982	Q01951_CHAIN_0	SIVNADAEAR	2	7.90144	5.514e-14	1	675.46	0	iTRAQ_8plex_Nterm:::::::::::	89.7005	111.88	88.5701	56.2028	26.0097	26.2801	File: Phospho_Syn6803_14.wiff, Sample: Phospho_Syn6803_14 (sample number 1), Elution: 25.369 to 25.914 min, Period: 1, Cycle(s): 689-694 (Experiment 2)	SIVNADAEAR%iTRAQ_8plex_Nterm:::::::::::%sample_2%cmpd_105
5982	Q01951_CHAIN_0	SLGTPIEAVAQSVR	2	11.4092	1.242e-28	1	866.633	0	iTRAQ_8plex_Nterm:::::::::::::::	0.9847	0.7371	0.8358	0.3981	0.2553	0.2467	File: Phospho_Syn6803_10.wiff, Sample: Phospho_Syn6803_10 (sample number 1), Elution: 63.343 to 63.785 min, Period: 1, Cycle(s): 1032-1033 (Experiment 2), 1028-1031 (Experiment 3)	SLGTPIEAVAQSVR%iTRAQ_8plex_Nterm:::::::::::::::%sample_0%cmpd_262
5982	Q01951_CHAIN_0	SIVNADAEAR	2	7.67567	3.291e-13	1	675.459	0	iTRAQ_8plex_Nterm:::::::::::	14.8847	19.0924	15.4936	9.138	4.6441	4.6929	File: Phospho_Syn6803_14.wiff, Sample: Phospho_Syn6803_14 (sample number 1), Elution: 28.689 to 29.233 min, Period: 1, Cycle(s): 719-724 (Experiment 2)	SIVNADAEAR%iTRAQ_8plex_Nterm:::::::::::%sample_2%cmpd_119
5982	Q01951_CHAIN_0	SIVNADAEAR	2	8.2407	3.167e-15	1	675.45	0	iTRAQ_8plex_Nterm:::::::::::	39.9767	49.8259	40.5771	23.4085	11.3934	11.3935	File: Phospho_Syn6803_14.wiff, Sample: Phospho_Syn6803_14 (sample number 1), Elution: 26.918 to 27.565 min, Period: 1, Cycle(s): 703-706 (Experiment 2), 707-708 (Experiment 3)	SIVNADAEAR%iTRAQ_8plex_Nterm:::::::::::%sample_2%cmpd_111
5982	Q01951_CHAIN_0	SLGTPIEAVAQSVR	2	9.95855	7.637e-22	1	866.629	0	iTRAQ_8plex_Nterm:::::::::::::::	3.2336	4.3369	4.1791	2.2545	1.1417	1.1224	File: Phospho_Syn6803_12.wiff, Sample: Phospho_Syn6803_12 (sample number 1), Elution: 63.296 to 63.841 min, Period: 1, Cycle(s): 1022-1027 (Experiment 3)	SLGTPIEAVAQSVR%iTRAQ_8plex_Nterm:::::::::::::::%sample_1%cmpd_270
5982	Q01951_CHAIN_0	SLGTPIEAVAQSVR	3	12.8048	6.476e-36	1	578.079	0	iTRAQ_8plex_Nterm:::::::::::::::	0.7859	1.0462	1.0411	0.3742	0.1879	0.179	File: Phospho_Syn6803_10.wiff, Sample: Phospho_Syn6803_10 (sample number 1), Elution: 40.227 to 40.873 min, Period: 1, Cycle(s): 820-821 (Experiment 2), 822-825 (Experiment 3)	SLGTPIEAVAQSVR%iTRAQ_8plex_Nterm:::::::::::::::%sample_0%cmpd_157
5982	Q01951_CHAIN_0	SIVNADAEAR	2	5.80165	1.412e-07	1	675.466	0	iTRAQ_8plex_Nterm:::::::::::	5.0278	7.561	7.0781	5.1565	4.2732	4.1994	File: Phospho_Syn6803_14.wiff, Sample: Phospho_Syn6803_14 (sample number 1), Elution: 30.561 to 30.885 min, Period: 1, Cycle(s): 735-738 (Experiment 3)	SIVNADAEAR%iTRAQ_8plex_Nterm:::::::::::%sample_2%cmpd_125
5982	Q01951_CHAIN_0	IAETLTGSR	2	7.69052	4.323e-13	1	626.45	0	iTRAQ_8plex_Nterm::::::::::	79.8582	102.775	92.6735	57.6376	38.9592	35.8545	File: Phospho_Syn6803_16.wiff, Sample: Phospho_Syn6803_16 (sample number 1), Elution: 38.768 to 39.211 min, Period: 1, Cycle(s): 843-846 (Experiment 2), 841-842 (Experiment 3)	IAETLTGSR%iTRAQ_8plex_Nterm::::::::::%sample_3%cmpd_171
5982	Q01951_CHAIN_0	IAETLTGSR	2	7.45064	2.508e-12	1	626.442	0	iTRAQ_8plex_Nterm::::::::::	13.2704	17.4425	11.8351	6.8211	4.4851	4.093	File: Phospho_Syn6803_14.wiff, Sample: Phospho_Syn6803_14 (sample number 1), Elution: 40.421 to 40.967 min, Period: 1, Cycle(s): 825-830 (Experiment 2)	IAETLTGSR%iTRAQ_8plex_Nterm::::::::::%sample_2%cmpd_175
5982	Q01951_CHAIN_0	SLGTPIEAVAQSVR	2	9.12079	2.461e-18	1	866.632	0	iTRAQ_8plex_Nterm:::::::::::::::	2.0074	2.5821	1.8675	1.1321	0.6793	0.5612	File: Phospho_Syn6803_10.wiff, Sample: Phospho_Syn6803_10 (sample number 1), Elution: 59.581 to 60.126 min, Period: 1, Cycle(s): 996-997 (Experiment 2), 994-995, 998-999 (Experiment 3)	SLGTPIEAVAQSVR%iTRAQ_8plex_Nterm:::::::::::::::%sample_0%cmpd_242
5982	Q01951_CHAIN_0	SLGTPIEAVAQSVR	2	8.63126	2.002e-16	1	866.63	0	iTRAQ_8plex_Nterm:::::::::::::::	6.7181	8.6785	6.0657	3.4681	1.7295	1.8481	File: Phospho_Syn6803_10.wiff, Sample: Phospho_Syn6803_10 (sample number 1), Elution: 32.141 to 32.686 min, Period: 1, Cycle(s): 746-751 (Experiment 3)	SLGTPIEAVAQSVR%iTRAQ_8plex_Nterm:::::::::::::::%sample_0%cmpd_129
5982	Q01951_CHAIN_0	SLGTPIEAVAQSVR	2	8.98653	8.42e-18	1	866.631	0	iTRAQ_8plex_Nterm:::::::::::::::	3.5887	4.8457	3.8304	2.3073	1.3393	1.2482	File: Phospho_Syn6803_12.wiff, Sample: Phospho_Syn6803_12 (sample number 1), Elution: 35.973 to 36.62 min, Period: 1, Cycle(s): 776-777 (Experiment 2), 778-781 (Experiment 3)	SLGTPIEAVAQSVR%iTRAQ_8plex_Nterm:::::::::::::::%sample_1%cmpd_152
5982	Q01951_CHAIN_0	AFVTGGAAR	2	8.08516	3.011e-14	1	577.401	0	iTRAQ_8plex_Nterm::::::::::	141.773	159.803	142.4	100.798	60.816	52.5213	File: Phospho_Syn6803_16.wiff, Sample: Phospho_Syn6803_16 (sample number 1), Elution: 27.599 to 28.144 min, Period: 1, Cycle(s): 741-746 (Experiment 2)	AFVTGGAAR%iTRAQ_8plex_Nterm::::::::::%sample_3%cmpd_115
5982	Q01951_CHAIN_0	AFVTGGAAR	2	8.35627	3.431e-15	1	577.423	0	iTRAQ_8plex_Nterm::::::::::	1.908	1.9354	1.7767	1.3671	0.8575	0.6144	File: Phospho_Syn6803_20.wiff, Sample: Phospho_Syn6803_20 (sample number 1), Elution: 32.704 to 33.146 min, Period: 1, Cycle(s): 746-747 (Experiment 2), 742-745 (Experiment 3)	AFVTGGAAR%iTRAQ_8plex_Nterm::::::::::%sample_5%cmpd_152
5982	Q01951_CHAIN_0	IAETLTGSR	2	7.31542	6.928e-12	1	626.443	0	iTRAQ_8plex_Nterm::::::::::	18.3693	24.1142	16.463	8.8789	6.1423	5.854	File: Phospho_Syn6803_14.wiff, Sample: Phospho_Syn6803_14 (sample number 1), Elution: 38.871 to 39.519 min, Period: 1, Cycle(s): 811-812 (Experiment 2), 813-816 (Experiment 3)	IAETLTGSR%iTRAQ_8plex_Nterm::::::::::%sample_2%cmpd_167
5982	Q01951_CHAIN_0	SLGTPIEAVAQSVR	2	9.54903	4.32e-20	1	866.632	0	iTRAQ_8plex_Nterm:::::::::::::::	0.6865	0.9558	0.8215	0.3406	0.2361	0.1355	File: Phospho_Syn6803_12.wiff, Sample: Phospho_Syn6803_12 (sample number 1), Elution: 65.951 to 66.053 min, Period: 1, Cycle(s): 1046-1047 (Experiment 3)	SLGTPIEAVAQSVR%iTRAQ_8plex_Nterm:::::::::::::::%sample_1%cmpd_278
5982	Q01951_CHAIN_0	AFVTGGAAR	2	7.91512	1.235e-13	1	577.41	0	iTRAQ_8plex_Nterm::::::::::	5.1415	5.5733	6.5193	4.2116	3.4927	2.9802	File: Phospho_Syn6803_16.wiff, Sample: Phospho_Syn6803_16 (sample number 1), Elution: 30.136 to 30.238 min, Period: 1, Cycle(s): 763-764 (Experiment 3)	AFVTGGAAR%iTRAQ_8plex_Nterm::::::::::%sample_3%cmpd_125
5982	Q01951_CHAIN_0	SLGTPIEAVAQSVR	3	11.8971	5.207e-31	1	578.078	0	iTRAQ_8plex_Nterm:::::::::::::::	0.161	0.214	0.1624	0.1007	0.0626	0.029	File: Phospho_Syn6803_10.wiff, Sample: Phospho_Syn6803_10 (sample number 1), Elution: 57.368 to 57.691 min, Period: 1, Cycle(s): 974-977 (Experiment 3)	SLGTPIEAVAQSVR%iTRAQ_8plex_Nterm:::::::::::::::%sample_0%cmpd_232
5982	Q01951_CHAIN_0	SIVNADAEAR	3	8.52019	9.558e-16	1	450.632	0	iTRAQ_8plex_Nterm:::::::::::	0.393	0.3709	0.3821	0.1679	0.0626	0.1064	File: Phospho_Syn6803_14.wiff, Sample: Phospho_Syn6803_14 (sample number 1), Elution: 20.058 to 20.705 min, Period: 1, Cycle(s): 641-644 (Experiment 2), 645-646 (Experiment 3)	SIVNADAEAR%iTRAQ_8plex_Nterm:::::::::::%sample_2%cmpd_78
5982	Q01951_CHAIN_0	SLGTPIEAVAQSVR	3	11.0587	8.252e-27	1	578.079	0	iTRAQ_8plex_Nterm:::::::::::::::	1.425	1.7547	1.2752	0.5373	0.2553	0.3193	File: Phospho_Syn6803_10.wiff, Sample: Phospho_Syn6803_10 (sample number 1), Elution: 32.039 to 32.584 min, Period: 1, Cycle(s): 746-751 (Experiment 2)	SLGTPIEAVAQSVR%iTRAQ_8plex_Nterm:::::::::::::::%sample_0%cmpd_130
5982	Q01951_CHAIN_0	SLGTPIEAVAQSVR	2	9.47952	8.558e-20	1	866.636	0	iTRAQ_8plex_Nterm:::::::::::::::	0.3835	0.6515	0.4251	0.1871	0.1301	0.0968	File: Phospho_Syn6803_10.wiff, Sample: Phospho_Syn6803_10 (sample number 1), Elution: 61.351 to 61.453 min, Period: 1, Cycle(s): 1010-1011 (Experiment 3)	SLGTPIEAVAQSVR%iTRAQ_8plex_Nterm:::::::::::::::%sample_0%cmpd_250
5982	Q01951_CHAIN_0	YLSPGELDR	2	7.32887	7.079e-12	1	677.467	0	iTRAQ_8plex_Nterm::::::::::	68.037	83.9163	78.7276	53.8383	28.8955	27.538	File: Phospho_Syn6803_16.wiff, Sample: Phospho_Syn6803_16 (sample number 1), Elution: 39.33 to 39.977 min, Period: 1, Cycle(s): 847-850 (Experiment 2), 851-852 (Experiment 3)	YLSPGELDR%iTRAQ_8plex_Nterm::::::::::%sample_3%cmpd_174
5982	Q01951_CHAIN_0	SLGTPIEAVAQSVR	3	11.0688	7.736e-27	1	578.076	0	iTRAQ_8plex_Nterm:::::::::::::::	0.8001	0.8465	0.7546	0.331	0.265	0.2516	File: Phospho_Syn6803_12.wiff, Sample: Phospho_Syn6803_12 (sample number 1), Elution: 36.194 to 36.518 min, Period: 1, Cycle(s): 778-781 (Experiment 2)	SLGTPIEAVAQSVR%iTRAQ_8plex_Nterm:::::::::::::::%sample_1%cmpd_151
5982	Q01951_CHAIN_0	AFVTGGAAR	2	7.94939	9.09e-14	1	577.404	0	iTRAQ_8plex_Nterm::::::::::	34.698	39.4022	37.4538	23.4038	17.2709	14.5383	File: Phospho_Syn6803_16.wiff, Sample: Phospho_Syn6803_16 (sample number 1), Elution: 28.705 to 29.353 min, Period: 1, Cycle(s): 751-754 (Experiment 2), 755-756 (Experiment 3)	AFVTGGAAR%iTRAQ_8plex_Nterm::::::::::%sample_3%cmpd_119
5982	Q01951_CHAIN_0	YLSPGELDR	2	6.4368	3.478e-09	1	677.458	0	iTRAQ_8plex_Nterm::::::::::	3.9106	4.8124	3.2907	1.9571	1.5079	1.0257	File: Phospho_Syn6803_14.wiff, Sample: Phospho_Syn6803_14 (sample number 1), Elution: 41.409 to 41.512 min, Period: 1, Cycle(s): 833-834 (Experiment 3)	YLSPGELDR%iTRAQ_8plex_Nterm::::::::::%sample_2%cmpd_177
5982	Q01951_CHAIN_0	SIVNADAEAR	2	7.09317	2.49e-11	1	675.458	0	iTRAQ_8plex_Nterm:::::::::::	0.3314	0.6562	0.4872	0.2542	0.2168	0.1306	File: Phospho_Syn6803_14.wiff, Sample: Phospho_Syn6803_14 (sample number 1), Elution: 20.824 to 21.148 min, Period: 1, Cycle(s): 647-650 (Experiment 3)	SIVNADAEAR%iTRAQ_8plex_Nterm:::::::::::%sample_2%cmpd_79
5982	Q01951_CHAIN_0	YLSPGELDR	2	6.54978	1.757e-09	1	677.465	0	iTRAQ_8plex_Nterm::::::::::	29.6938	36.9393	34.2156	21.6289	14.8429	12.0225	File: Phospho_Syn6803_16.wiff, Sample: Phospho_Syn6803_16 (sample number 1), Elution: 40.982 to 41.305 min, Period: 1, Cycle(s): 861-864 (Experiment 3)	YLSPGELDR%iTRAQ_8plex_Nterm::::::::::%sample_3%cmpd_180
5982	Q01951_CHAIN_0	SLGTPIEAVAQSVR	2	7.21169	1.851e-11	1	866.636	0	iTRAQ_8plex_Nterm:::::::::::::::	0.3882	0.4042	0.3534	0.1487	0.0626	0.0387	File: Phospho_Syn6803_10.wiff, Sample: Phospho_Syn6803_10 (sample number 1), Elution: 61.794 to 61.896 min, Period: 1, Cycle(s): 1014-1015 (Experiment 3)	SLGTPIEAVAQSVR%iTRAQ_8plex_Nterm:::::::::::::::%sample_0%cmpd_253
5982	Q01951_CHAIN_0	SLGTPIEAVAQSVR	2	7.51135	1.931e-12	1	866.63	0	iTRAQ_8plex_Nterm:::::::::::::::	0.2367	0.252	0.1815	0.0863	0.0771	0.0919	File: Phospho_Syn6803_10.wiff, Sample: Phospho_Syn6803_10 (sample number 1), Elution: 74.304 to 74.849 min, Period: 1, Cycle(s): 1128-1129, 1132-1133 (Experiment 2), 1130-1131 (Experiment 3)	SLGTPIEAVAQSVR%iTRAQ_8plex_Nterm:::::::::::::::%sample_0%cmpd_315
5982	Q01951_CHAIN_0	EVASGLMSSDDAAEASAYFDFVIGK	3	8.86592	1.783e-17	1	1063.7	0	iTRAQ_8plex_Nterm:::::::::::::::::::::::::iTRAQ_8plex_K:	0.2699	0.2758	0.3248	0.1535	0.053	0.0871	File: Phospho_Syn6803_12.wiff, Sample: Phospho_Syn6803_12 (sample number 1), Elution: 93.948 to 94.05 min, Period: 1, Cycle(s): 1300-1301 (Experiment 2)	EVASGLMSSDDAAEASAYFDFVIGK%iTRAQ_8plex_Nterm:::::::::::::::::::::::::iTRAQ_8plex_K:%sample_1%cmpd_414
5982	Q01951_CHAIN_0	LVTYGVVSGDVTPIEEIGLVGVR	3	8.06105	2.08e-14	1	892.989	0	iTRAQ_8plex_Nterm::::::::::::::::::::::::	0.0521	0.0856	0.0907	0.0384	0.0337	0.0242	File: Phospho_Syn6803_10.wiff, Sample: Phospho_Syn6803_10 (sample number 1), Elution: 87.589 to 87.691 min, Period: 1, Cycle(s): 1248-1249 (Experiment 2)	LVTYGVVSGDVTPIEEIGLVGVR%iTRAQ_8plex_Nterm::::::::::::::::::::::::%sample_0%cmpd_371
5981	P80507	LDEIAEFFR	2	7.21201	1.764e-11	1	722.326	0	iTRAQ_8plex_Nterm::::::::::	0.4781	0.8225	1.5424	0.9064	0.8766	0.7401	File: Phospho_15.wiff, Sample: Phospho_15 (sample number 1), Elution: 75.236 to 75.577 min, Period: 1, Cycle(s): 3083-3088 (Experiment 2)	LDEIAEFFR%iTRAQ_8plex_Nterm::::::::::%sample_2%cmpd_163
5981	P80507	LDEIAEFFR	2	6.75739	4.496e-10	1	722.323	0	iTRAQ_8plex_Nterm::::::::::	0.3266	0.542	0.912	0.494	0.6117	0.4886	File: Phospho_15.wiff, Sample: Phospho_15 (sample number 1), Elution: 76.479 to 76.819 min, Period: 1, Cycle(s): 3114-3119 (Experiment 2)	LDEIAEFFR%iTRAQ_8plex_Nterm::::::::::%sample_2%cmpd_167
5981	P80507	LDEIAEFFR	2	5.98788	6.59e-08	1	722.329	0	iTRAQ_8plex_Nterm::::::::::	0.568	0.7417	1.0696	0.6379	0.4817	0.5176	File: Phospho_17.wiff, Sample: Phospho_17 (sample number 1), Elution: 75.711 to 75.898 min, Period: 1, Cycle(s): 2566-2567, 2569-2570 (Experiment 2)	LDEIAEFFR%iTRAQ_8plex_Nterm::::::::::%sample_3%cmpd_213
5981	P80507	DVDAVLPLVEECVK	3	8.82786	4.588e-17	1	728.34	0	iTRAQ_8plex_Nterm::::::::::::MMTS::iTRAQ_8plex_K:	0.1704	0.271	0.6876	0.4268	0.4576	0.416	File: Phospho_15.wiff, Sample: Phospho_15 (sample number 1), Elution: 75.696 to 76.087 min, Period: 1, Cycle(s): 3089-3094 (Experiment 2)	DVDAVLPLVEECVK%iTRAQ_8plex_Nterm::::::::::::MMTS::iTRAQ_8plex_K:%sample_2%cmpd_165
5981	P80507	KVTEILGWK	3	6.47812	5.108e-09	1	662.674	1	iTRAQ_8plex_Nterm:iTRAQ_8plex_K::::::::iTRAQ_8plex_K:	2.2815	2.6339	6.9764	4.1676	4.0796	3.3859	File: Phospho_23.wiff, Sample: Phospho_23 (sample number 1), Elution: 47.361 to 47.906 min, Period: 1, Cycle(s): 702-707 (Experiment 2)	KVTEILGWK%iTRAQ_8plex_Nterm:iTRAQ_8plex_K::::::::iTRAQ_8plex_K:%sample_6%cmpd_249
5981	P80507	LDEIAEFFR	2	5.16857	7.195e-06	1	722.329	0	iTRAQ_8plex_Nterm::::::::::	0.1089	0.1379	0.2817	0.1774	0.1638	0.179	File: Phospho_17.wiff, Sample: Phospho_17 (sample number 1), Elution: 76.085 to 76.136 min, Period: 1, Cycle(s): 2578-2579 (Experiment 2)	LDEIAEFFR%iTRAQ_8plex_Nterm::::::::::%sample_3%cmpd_214
5982	P80507	LDEIAEFFR	2	6.66899	6.568e-10	1	722.501	0	iTRAQ_8plex_Nterm::::::::::	3.3614	4.2656	8.296	4.9648	4.7308	4.1414	File: Phospho_Syn6803_16.wiff, Sample: Phospho_Syn6803_16 (sample number 1), Elution: 95.029 to 95.2 min, Period: 1, Cycle(s): 2569-2572 (Experiment 2)	LDEIAEFFR%iTRAQ_8plex_Nterm::::::::::%sample_3%cmpd_327
5982	P80507	LDEIAEFFR	2	6.1971	1.438e-08	1	722.497	0	iTRAQ_8plex_Nterm::::::::::	3.3756	4.061	7.9044	4.6625	4.4851	4.3107	File: Phospho_Syn6803_16.wiff, Sample: Phospho_Syn6803_16 (sample number 1), Elution: 93.907 to 94.077 min, Period: 1, Cycle(s): 2528-2531 (Experiment 2)	LDEIAEFFR%iTRAQ_8plex_Nterm::::::::::%sample_3%cmpd_324
5982	P80507	LDEIAEFFR	2	6.04704	3.762e-08	1	722.504	0	iTRAQ_8plex_Nterm::::::::::	1.1647	1.3743	2.3498	1.4439	1.5368	1.1466	File: Phospho_Syn6803_16.wiff, Sample: Phospho_Syn6803_16 (sample number 1), Elution: 93.464 to 93.515 min, Period: 1, Cycle(s): 2512-2513 (Experiment 2)	LDEIAEFFR%iTRAQ_8plex_Nterm::::::::::%sample_3%cmpd_322
5982	P80507	LDEIAEFFR	2	5.86253	1.231e-07	1	722.506	0	iTRAQ_8plex_Nterm::::::::::	1.3919	1.8926	3.2955	2.5759	1.98	1.7127	File: Phospho_Syn6803_16.wiff, Sample: Phospho_Syn6803_16 (sample number 1), Elution: 95.302 to 95.353 min, Period: 1, Cycle(s): 2575-2576 (Experiment 2)	LDEIAEFFR%iTRAQ_8plex_Nterm::::::::::%sample_3%cmpd_328
5982	P80507	KVTEILGWK	3	7.166	2.278e-11	1	662.861	1	iTRAQ_8plex_Nterm:iTRAQ_8plex_K::::::::iTRAQ_8plex_K:	4.6113	5.0645	9.7815	6.2744	6.1906	5.1381	File: Phospho_Syn6803_22.wiff, Sample: Phospho_Syn6803_22 (sample number 1), Elution: 59.126 to 59.569 min, Period: 1, Cycle(s): 1001-1004 (Experiment 2), 999-1000 (Experiment 3)	KVTEILGWK%iTRAQ_8plex_Nterm:iTRAQ_8plex_K::::::::iTRAQ_8plex_K:%sample_6%cmpd_279
5981	P77972	VPATIEEIAAR	2	8.57907	2.535e-16	1	737.361	0	iTRAQ_8plex_Nterm::::::::::::	0.8094	0.7607	2.4544	1.4819	1.628	1.7801	File: Phospho_13.wiff, Sample: Phospho_13 (sample number 1), Elution: 47.468 to 47.91 min, Period: 1, Cycle(s): 1058-1061 (Experiment 2), 1056-1057 (Experiment 3)	VPATIEEIAAR%iTRAQ_8plex_Nterm::::::::::::%sample_1%cmpd_193
5981	P77972	VPATIEEIAAR	2	7.07533	3.951e-11	1	737.359	0	iTRAQ_8plex_Nterm::::::::::::	0.5301	0.6799	2.0915	1.2086	1.3824	1.3979	File: Phospho_11.wiff, Sample: Phospho_11 (sample number 1), Elution: 47.308 to 47.852 min, Period: 1, Cycle(s): 1280-1285 (Experiment 3)	VPATIEEIAAR%iTRAQ_8plex_Nterm::::::::::::%sample_0%cmpd_130
5982	P77972	GRPTIEAEVR	3	8.97744	1.663e-17	1	478.015	0	iTRAQ_8plex_Nterm:::::::::::	1.0037	0.8702	3.114	1.5782	1.6476	2.1094	File: Phospho_Syn6803_22.wiff, Sample: Phospho_Syn6803_22 (sample number 1), Elution: 29.367 to 29.691 min, Period: 1, Cycle(s): 731-734 (Experiment 2)	GRPTIEAEVR%iTRAQ_8plex_Nterm:::::::::::%sample_6%cmpd_123
5982	P77972	GRPTIEAEVR	3	8.52783	8.872e-16	1	478.016	0	iTRAQ_8plex_Nterm:::::::::::	0.2698	0.252	1.0125	0.4221	0.5637	0.6531	File: Phospho_Syn6803_22.wiff, Sample: Phospho_Syn6803_22 (sample number 1), Elution: 30.133 to 30.235 min, Period: 1, Cycle(s): 737-738 (Experiment 3)	GRPTIEAEVR%iTRAQ_8plex_Nterm:::::::::::%sample_6%cmpd_126
5982	P77972	VPATIEEIAAR	2	8.30442	3.561e-15	1	737.541	0	iTRAQ_8plex_Nterm::::::::::::	0.2414	0.3947	1.1081	0.7291	0.7853	0.895	File: Phospho_Syn6803_12.wiff, Sample: Phospho_Syn6803_12 (sample number 1), Elution: 59.091 to 59.193 min, Period: 1, Cycle(s): 984-985 (Experiment 3)	VPATIEEIAAR%iTRAQ_8plex_Nterm::::::::::::%sample_1%cmpd_251
5982	P77972	VPATIEEIAAR	2	6.94017	1.312e-10	1	737.537	0	iTRAQ_8plex_Nterm::::::::::::	0.303	0.5659	1.9821	1.0217	1.1225	1.3063	File: Phospho_Syn6803_12.wiff, Sample: Phospho_Syn6803_12 (sample number 1), Elution: 59.431 to 59.534 min, Period: 1, Cycle(s): 988-989 (Experiment 2)	VPATIEEIAAR%iTRAQ_8plex_Nterm::::::::::::%sample_1%cmpd_253
5981	P77968_CHAIN_0	RPDYIADFLGK	2	7.54597	1.077e-12	1	951.931	0	iTRAQ_8plex_Nterm:::::::::::iTRAQ_8plex_K:	2.8637	2.4105	10.8108	3.6353	8.3086	6.1865	File: Phospho_23.wiff, Sample: Phospho_23 (sample number 1), Elution: 48.349 to 48.792 min, Period: 1, Cycle(s): 714-715 (Experiment 2), 710-713 (Experiment 3)	RPDYIADFLGK%iTRAQ_8plex_Nterm:::::::::::iTRAQ_8plex_K:%sample_6%cmpd_252
5981	P77968_CHAIN_0	RPDYIADFLGK	3	9.33837	3.718e-19	1	634.957	0	iTRAQ_8plex_Nterm:::::::::::iTRAQ_8plex_K:	7.4835	5.6862	28.278	10.196	21.9152	16.7506	File: Phospho_23.wiff, Sample: Phospho_23 (sample number 1), Elution: 48.025 to 48.57 min, Period: 1, Cycle(s): 708-713 (Experiment 2)	RPDYIADFLGK%iTRAQ_8plex_Nterm:::::::::::iTRAQ_8plex_K:%sample_6%cmpd_251
5981	P77968_CHAIN_0	RPDYIADFLGK	3	8.28999	4.304e-15	1	634.957	0	iTRAQ_8plex_Nterm:::::::::::iTRAQ_8plex_K:	0.3692	0.3233	1.1986	0.4844	0.9729	0.7256	File: Phospho_23.wiff, Sample: Phospho_23 (sample number 1), Elution: 51.124 to 51.669 min, Period: 1, Cycle(s): 736-741 (Experiment 2)	RPDYIADFLGK%iTRAQ_8plex_Nterm:::::::::::iTRAQ_8plex_K:%sample_6%cmpd_269
5981	P77968_CHAIN_0	RPDYIADFLGK	3	8.33024	3.066e-15	1	634.957	0	iTRAQ_8plex_Nterm:::::::::::iTRAQ_8plex_K:	0.2935	0.1759	0.8452	0.4076	0.6888	0.5901	File: Phospho_23.wiff, Sample: Phospho_23 (sample number 1), Elution: 52.673 to 53.218 min, Period: 1, Cycle(s): 750-755 (Experiment 2)	RPDYIADFLGK%iTRAQ_8plex_Nterm:::::::::::iTRAQ_8plex_K:%sample_6%cmpd_278
5981	P77968_CHAIN_0	INADFGSFDAFVEAFK	3	9.12427	2.6e-18	1	796.018	0	iTRAQ_8plex_Nterm::::::::::::::::iTRAQ_8plex_K:	0.2935	0.1712	0.807	0.2302	0.5635	0.4112	File: Phospho_17.wiff, Sample: Phospho_17 (sample number 1), Elution: 79.999 to 80.34 min, Period: 1, Cycle(s): 2662-2665 (Experiment 2), 2660-2661 (Experiment 3)	INADFGSFDAFVEAFK%iTRAQ_8plex_Nterm::::::::::::::::iTRAQ_8plex_K:%sample_3%cmpd_231
5981	P77968_CHAIN_0	RPDYIADFLGK	3	7.28192	1.481e-11	1	634.969	0	iTRAQ_8plex_Nterm:::::::::::iTRAQ_8plex_K:	0.4213	0.2044	0.998	0.422	0.7658	0.595	File: Phospho_25.wiff, Sample: Phospho_25 (sample number 1), Elution: 49.042 to 49.587 min, Period: 1, Cycle(s): 577-582 (Experiment 2)	RPDYIADFLGK%iTRAQ_8plex_Nterm:::::::::::iTRAQ_8plex_K:%sample_7%cmpd_296
5981	P77968_CHAIN_0	RPDYIADFLGK	3	7.68656	7.255e-13	1	634.977	0	iTRAQ_8plex_Nterm:::::::::::iTRAQ_8plex_K:	0.1373	0.1569	0.5539	0.1631	0.3323	0.2951	File: Phospho_27.wiff, Sample: Phospho_27 (sample number 1), Elution: 48.234 to 48.677 min, Period: 1, Cycle(s): 779-784 (Experiment 2)	RPDYIADFLGK%iTRAQ_8plex_Nterm:::::::::::iTRAQ_8plex_K:%sample_8%cmpd_269
5981	P77968_CHAIN_0	RPDYIADFLGK	3	6.52984	2.667e-09	1	634.959	0	iTRAQ_8plex_Nterm:::::::::::iTRAQ_8plex_K:	0.2935	0.214	0.8643	0.3213	0.6021	0.4643	File: Phospho_23.wiff, Sample: Phospho_23 (sample number 1), Elution: 54.222 to 54.869 min, Period: 1, Cycle(s): 764-767 (Experiment 2), 768-769 (Experiment 3)	RPDYIADFLGK%iTRAQ_8plex_Nterm:::::::::::iTRAQ_8plex_K:%sample_6%cmpd_287
5981	P77968_CHAIN_0	RPDYIADFLGK	3	6.43485	5.933e-09	1	634.976	0	iTRAQ_8plex_Nterm:::::::::::iTRAQ_8plex_K:	0.0994	0.0856	0.3056	0.0815	0.2842	0.1741	File: Phospho_29.wiff, Sample: Phospho_29 (sample number 1), Elution: 47.74 to 48.131 min, Period: 1, Cycle(s): 867-872 (Experiment 2)	RPDYIADFLGK%iTRAQ_8plex_Nterm:::::::::::iTRAQ_8plex_K:%sample_9%cmpd_248
5981	P77968_CHAIN_0	RPDYIADFLGK	3	5.2404	6.65e-06	1	634.96	0	iTRAQ_8plex_Nterm:::::::::::iTRAQ_8plex_K:	0.0284	0.038	0.2006	0.0432	0.0674	0.1451	File: Phospho_23.wiff, Sample: Phospho_23 (sample number 1), Elution: 56.095 to 56.197 min, Period: 1, Cycle(s): 780-781 (Experiment 3)	RPDYIADFLGK%iTRAQ_8plex_Nterm:::::::::::iTRAQ_8plex_K:%sample_6%cmpd_291
5982	P77968_CHAIN_0	RPDYIADFLGK	3	9.4445	1.464e-19	1	635.135	0	iTRAQ_8plex_Nterm:::::::::::iTRAQ_8plex_K:	14.8424	11.2845	52.1312	17.643	39.6488	31.1426	File: Phospho_Syn6803_22.wiff, Sample: Phospho_Syn6803_22 (sample number 1), Elution: 63.229 to 63.774 min, Period: 1, Cycle(s): 1037-1042 (Experiment 2)	RPDYIADFLGK%iTRAQ_8plex_Nterm:::::::::::iTRAQ_8plex_K:%sample_6%cmpd_301
5982	P77968_CHAIN_0	RPDYIADFLGK	3	9.56151	4.758e-20	1	635.136	0	iTRAQ_8plex_Nterm:::::::::::iTRAQ_8plex_K:	11.784	8.9401	40.8978	14.1077	31.7768	24.9982	File: Phospho_Syn6803_22.wiff, Sample: Phospho_Syn6803_22 (sample number 1), Elution: 61.68 to 62.225 min, Period: 1, Cycle(s): 1023-1028 (Experiment 2)	RPDYIADFLGK%iTRAQ_8plex_Nterm:::::::::::iTRAQ_8plex_K:%sample_6%cmpd_294
5982	P77968_CHAIN_0	RPDYIADFLGK	3	9.17837	1.794e-18	1	635.135	0	iTRAQ_8plex_Nterm:::::::::::iTRAQ_8plex_K:	6.2826	5.1644	21.1487	7.2002	15.9945	12.6612	File: Phospho_Syn6803_22.wiff, Sample: Phospho_Syn6803_22 (sample number 1), Elution: 64.778 to 65.323 min, Period: 1, Cycle(s): 1051-1056 (Experiment 2)	RPDYIADFLGK%iTRAQ_8plex_Nterm:::::::::::iTRAQ_8plex_K:%sample_6%cmpd_307
5982	P77968_CHAIN_0	RPDYIADFLGK	3	8.96306	1.295e-17	1	635.137	0	iTRAQ_8plex_Nterm:::::::::::iTRAQ_8plex_K:	3.1673	2.5679	9.7768	3.6409	7.318	5.7573	File: Phospho_Syn6803_22.wiff, Sample: Phospho_Syn6803_22 (sample number 1), Elution: 66.327 to 66.871 min, Period: 1, Cycle(s): 1065-1070 (Experiment 2)	RPDYIADFLGK%iTRAQ_8plex_Nterm:::::::::::iTRAQ_8plex_K:%sample_6%cmpd_314
5982	P77968_CHAIN_0	RPDYIADFLGK	3	8.13626	1.672e-14	1	635.138	0	iTRAQ_8plex_Nterm:::::::::::iTRAQ_8plex_K:	1.2736	1.0462	3.9451	1.4391	2.9484	2.3223	File: Phospho_Syn6803_22.wiff, Sample: Phospho_Syn6803_22 (sample number 1), Elution: 67.978 to 68.199 min, Period: 1, Cycle(s): 1081-1082 (Experiment 2), 1079-1080 (Experiment 3)	RPDYIADFLGK%iTRAQ_8plex_Nterm:::::::::::iTRAQ_8plex_K:%sample_6%cmpd_321
5982	P77968_CHAIN_0	RPDYIADFLGK	3	7.87026	1.451e-13	1	635.133	0	iTRAQ_8plex_Nterm:::::::::::iTRAQ_8plex_K:	2.0216	1.5408	6.4908	2.3697	4.9236	3.6141	File: Phospho_Syn6803_24.wiff, Sample: Phospho_Syn6803_24 (sample number 1), Elution: 62.273 to 62.818 min, Period: 1, Cycle(s): 1019-1024 (Experiment 2)	RPDYIADFLGK%iTRAQ_8plex_Nterm:::::::::::iTRAQ_8plex_K:%sample_7%cmpd_300
5982	P77968_CHAIN_0	RPDYIADFLGK	3	7.42734	4.543e-12	1	635.138	0	iTRAQ_8plex_Nterm:::::::::::iTRAQ_8plex_K:	1.444	1.0319	3.7684	1.4535	3.0014	2.3078	File: Phospho_Syn6803_22.wiff, Sample: Phospho_Syn6803_22 (sample number 1), Elution: 69.645 to 70.292 min, Period: 1, Cycle(s): 1095-1096 (Experiment 2), 1097-1100 (Experiment 3)	RPDYIADFLGK%iTRAQ_8plex_Nterm:::::::::::iTRAQ_8plex_K:%sample_6%cmpd_331
5982	P77968_CHAIN_0	STLEFHHDK	3	7.54003	2.255e-12	1	574.734	0	iTRAQ_8plex_Nterm:::::::::iTRAQ_8plex_K:	2.4666	1.9307	6.6293	2.5376	4.1094	3.2802	File: Phospho_Syn6803_30.wiff, Sample: Phospho_Syn6803_30 (sample number 1), Elution: 33.118 to 33.663 min, Period: 1, Cycle(s): 864-869 (Experiment 2)	STLEFHHDK%iTRAQ_8plex_Nterm:::::::::iTRAQ_8plex_K:%sample_10%cmpd_159
5982	P77968_CHAIN_0	INADFGSFDAFVEAFK	3	7.51363	1.898e-12	1	796.224	0	iTRAQ_8plex_Nterm::::::::::::::::iTRAQ_8plex_K:	0.6676	0.5278	1.5761	0.5708	1.0165	0.9628	File: Phospho_Syn6803_16.wiff, Sample: Phospho_Syn6803_16 (sample number 1), Elution: 102.514 to 102.616 min, Period: 1, Cycle(s): 2825-2826 (Experiment 2)	INADFGSFDAFVEAFK%iTRAQ_8plex_Nterm::::::::::::::::iTRAQ_8plex_K:%sample_3%cmpd_352
5982	P77968_CHAIN_0	RPDYIADFLGK	3	7.7856	2.845e-13	1	635.136	0	iTRAQ_8plex_Nterm:::::::::::iTRAQ_8plex_K:	0.3835	0.5278	2.0537	0.8203	1.4453	1.1757	File: Phospho_Syn6803_22.wiff, Sample: Phospho_Syn6803_22 (sample number 1), Elution: 68.539 to 68.641 min, Period: 1, Cycle(s): 1085-1086 (Experiment 2)	RPDYIADFLGK%iTRAQ_8plex_Nterm:::::::::::iTRAQ_8plex_K:%sample_6%cmpd_323
5982	P77968_CHAIN_0	INADFGSFDAFVEAFK	3	7.84467	1.433e-13	1	796.219	0	iTRAQ_8plex_Nterm::::::::::::::::iTRAQ_8plex_K:	0.677	0.5421	1.7576	0.7195	1.108	0.9144	File: Phospho_Syn6803_16.wiff, Sample: Phospho_Syn6803_16 (sample number 1), Elution: 101.527 to 101.629 min, Period: 1, Cycle(s): 2808-2809 (Experiment 3)	INADFGSFDAFVEAFK%iTRAQ_8plex_Nterm::::::::::::::::iTRAQ_8plex_K:%sample_3%cmpd_346
5982	P77968_CHAIN_0	RPDYIADFLGK	3	7.86187	1.552e-13	1	635.137	0	iTRAQ_8plex_Nterm:::::::::::iTRAQ_8plex_K:	0.9611	1.0795	3.5869	1.2952	2.8761	2.0949	File: Phospho_Syn6803_24.wiff, Sample: Phospho_Syn6803_24 (sample number 1), Elution: 64.043 to 64.69 min, Period: 1, Cycle(s): 1035-1038 (Experiment 2), 1039-1040 (Experiment 3)	RPDYIADFLGK%iTRAQ_8plex_Nterm:::::::::::iTRAQ_8plex_K:%sample_7%cmpd_312
5982	P77968_CHAIN_0	INADFGSFDAFVEAFK	3	7.82576	1.665e-13	1	796.219	0	iTRAQ_8plex_Nterm::::::::::::::::iTRAQ_8plex_K:	0.4213	0.5278	1.643	0.6859	1.1562	0.9483	File: Phospho_Syn6803_16.wiff, Sample: Phospho_Syn6803_16 (sample number 1), Elution: 102.123 to 102.174 min, Period: 1, Cycle(s): 2817-2818 (Experiment 2)	INADFGSFDAFVEAFK%iTRAQ_8plex_Nterm::::::::::::::::iTRAQ_8plex_K:%sample_3%cmpd_350
5982	P77968_CHAIN_0	RPDYIADFLGK	3	6.87137	2.607e-10	1	635.138	0	iTRAQ_8plex_Nterm:::::::::::iTRAQ_8plex_K:	0.5302	0.5326	1.6334	0.6812	1.0695	0.9144	File: Phospho_Syn6803_22.wiff, Sample: Phospho_Syn6803_22 (sample number 1), Elution: 73.288 to 73.611 min, Period: 1, Cycle(s): 1127-1130 (Experiment 3)	RPDYIADFLGK%iTRAQ_8plex_Nterm:::::::::::iTRAQ_8plex_K:%sample_6%cmpd_347
5982	P77968_CHAIN_0	RPDYIADFLGK	3	6.67887	9.873e-10	1	635.134	0	iTRAQ_8plex_Nterm:::::::::::iTRAQ_8plex_K:	0.1184	0.195	0.554	0.2207	0.4432	0.2709	File: Phospho_Syn6803_28.wiff, Sample: Phospho_Syn6803_28 (sample number 1), Elution: 66.682 to 67.125 min, Period: 1, Cycle(s): 1166-1167 (Experiment 2), 1162-1165 (Experiment 3)	RPDYIADFLGK%iTRAQ_8plex_Nterm:::::::::::iTRAQ_8plex_K:%sample_9%cmpd_345
5982	P77968_CHAIN_0	STLEFHHDK	3	6.86503	3.257e-10	1	574.732	0	iTRAQ_8plex_Nterm:::::::::iTRAQ_8plex_K:	0.2556	0.252	0.831	0.2734	0.5155	0.2612	File: Phospho_Syn6803_30.wiff, Sample: Phospho_Syn6803_30 (sample number 1), Elution: 34.769 to 35.314 min, Period: 1, Cycle(s): 878-883 (Experiment 3)	STLEFHHDK%iTRAQ_8plex_Nterm:::::::::iTRAQ_8plex_K:%sample_10%cmpd_167
5982	P77968_CHAIN_0	RPDYIADFLGK	3	6.13612	3.467e-08	1	635.14	0	iTRAQ_8plex_Nterm:::::::::::iTRAQ_8plex_K:	0.1846	0.3281	0.7594	0.2686	0.5396	0.479	File: Phospho_Syn6803_26.wiff, Sample: Phospho_Syn6803_26 (sample number 1), Elution: 44.94 to 45.366 min, Period: 1, Cycle(s): 907-908 (Experiment 2), 909-910 (Experiment 3)	RPDYIADFLGK%iTRAQ_8plex_Nterm:::::::::::iTRAQ_8plex_K:%sample_8%cmpd_210
5982	P77968_CHAIN_0	RPDYIADFLGK	3	5.68181	5.464e-07	1	635.138	0	iTRAQ_8plex_Nterm:::::::::::iTRAQ_8plex_K:	0.142	0.1664	0.5397	0.2111	0.3324	0.2516	File: Phospho_Syn6803_24.wiff, Sample: Phospho_Syn6803_24 (sample number 1), Elution: 65.695 to 65.797 min, Period: 1, Cycle(s): 1049-1050 (Experiment 3)	RPDYIADFLGK%iTRAQ_8plex_Nterm:::::::::::iTRAQ_8plex_K:%sample_7%cmpd_318
5982	P77968_CHAIN_0	RPDYIADFLGK	3	5.46757	1.871e-06	1	635.141	0	iTRAQ_8plex_Nterm:::::::::::iTRAQ_8plex_K:	0.0805	0.0618	0.277	0.0528	0.1783	0.1258	File: Phospho_Syn6803_22.wiff, Sample: Phospho_Syn6803_22 (sample number 1), Elution: 95.364 to 95.688 min, Period: 1, Cycle(s): 1332-1335 (Experiment 3)	RPDYIADFLGK%iTRAQ_8plex_Nterm:::::::::::iTRAQ_8plex_K:%sample_6%cmpd_469
5982	P77968_CHAIN_0	RPDYIADFLGK	3	5.3529	3.462e-06	1	635.144	0	iTRAQ_8plex_Nterm:::::::::::iTRAQ_8plex_K:	0.161	0.0476	0.3869	0.1007	0.1734	0.1838	File: Phospho_Syn6803_22.wiff, Sample: Phospho_Syn6803_22 (sample number 1), Elution: 82.41 to 82.512 min, Period: 1, Cycle(s): 1214-1215 (Experiment 3)	RPDYIADFLGK%iTRAQ_8plex_Nterm:::::::::::iTRAQ_8plex_K:%sample_6%cmpd_395
5983	P77968_CHAIN_0	STLEFHHDK	3	7.54692	2.228e-12	1	574.727	0	iTRAQ_8plex_Nterm:::::::::iTRAQ_8plex_K:	0.5587	0.5231	1.3373	0.5948	0.9202	0.8757	File: Phospho_Syn6803_32.wiff, Sample: Phospho_Syn6803_32 (sample number 1), Elution: 34.272 to 34.919 min, Period: 1, Cycle(s): 894-895 (Experiment 2), 896-899 (Experiment 3)	STLEFHHDK%iTRAQ_8plex_Nterm:::::::::iTRAQ_8plex_K:%sample_0%cmpd_158
5981	P77961	LDNEVNPMR	2	7.14843	1.668e-11	1	696.301	0	iTRAQ_8plex_Nterm::::::::::	1.0792	2.0539	1.6427	1.3764	0.8429	0.6046	File: Phospho_15.wiff, Sample: Phospho_15 (sample number 1), Elution: 25.952 to 26.054 min, Period: 1, Cycle(s): 845-846 (Experiment 3)	LDNEVNPMR%iTRAQ_8plex_Nterm::::::::::%sample_2%cmpd_92
5982	P77961	WIQDENIK	3	6.85788	3.285e-10	1	552.062	0	iTRAQ_8plex_Nterm::::::::iTRAQ_8plex_K:	4.8859	9.1446	8.7928	7.675	4.3888	3.377	File: Phospho_Syn6803_18.wiff, Sample: Phospho_Syn6803_18 (sample number 1), Elution: 46.614 to 47.159 min, Period: 1, Cycle(s): 835-836 (Experiment 2), 833-834, 837-838 (Experiment 3)	WIQDENIK%iTRAQ_8plex_Nterm::::::::iTRAQ_8plex_K:%sample_4%cmpd_206
5981	P77960	LDDVLAIVR	2	7.75547	1.804e-13	1	659.346	0	iTRAQ_8plex_Nterm::::::::::	0.2414	0.2662	0.3343	0.1727	0.2023	0.1306	File: Phospho_13.wiff, Sample: Phospho_13 (sample number 1), Elution: 66.65 to 66.871 min, Period: 1, Cycle(s): 1254-1255 (Experiment 2), 1252-1253 (Experiment 3)	LDDVLAIVR%iTRAQ_8plex_Nterm::::::::::%sample_1%cmpd_279
5981	P74795	MIFPGATVR	2	5.50485	1.164e-06	1	648.315	0	iTRAQ_8plex_Nterm::::::::::	0.7999	0.9699	1.9244	1.2949	1.392	1.1754	File: Phospho_15.wiff, Sample: Phospho_15 (sample number 1), Elution: 35.468 to 35.571 min, Period: 1, Cycle(s): 931-932 (Experiment 3)	MIFPGATVR%iTRAQ_8plex_Nterm::::::::::%sample_2%cmpd_141
5981	P74771	RLPDYLFHSK	3	6.92592	1.776e-10	1	628.648	1	iTRAQ_8plex_Nterm::::::::::iTRAQ_8plex_K:	0.3739	0.3423	0.6112	0.3789	0.3034	0.3386	File: Phospho_29.wiff, Sample: Phospho_29 (sample number 1), Elution: 35.398 to 35.841 min, Period: 1, Cycle(s): 704-707 (Experiment 2), 702-703 (Experiment 3)	RLPDYLFHSK%iTRAQ_8plex_Nterm::::::::::iTRAQ_8plex_K:%sample_9%cmpd_184
5981	P74771	RLPDYLFHSK	3	5.91709	1.36e-07	1	628.652	1	iTRAQ_8plex_Nterm::::::::::iTRAQ_8plex_K:	0.1089	0.1236	0.3534	0.2686	0.1493	0.1161	File: Phospho_31.wiff, Sample: Phospho_31 (sample number 1), Elution: 35.366 to 35.911 min, Period: 1, Cycle(s): 677-682 (Experiment 2)	RLPDYLFHSK%iTRAQ_8plex_Nterm::::::::::iTRAQ_8plex_K:%sample_10%cmpd_189
5982	P74771	RLPDYLFHSK	3	7.21067	1.81e-11	1	628.793	1	iTRAQ_8plex_Nterm::::::::::iTRAQ_8plex_K:	0.3409	0.5659	1.2848	0.9402	0.501	0.6822	File: Phospho_Syn6803_30.wiff, Sample: Phospho_Syn6803_30 (sample number 1), Elution: 51.587 to 52.029 min, Period: 1, Cycle(s): 1032-1035 (Experiment 2), 1030-1031 (Experiment 3)	RLPDYLFHSK%iTRAQ_8plex_Nterm::::::::::iTRAQ_8plex_K:%sample_10%cmpd_261
5982	P74771	RLPDYLFHSK	3	7.28289	1.062e-11	1	628.794	1	iTRAQ_8plex_Nterm::::::::::iTRAQ_8plex_K:	0.3882	0.3281	0.6734	0.4749	0.2794	0.3629	File: Phospho_Syn6803_30.wiff, Sample: Phospho_Syn6803_30 (sample number 1), Elution: 53.136 to 53.578 min, Period: 1, Cycle(s): 1046-1049 (Experiment 2), 1044-1045 (Experiment 3)	RLPDYLFHSK%iTRAQ_8plex_Nterm::::::::::iTRAQ_8plex_K:%sample_10%cmpd_267
5982	P74771	RLPDYLFHSK	4	5.57687	1.249e-06	1	471.842	1	iTRAQ_8plex_Nterm::::::::::iTRAQ_8plex_K:	0.3172	0.3281	0.8406	0.4653	0.371	0.3386	File: Phospho_Syn6803_30.wiff, Sample: Phospho_Syn6803_30 (sample number 1), Elution: 52.149 to 52.472 min, Period: 1, Cycle(s): 1036-1039 (Experiment 2)	RLPDYLFHSK%iTRAQ_8plex_Nterm::::::::::iTRAQ_8plex_K:%sample_10%cmpd_262
5981	P74769	LELYHQVMGLEAGR	3	7.85018	1.558e-13	1	640.624	0	iTRAQ_8plex_Nterm:::::::::::::::	0.1515	0.0998	0.1528	0.1055	0.0674	0.1258	File: Phospho_21.wiff, Sample: Phospho_21 (sample number 1), Elution: 55.91 to 56.012 min, Period: 1, Cycle(s): 1074-1075 (Experiment 2)	LELYHQVMGLEAGR%iTRAQ_8plex_Nterm:::::::::::::::%sample_5%cmpd_270
5981	P74769	LELYHQVMGLEAGR	3	8.41659	1.454e-15	1	640.621	0	iTRAQ_8plex_Nterm:::::::::::::::	0.1278	0.0713	0.1003	0.0671	0.0867	0.0484	File: Phospho_21.wiff, Sample: Phospho_21 (sample number 1), Elution: 55.757 to 55.808 min, Period: 1, Cycle(s): 1070-1071 (Experiment 2)	LELYHQVMGLEAGR%iTRAQ_8plex_Nterm:::::::::::::::%sample_5%cmpd_268
5982	P74769	HIVQAELDQK	3	7.73489	3.777e-13	1	597.111	0	iTRAQ_8plex_Nterm::::::::::iTRAQ_8plex_K:	2.514	1.8403	1.9964	1.6261	1.6669	1.4659	File: Phospho_Syn6803_22.wiff, Sample: Phospho_Syn6803_22 (sample number 1), Elution: 37.998 to 38.322 min, Period: 1, Cycle(s): 809-812 (Experiment 2)	HIVQAELDQK%iTRAQ_8plex_Nterm::::::::::iTRAQ_8plex_K:%sample_6%cmpd_177
5981	P74746	DIITHSTQQALHWGADLLR	3	9.04197	4.693e-18	1	827.032	0	iTRAQ_8plex_Nterm::::::::::::::::::::	0.0473	0.0143	0.0334	0.0671	0.0963	0.0919	File: Phospho_25.wiff, Sample: Phospho_25 (sample number 1), Elution: 67.138 to 67.428 min, Period: 1, Cycle(s): 779-784 (Experiment 2)	DIITHSTQQALHWGADLLR%iTRAQ_8plex_Nterm::::::::::::::::::::%sample_7%cmpd_391
5981	P74694	EAQGEAIAHGEGENK	3	9.58071	2.988e-20	1	716.637	0	iTRAQ_8plex_Nterm:::::::::::::::iTRAQ_8plex_K:	0.3313	0.4802	0.8022	0.5995	0.4479	0.5031	File: Phospho_21.wiff, Sample: Phospho_21 (sample number 1), Elution: 18.583 to 18.906 min, Period: 1, Cycle(s): 520-523 (Experiment 3)	EAQGEAIAHGEGENK%iTRAQ_8plex_Nterm:::::::::::::::iTRAQ_8plex_K:%sample_5%cmpd_95
5982	P74694	LVDTLVER	2	5.88234	1.335e-07	1	624.955	0	iTRAQ_8plex_Nterm:::::::::	0.5634	0.661	1.7337	0.9066	1.1032	1.0111	File: Phospho_Syn6803_14.wiff, Sample: Phospho_Syn6803_14 (sample number 1), Elution: 52.926 to 53.029 min, Period: 1, Cycle(s): 937-938 (Experiment 3)	LVDTLVER%iTRAQ_8plex_Nterm:::::::::%sample_2%cmpd_233
5982	P74694	LVDTLVER	2	6.31752	8.771e-09	1	624.957	0	iTRAQ_8plex_Nterm:::::::::	0.7386	0.7085	1.323	1.0121	0.9539	0.9241	File: Phospho_Syn6803_14.wiff, Sample: Phospho_Syn6803_14 (sample number 1), Elution: 53.369 to 53.471 min, Period: 1, Cycle(s): 941-942 (Experiment 3)	LVDTLVER%iTRAQ_8plex_Nterm:::::::::%sample_2%cmpd_236
5981	P74690	FVSVIDLLK	2	6.66761	4.68e-10	1	821.437	0	iTRAQ_8plex_Nterm:::::::::iTRAQ_8plex_K:	0.781	1.0935	2.803	1.88	4.701	3.9422	File: Phospho_17.wiff, Sample: Phospho_17 (sample number 1), Elution: 74.979 to 75.319 min, Period: 1, Cycle(s): 2554-2559 (Experiment 2)	FVSVIDLLK%iTRAQ_8plex_Nterm:::::::::iTRAQ_8plex_K:%sample_3%cmpd_211
5981	P74690	VTSPFSLSPFGQAR	2	7.32262	5.714e-12	1	899.4	0	iTRAQ_8plex_Nterm:::::::::::::::	0.3455	0.3661	0.7784	0.4892	0.5732	0.89	File: Phospho_13.wiff, Sample: Phospho_13 (sample number 1), Elution: 54.548 to 54.872 min, Period: 1, Cycle(s): 1120-1123 (Experiment 3)	VTSPFSLSPFGQAR%iTRAQ_8plex_Nterm:::::::::::::::%sample_1%cmpd_227
5981	P74690	ISHEELK	3	6.28411	1.698e-08	1	488.576	0	iTRAQ_8plex_Nterm:::::::iTRAQ_8plex_K:	0.2556	0.1331	0.4345	0.3021	0.6551	0.4934	File: Phospho_23.wiff, Sample: Phospho_23 (sample number 1), Elution: 19.131 to 19.233 min, Period: 1, Cycle(s): 446-447 (Experiment 3)	ISHEELK%iTRAQ_8plex_Nterm:::::::iTRAQ_8plex_K:%sample_6%cmpd_100
5981	P74690	VAGAHIK	3	6.00499	1.052e-07	1	435.235	0	iTRAQ_8plex_Nterm:::::::iTRAQ_8plex_K:	0.0947	0.0285	0.1624	0.1151	0.2216	0.2999	File: Phospho_23.wiff, Sample: Phospho_23 (sample number 1), Elution: 18.586 to 18.689 min, Period: 1, Cycle(s): 442-443 (Experiment 2)	VAGAHIK%iTRAQ_8plex_Nterm:::::::iTRAQ_8plex_K:%sample_6%cmpd_97
5982	P74690	EALAATAMLR	2	6.24296	1.267e-08	1	675.976	0	iTRAQ_8plex_Nterm:::::::::::	0.8806	0.9939	1.8006	1.0217	1.7729	1.6643	File: Phospho_Syn6803_14.wiff, Sample: Phospho_Syn6803_14 (sample number 1), Elution: 51.598 to 51.7 min, Period: 1, Cycle(s): 925-926 (Experiment 3)	EALAATAMLR%iTRAQ_8plex_Nterm:::::::::::%sample_2%cmpd_228
5982	P74690	AIAPEGDKR	3	8.97495	1.446e-17	1	522.391	1	iTRAQ_8plex_Nterm::::::::iTRAQ_8plex_K::	2.3956	2.3539	6.7343	4.2548	7.8479	8.5053	File: Phospho_Syn6803_22.wiff, Sample: Phospho_Syn6803_22 (sample number 1), Elution: 25.707 to 26.15 min, Period: 1, Cycle(s): 699-702 (Experiment 2), 697-698 (Experiment 3)	AIAPEGDKR%iTRAQ_8plex_Nterm::::::::iTRAQ_8plex_K::%sample_6%cmpd_105
5982	P74690	GWTGPDYVDGHK	3	8.66242	2.055e-16	1	647.451	0	iTRAQ_8plex_Nterm::::::::::::iTRAQ_8plex_K:	2.0027	2.0971	4.3129	2.9453	6.0654	5.3267	File: Phospho_Syn6803_22.wiff, Sample: Phospho_Syn6803_22 (sample number 1), Elution: 40.433 to 40.858 min, Period: 1, Cycle(s): 831-832 (Experiment 2), 833-834 (Experiment 3)	GWTGPDYVDGHK%iTRAQ_8plex_Nterm::::::::::::iTRAQ_8plex_K:%sample_6%cmpd_188
5982	P74690	STGIAVRPR	3	8.23952	8.299e-15	1	420.984	0	iTRAQ_8plex_Nterm::::::::::	0.0237	0.0476	0.1051	0.0384	0.2168	0.1355	File: Phospho_Syn6803_22.wiff, Sample: Phospho_Syn6803_22 (sample number 1), Elution: 25.929 to 26.031 min, Period: 1, Cycle(s): 699-700 (Experiment 3)	STGIAVRPR%iTRAQ_8plex_Nterm::::::::::%sample_6%cmpd_104
5981	P74689	KPVITGPAK	3	5.19363	1.217e-05	1	608.339	0	iTRAQ_8plex_Nterm:iTRAQ_8plex_K::::::::iTRAQ_8plex_K:	0.4355	0.7987	1.1747	0.5947	0.997	0.7304	File: Phospho_21.wiff, Sample: Phospho_21 (sample number 1), Elution: 22.243 to 22.566 min, Period: 1, Cycle(s): 554-557 (Experiment 2)	KPVITGPAK%iTRAQ_8plex_Nterm:iTRAQ_8plex_K::::::::iTRAQ_8plex_K:%sample_5%cmpd_117
5982	P74689	IQAGDVVVVR	2	8.85457	2.604e-17	1	680.505	0	iTRAQ_8plex_Nterm:::::::::::	1.7423	1.6549	2.622	1.4055	2.2594	1.5336	File: Phospho_Syn6803_14.wiff, Sample: Phospho_Syn6803_14 (sample number 1), Elution: 40.524 to 40.626 min, Period: 1, Cycle(s): 825-826 (Experiment 3)	IQAGDVVVVR%iTRAQ_8plex_Nterm:::::::::::%sample_2%cmpd_173
5982	P74689	KPVITGPAK	3	5.34917	3.888e-06	1	608.493	0	iTRAQ_8plex_Nterm:iTRAQ_8plex_K::::::::iTRAQ_8plex_K:	0.6297	0.623	0.8215	0.4749	0.6841	0.508	File: Phospho_Syn6803_22.wiff, Sample: Phospho_Syn6803_22 (sample number 1), Elution: 33.674 to 33.776 min, Period: 1, Cycle(s): 769-770 (Experiment 3)	KPVITGPAK%iTRAQ_8plex_Nterm:iTRAQ_8plex_K::::::::iTRAQ_8plex_K:%sample_6%cmpd_144
5982	P74655	LIQENVAVLR	2	8.48529	9.36e-16	1	730.05	0	iTRAQ_8plex_Nterm:::::::::::	0.8806	1.3505	2.0776	1.18	3.8251	4.9009	File: Phospho_Syn6803_14.wiff, Sample: Phospho_Syn6803_14 (sample number 1), Elution: 53.148 to 53.25 min, Period: 1, Cycle(s): 939-940 (Experiment 3)	LIQENVAVLR%iTRAQ_8plex_Nterm:::::::::::%sample_2%cmpd_235
5982	P74643	RLDYEQALK	3	5.44813	2.163e-06	1	582.106	1	iTRAQ_8plex_Nterm:::::::::iTRAQ_8plex_K:	0.5492	0.466	1.0078	0.3789	0.766	0.7015	File: Phospho_Syn6803_24.wiff, Sample: Phospho_Syn6803_24 (sample number 1), Elution: 40.135 to 40.238 min, Period: 1, Cycle(s): 819-820 (Experiment 2)	RLDYEQALK%iTRAQ_8plex_Nterm:::::::::iTRAQ_8plex_K:%sample_7%cmpd_191
5981	P74618_CHAIN_0	LTFTIPLINR	2	6.29135	8.183e-09	1	746.389	0	iTRAQ_8plex_Nterm:::::::::::	0.5538	0.775	1.3561	0.892	0.8622	0.6772	File: Phospho_13.wiff, Sample: Phospho_13 (sample number 1), Elution: 63.11 to 63.552 min, Period: 1, Cycle(s): 1222-1225 (Experiment 2), 1220-1221 (Experiment 3)	LTFTIPLINR%iTRAQ_8plex_Nterm:::::::::::%sample_1%cmpd_263
5981	P74618_CHAIN_0	IHVFWGDER	3	6.7482	7.485e-10	1	488.216	0	iTRAQ_8plex_Nterm::::::::::	0.1893	0.1854	0.3725	0.2734	0.1397	0.1306	File: Phospho_25.wiff, Sample: Phospho_25 (sample number 1), Elution: 39.85 to 40.173 min, Period: 1, Cycle(s): 493-496 (Experiment 3)	IHVFWGDER%iTRAQ_8plex_Nterm::::::::::%sample_7%cmpd_235
5981	P74618_CHAIN_0	IHVFWGDER	3	6.86436	3.34e-10	1	488.216	0	iTRAQ_8plex_Nterm::::::::::	0.0426	0.0713	0.1862	0.1295	0.1349	0.029	File: Phospho_25.wiff, Sample: Phospho_25 (sample number 1), Elution: 39.407 to 39.509 min, Period: 1, Cycle(s): 489-490 (Experiment 3)	IHVFWGDER%iTRAQ_8plex_Nterm::::::::::%sample_7%cmpd_231
5982	P74618_CHAIN_0	FIQPQGELIWLLDQQAGENLRP	3	10.0557	2.08e-22	1	957.35	0	iTRAQ_8plex_Nterm:::::::::::::::::::::::	0.0331	0.0048	0.0955	0.1487	0.0578	0.0919	File: Phospho_Syn6803_10.wiff, Sample: Phospho_Syn6803_10 (sample number 1), Elution: 94.342 to 94.666 min, Period: 1, Cycle(s): 1308-1311 (Experiment 3)	FIQPQGELIWLLDQQAGENLRP%iTRAQ_8plex_Nterm:::::::::::::::::::::::%sample_0%cmpd_402
5981	P74598	VETLVGHTDK	3	9.13481	3.505e-18	1	569.613	0	iTRAQ_8plex_Nterm::::::::::iTRAQ_8plex_K:	2.2342	2.168	2.3971	1.8608	2.2253	1.7994	File: Phospho_21.wiff, Sample: Phospho_21 (sample number 1), Elution: 28.542 to 28.984 min, Period: 1, Cycle(s): 612-615 (Experiment 2), 610-611 (Experiment 3)	VETLVGHTDK%iTRAQ_8plex_Nterm::::::::::iTRAQ_8plex_K:%sample_5%cmpd_157
5981	P74521	VLHQLGHDVR	3	10.8499	1.038e-25	1	493.251	0	iTRAQ_8plex_Nterm:::::::::::	0.1089	0.1664	0.1385	0.0959	0.0963	0.1016	File: Phospho_31.wiff, Sample: Phospho_31 (sample number 1), Elution: 23.842 to 24.166 min, Period: 1, Cycle(s): 565-568 (Experiment 2)	VLHQLGHDVR%iTRAQ_8plex_Nterm:::::::::::%sample_10%cmpd_122
5981	P74521	VLHQLGHDVR	3	9.28384	8.909e-19	1	493.255	0	iTRAQ_8plex_Nterm:::::::::::	0.0237	0.0428	0.0716	0.0384	0.0289	0.0242	File: Phospho_31.wiff, Sample: Phospho_31 (sample number 1), Elution: 23.4 to 23.502 min, Period: 1, Cycle(s): 561-562 (Experiment 2)	VLHQLGHDVR%iTRAQ_8plex_Nterm:::::::::::%sample_10%cmpd_118
5981	P74510	VIYGAHAAAFLK	3	5.66023	6.274e-07	1	623.643	0	iTRAQ_8plex_Nterm::::::::::::iTRAQ_8plex_K:	0.3077	0.2853	0.4345	0.3021	0.2601	0.474	File: Phospho_21.wiff, Sample: Phospho_21 (sample number 1), Elution: 41.82 to 41.922 min, Period: 1, Cycle(s): 730-731 (Experiment 3)	VIYGAHAAAFLK%iTRAQ_8plex_Nterm::::::::::::iTRAQ_8plex_K:%sample_5%cmpd_219
5981	P74494	QMIGATDPHAAAPGTIR	3	11.8526	9.08e-31	1	670.965	0	iTRAQ_8plex_Nterm::::::::::::::::::	0.1609	0.0998	0.1528	0.1918	0.289	0.2709	File: Phospho_19.wiff, Sample: Phospho_19 (sample number 1), Elution: 25.001 to 25.103 min, Period: 1, Cycle(s): 506-507 (Experiment 3)	QMIGATDPHAAAPGTIR%iTRAQ_8plex_Nterm::::::::::::::::::%sample_4%cmpd_140
5981	P74494	TFIMIKPDGVQR	3	9.23549	1.054e-18	1	671.661	0	iTRAQ_8plex_Nterm::::::iTRAQ_8plex_K:::::::	3.8009	3.9604	7.2582	5.0692	9.3394	7.096	File: Phospho_21.wiff, Sample: Phospho_21 (sample number 1), Elution: 37.616 to 38.058 min, Period: 1, Cycle(s): 694-697 (Experiment 2), 692-693 (Experiment 3)	TFIMIKPDGVQR%iTRAQ_8plex_Nterm::::::iTRAQ_8plex_K:::::::%sample_5%cmpd_201
5982	P74494	TFIMIKPDGVQR	3	8.49751	7.554e-16	1	671.837	0	iTRAQ_8plex_Nterm::::::iTRAQ_8plex_K:::::::	3.3993	3.5855	5.4305	3.4298	6.6965	4.9156	File: Phospho_Syn6803_20.wiff, Sample: Phospho_Syn6803_20 (sample number 1), Elution: 49.527 to 50.072 min, Period: 1, Cycle(s): 894-899 (Experiment 3)	TFIMIKPDGVQR%iTRAQ_8plex_Nterm::::::iTRAQ_8plex_K:::::::%sample_5%cmpd_231
5982	P74494	TFIMIKPDGVQR	3	6.13395	3.343e-08	1	671.841	0	iTRAQ_8plex_Nterm::::::iTRAQ_8plex_K:::::::	0.7906	0.9749	1.2227	0.8011	1.4935	1.2482	File: Phospho_Syn6803_22.wiff, Sample: Phospho_Syn6803_22 (sample number 1), Elution: 50.052 to 50.154 min, Period: 1, Cycle(s): 917-918 (Experiment 3)	TFIMIKPDGVQR%iTRAQ_8plex_Nterm::::::iTRAQ_8plex_K:::::::%sample_6%cmpd_233
5981	P74467	QATDIDIEAR	2	7.30121	7.558e-12	1	718.322	0	iTRAQ_8plex_Nterm:::::::::::	0.3361	0.3518	0.659	0.3693	0.342	0.2805	File: Phospho_13.wiff, Sample: Phospho_13 (sample number 1), Elution: 24.009 to 24.111 min, Period: 1, Cycle(s): 844-845 (Experiment 3)	QATDIDIEAR%iTRAQ_8plex_Nterm:::::::::::%sample_1%cmpd_79
5981	P74467	IMIHQPMGGTGR	3	9.18961	1.597e-18	1	534.572	0	iTRAQ_8plex_Nterm:::::::::::::	0.2272	0.2567	0.3008	0.2734	0.1927	0.237	File: Phospho_21.wiff, Sample: Phospho_21 (sample number 1), Elution: 25.664 to 25.767 min, Period: 1, Cycle(s): 584-585 (Experiment 3)	IMIHQPMGGTGR%iTRAQ_8plex_Nterm:::::::::::::%sample_5%cmpd_137
5982	P74467	PIGVPSVPFR	2	9.03923	5.286e-18	1	687.011	0	iTRAQ_8plex_Nterm:::::::::::	1.3682	1.6216	2.3737	1.2999	1.267	1.1901	File: Phospho_Syn6803_14.wiff, Sample: Phospho_Syn6803_14 (sample number 1), Elution: 55.038 to 55.14 min, Period: 1, Cycle(s): 957-958 (Experiment 2)	PIGVPSVPFR%iTRAQ_8plex_Nterm:::::::::::%sample_2%cmpd_246
5982	P74467	IMIHQPMGGTGR	3	9.40076	2.844e-19	1	534.705	0	iTRAQ_8plex_Nterm:::::::::::::	0.303	0.2948	0.6639	0.4845	0.3661	0.3629	File: Phospho_Syn6803_22.wiff, Sample: Phospho_Syn6803_22 (sample number 1), Elution: 37.658 to 37.76 min, Period: 1, Cycle(s): 805-806 (Experiment 3)	IMIHQPMGGTGR%iTRAQ_8plex_Nterm:::::::::::::%sample_6%cmpd_172
5982	P74467	IMIHQPMGGTGR	3	7.9429	1.037e-13	1	534.704	0	iTRAQ_8plex_Nterm:::::::::::::	0.2462	0.2378	0.4298	0.355	0.2409	0.3048	File: Phospho_Syn6803_22.wiff, Sample: Phospho_Syn6803_22 (sample number 1), Elution: 38.1 to 38.203 min, Period: 1, Cycle(s): 809-810 (Experiment 3)	IMIHQPMGGTGR%iTRAQ_8plex_Nterm:::::::::::::%sample_6%cmpd_175
5982	P74467	DTDRDYFLSAAEAK	4	5.43799	3.072e-06	1	553.383	1	iTRAQ_8plex_Nterm::::::::::::::iTRAQ_8plex_K:	0.9611	1.0081	1.6144	1.0169	0.9105	1.0644	File: Phospho_Syn6803_22.wiff, Sample: Phospho_Syn6803_22 (sample number 1), Elution: 49.388 to 49.49 min, Period: 1, Cycle(s): 911-912 (Experiment 3)	DTDRDYFLSAAEAK%iTRAQ_8plex_Nterm::::::::::::::iTRAQ_8plex_K:%sample_6%cmpd_229
5981	P74457	VLTAIAMQEVAEPYIR	3	6.39828	7.228e-09	1	703.331	0	iTRAQ_8plex_Nterm:::::::::::::::::	0.0189	0.0143	0.0191		0.0337		File: Phospho_11.wiff, Sample: Phospho_11 (sample number 1), Elution: 69.114 to 69.216 min, Period: 1, Cycle(s): 1478-1479 (Experiment 2)	VLTAIAMQEVAEPYIR%iTRAQ_8plex_Nterm:::::::::::::::::%sample_0%cmpd_227
5982	P74457	VLTAIAMQEVAEPYIR	3	5.96381	7.762e-08	1	703.497	0	iTRAQ_8plex_Nterm:::::::::::::::::		0.0048		0.0048	0.0048	0.0048	File: Phospho_Syn6803_10.wiff, Sample: Phospho_Syn6803_10 (sample number 1), Elution: 82.375 to 82.478 min, Period: 1, Cycle(s): 1200-1201 (Experiment 3)	VLTAIAMQEVAEPYIR%iTRAQ_8plex_Nterm:::::::::::::::::%sample_0%cmpd_350
5981	P74456	RIDELLAAK	3	7.22234	2.529e-11	1	546.281	1	iTRAQ_8plex_Nterm:::::::::iTRAQ_8plex_K:	1.562	1.6783	2.1965	1.2469	1.5028	1.2528	File: Phospho_23.wiff, Sample: Phospho_23 (sample number 1), Elution: 38.951 to 39.598 min, Period: 1, Cycle(s): 626-629 (Experiment 2), 630-631 (Experiment 3)	RIDELLAAK%iTRAQ_8plex_Nterm:::::::::iTRAQ_8plex_K:%sample_6%cmpd_207
5982	P74456	RIDELLAAK	3	5.81951	2.184e-07	1	546.43	1	iTRAQ_8plex_Nterm:::::::::iTRAQ_8plex_K:	0.7717	0.875	0.9743	0.662	0.6552	0.5032	File: Phospho_Syn6803_24.wiff, Sample: Phospho_Syn6803_24 (sample number 1), Elution: 51.086 to 51.409 min, Period: 1, Cycle(s): 917-920 (Experiment 3)	RIDELLAAK%iTRAQ_8plex_Nterm:::::::::iTRAQ_8plex_K:%sample_7%cmpd_248
5981	P74448	IRDSEEQIIHR	3	6.98261	1.434e-10	1	567.274	1	iTRAQ_8plex_Nterm::::::::::::	0.1515	0.1189	0.2101	0.0767	0.1445	0.0484	File: Phospho_31.wiff, Sample: Phospho_31 (sample number 1), Elution: 21.851 to 22.174 min, Period: 1, Cycle(s): 547-550 (Experiment 2)	IRDSEEQIIHR%iTRAQ_8plex_Nterm::::::::::::%sample_10%cmpd_110
5982	P74448	IRDSEEQIIHR	3	11.0834	7.404e-27	1	567.403	1	iTRAQ_8plex_Nterm::::::::::::	0.4734	0.5611	0.8549	0.4509	0.5444	0.4886	File: Phospho_Syn6803_30.wiff, Sample: Phospho_Syn6803_30 (sample number 1), Elution: 38.531 to 38.752 min, Period: 1, Cycle(s): 914-915 (Experiment 2), 912-913 (Experiment 3)	IRDSEEQIIHR%iTRAQ_8plex_Nterm::::::::::::%sample_10%cmpd_189
5981	P74426	ELSHLPR	2	5.56641	1.04e-06	1	578.275	0	iTRAQ_8plex_Nterm::::::::	1.3395	1.2361	1.275	0.9496	0.4913	0.5756	File: Phospho_23.wiff, Sample: Phospho_23 (sample number 1), Elution: 21.906 to 22.009 min, Period: 1, Cycle(s): 472-473 (Experiment 2)	ELSHLPR%iTRAQ_8plex_Nterm::::::::%sample_6%cmpd_118
5981	P74426	ELSHLPR	2	5.48696	1.636e-06	1	578.276	0	iTRAQ_8plex_Nterm::::::::	4.6719	4.897	4.7512	3.4722	1.4305	1.9251	File: Phospho_23.wiff, Sample: Phospho_23 (sample number 1), Elution: 21.242 to 21.566 min, Period: 1, Cycle(s): 466-469 (Experiment 2)	ELSHLPR%iTRAQ_8plex_Nterm::::::::%sample_6%cmpd_114
5981	P74426	ELSHLPR	2	5.35538	3.415e-06	1	578.28	0	iTRAQ_8plex_Nterm::::::::	0.3976	0.3518	0.425	0.2782	0.1638	0.2322	File: Phospho_25.wiff, Sample: Phospho_25 (sample number 1), Elution: 21.923 to 22.025 min, Period: 1, Cycle(s): 331-332 (Experiment 3)	ELSHLPR%iTRAQ_8plex_Nterm::::::::%sample_7%cmpd_135
5981	P74426	VKELSHLPR	3	7.73632	5.475e-13	1	562.974	1	iTRAQ_8plex_Nterm::iTRAQ_8plex_K::::::::	0.3787	0.5182	1.2272	0.7913	0.2408	0.387	File: Phospho_29.wiff, Sample: Phospho_29 (sample number 1), Elution: 27.109 to 27.654 min, Period: 1, Cycle(s): 628-633 (Experiment 2)	VKELSHLPR%iTRAQ_8plex_Nterm::iTRAQ_8plex_K::::::::%sample_9%cmpd_141
5981	P74426	VKELSHLPR	3	6.7184	9.738e-10	1	562.982	1	iTRAQ_8plex_Nterm::iTRAQ_8plex_K::::::::	0.0899	0.0761	0.3199	0.1918	0.0723	0.1016	File: Phospho_31.wiff, Sample: Phospho_31 (sample number 1), Elution: 27.264 to 27.587 min, Period: 1, Cycle(s): 595-598 (Experiment 3)	VKELSHLPR%iTRAQ_8plex_Nterm::iTRAQ_8plex_K::::::::%sample_10%cmpd_145
5982	P74426	ELSHLPR	2	6.87121	2.578e-10	1	578.431	0	iTRAQ_8plex_Nterm::::::::	5.5582	5.7731	6.1994	4.2213	1.7103	2.6464	File: Phospho_Syn6803_24.wiff, Sample: Phospho_Syn6803_24 (sample number 1), Elution: 34.158 to 34.805 min, Period: 1, Cycle(s): 765-768 (Experiment 2), 769-770 (Experiment 3)	ELSHLPR%iTRAQ_8plex_Nterm::::::::%sample_7%cmpd_165
5982	P74426	ELSHLPR	3	8.14956	2.593e-14	1	385.947	0	iTRAQ_8plex_Nterm::::::::	0.2367	0.2996	0.32	0.2015	0.053	0.15	File: Phospho_Syn6803_24.wiff, Sample: Phospho_Syn6803_24 (sample number 1), Elution: 34.482 to 34.584 min, Period: 1, Cycle(s): 767-768 (Experiment 3)	ELSHLPR%iTRAQ_8plex_Nterm::::::::%sample_7%cmpd_164
5981	P74421	VILGSHFGRPK	3	8.7627	1.039e-16	1	606.992	0	iTRAQ_8plex_Nterm:::::::::::iTRAQ_8plex_K:	0.9893	1.0698	1.0744	0.9256	0.9585	0.8658	File: Phospho_29.wiff, Sample: Phospho_29 (sample number 1), Elution: 28.215 to 28.862 min, Period: 1, Cycle(s): 638-639 (Experiment 2), 640-643 (Experiment 3)	VILGSHFGRPK%iTRAQ_8plex_Nterm:::::::::::iTRAQ_8plex_K:%sample_9%cmpd_146
5981	P74421	VLPGIAALDDR	2	6.8027	2.824e-10	1	722.359	0	iTRAQ_8plex_Nterm::::::::::::	0.4449	0.5991	0.5969	0.6283	0.4431	0.5514	File: Phospho_13.wiff, Sample: Phospho_13 (sample number 1), Elution: 49.238 to 49.561 min, Period: 1, Cycle(s): 1072-1075 (Experiment 3)	VLPGIAALDDR%iTRAQ_8plex_Nterm::::::::::::%sample_1%cmpd_199
5982	P74421	RPLVAIVGGSK	3	10.5299	2.359e-24	1	569.124	0	iTRAQ_8plex_Nterm:::::::::::iTRAQ_8plex_K:	4.19	4.1182	4.1648	3.118	3.6228	3.077	File: Phospho_Syn6803_22.wiff, Sample: Phospho_Syn6803_22 (sample number 1), Elution: 42.425 to 42.97 min, Period: 1, Cycle(s): 849-854 (Experiment 2)	RPLVAIVGGSK%iTRAQ_8plex_Nterm:::::::::::iTRAQ_8plex_K:%sample_6%cmpd_198
5982	P74421	VLPGIAALDDR	2	7.57514	1.058e-12	1	722.529	0	iTRAQ_8plex_Nterm::::::::::::	2.7222	3.2146	2.9946	2.197	1.7921	2.3271	File: Phospho_Syn6803_12.wiff, Sample: Phospho_Syn6803_12 (sample number 1), Elution: 60.981 to 61.627 min, Period: 1, Cycle(s): 1002-1003 (Experiment 2), 1004-1007 (Experiment 3)	VLPGIAALDDR%iTRAQ_8plex_Nterm::::::::::::%sample_1%cmpd_261
5982	P74421	VILGSHFGRPK	3	7.31722	8.101e-12	1	607.128	0	iTRAQ_8plex_Nterm:::::::::::iTRAQ_8plex_K:	0.2935	0.4755	0.6878	0.2782	0.4962	0.3677	File: Phospho_Syn6803_30.wiff, Sample: Phospho_Syn6803_30 (sample number 1), Elution: 44.063 to 44.285 min, Period: 1, Cycle(s): 964-965 (Experiment 2), 962-963 (Experiment 3)	VILGSHFGRPK%iTRAQ_8plex_Nterm:::::::::::iTRAQ_8plex_K:%sample_10%cmpd_220
5982	P74421	VLPGIAALDDR	2	6.99403	7.88e-11	1	722.529	0	iTRAQ_8plex_Nterm::::::::::::	0.4876	0.4755	0.4967	0.3741	0.3228	0.3193	File: Phospho_Syn6803_12.wiff, Sample: Phospho_Syn6803_12 (sample number 1), Elution: 62.632 to 62.734 min, Period: 1, Cycle(s): 1016-1017 (Experiment 3)	VLPGIAALDDR%iTRAQ_8plex_Nterm::::::::::::%sample_1%cmpd_266
5982	P74421	VILGSHFGRPK	3	7.06332	5.202e-11	1	607.136	0	iTRAQ_8plex_Nterm:::::::::::iTRAQ_8plex_K:	0.6486	0.7561	0.7355	0.5181	0.5107	0.5467	File: Phospho_Syn6803_28.wiff, Sample: Phospho_Syn6803_28 (sample number 1), Elution: 43.76 to 44.083 min, Period: 1, Cycle(s): 954-957 (Experiment 2)	VILGSHFGRPK%iTRAQ_8plex_Nterm:::::::::::iTRAQ_8plex_K:%sample_9%cmpd_218
5982	P74421	FHAGEEGNDAEFAK	3	7.08345	5.343e-11	1	710.814	0	iTRAQ_8plex_Nterm::::::::::::::iTRAQ_8plex_K:	0.7196	0.7942	0.7546	0.4461	0.4239	0.3919	File: Phospho_Syn6803_22.wiff, Sample: Phospho_Syn6803_22 (sample number 1), Elution: 38.322 to 38.424 min, Period: 1, Cycle(s): 811-812 (Experiment 3)	FHAGEEGNDAEFAK%iTRAQ_8plex_Nterm::::::::::::::iTRAQ_8plex_K:%sample_6%cmpd_176
5981	P74384	GHAVAALENVALWHER	3	6.36143	5.897e-09	1	693.319	0	iTRAQ_8plex_Nterm:::::::::::::::::	0.0426	0.0333	0.0668	0.0576	0.0337	0.0387	File: Phospho_29.wiff, Sample: Phospho_29 (sample number 1), Elution: 45.679 to 45.901 min, Period: 1, Cycle(s): 806-807 (Experiment 2), 804-805 (Experiment 3)	GHAVAALENVALWHER%iTRAQ_8plex_Nterm:::::::::::::::::%sample_9%cmpd_241
5981	P74361	LLHLEDELHSR	3	9.63825	2.866e-20	1	555.933	0	iTRAQ_8plex_Nterm::::::::::::	0.0379	0.0713	0.1003	0.0432	0.0867	0.0629	File: Phospho_29.wiff, Sample: Phospho_29 (sample number 1), Elution: 40.454 to 40.88 min, Period: 1, Cycle(s): 755-756 (Experiment 2), 757-758 (Experiment 3)	LLHLEDELHSR%iTRAQ_8plex_Nterm::::::::::::%sample_9%cmpd_215
5981	P74361	LLHLEDELHSR	3	8.09388	3.063e-14	1	555.936	0	iTRAQ_8plex_Nterm::::::::::::	0.0189	0.019	0.043	0.024	0.0193	0.029	File: Phospho_31.wiff, Sample: Phospho_31 (sample number 1), Elution: 40.082 to 40.303 min, Period: 1, Cycle(s): 733-736 (Experiment 2)	LLHLEDELHSR%iTRAQ_8plex_Nterm::::::::::::%sample_10%cmpd_215
5982	P74361	LLHLEDELHSR	3	9.34641	5.032e-19	1	556.061	0	iTRAQ_8plex_Nterm::::::::::::	0.0852	0.0333	0.1385	0.0863	0.1108	0.0484	File: Phospho_Syn6803_30.wiff, Sample: Phospho_Syn6803_30 (sample number 1), Elution: 57.902 to 58.225 min, Period: 1, Cycle(s): 1088-1091 (Experiment 2)	LLHLEDELHSR%iTRAQ_8plex_Nterm::::::::::::%sample_10%cmpd_298
5981	P74344	ELLDGHEGILIAHCK	3	8.22365	7.995e-15	1	768.007	0	iTRAQ_8plex_Nterm::::::::::::::MMTS:iTRAQ_8plex_K:	0.426	0.3804	0.616	0.4508	0.3757	0.3241	File: Phospho_25.wiff, Sample: Phospho_25 (sample number 1), Elution: 47.936 to 48.362 min, Period: 1, Cycle(s): 567-568 (Experiment 2), 570 (Experiment 3)	ELLDGHEGILIAHCK%iTRAQ_8plex_Nterm::::::::::::::MMTS:iTRAQ_8plex_K:%sample_7%cmpd_290
5982	P74344	LRPNPVRPVIEK	4	5.1833	1.439e-05	1	507.391	0	iTRAQ_8plex_Nterm::::::::::::iTRAQ_8plex_K:	1.4014	1.1698	2.0442	1.535	1.4163	1.0692	File: Phospho_Syn6803_26.wiff, Sample: Phospho_Syn6803_26 (sample number 1), Elution: 33.526 to 33.85 min, Period: 1, Cycle(s): 803-806 (Experiment 3)	LRPNPVRPVIEK%iTRAQ_8plex_Nterm::::::::::::iTRAQ_8plex_K:%sample_8%cmpd_147
5982	P74324	LLYETAPLAFLVEQAGGR	3	6.76875	5.131e-10	1	751.539	0	iTRAQ_8plex_Nterm:::::::::::::::::::	0.0047	0.0143	0.0048	0.0096	0.0145	0.0194	File: Phospho_Syn6803_10.wiff, Sample: Phospho_Syn6803_10 (sample number 1), Elution: 100.901 to 101.225 min, Period: 1, Cycle(s): 1369-1372 (Experiment 3)	LLYETAPLAFLVEQAGGR%iTRAQ_8plex_Nterm:::::::::::::::::::%sample_0%cmpd_432
5982	P74308	KLEMVLSMAR	3	6.10283	4.742e-08	1	596.124	1	iTRAQ_8plex_Nterm:iTRAQ_8plex_K::::::::::	0.3267	0.4042	0.6209	0.3886	0.3854	0.4112	File: Phospho_Syn6803_22.wiff, Sample: Phospho_Syn6803_22 (sample number 1), Elution: 67.535 to 67.637 min, Period: 1, Cycle(s): 1075-1076 (Experiment 3)	KLEMVLSMAR%iTRAQ_8plex_Nterm:iTRAQ_8plex_K::::::::::%sample_6%cmpd_318
5982	P74296	EIDLIEEVAR	2	5.55688	7.69e-07	1	745.537	0	iTRAQ_8plex_Nterm:::::::::::	2.8927	2.9911	3.2955	0.8106	2.2739	0.9966	File: Phospho_Syn6803_12.wiff, Sample: Phospho_Syn6803_12 (sample number 1), Elution: 67.278 to 67.721 min, Period: 1, Cycle(s): 1060-1063 (Experiment 2), 1058-1059 (Experiment 3)	EIDLIEEVAR%iTRAQ_8plex_Nterm:::::::::::%sample_1%cmpd_284
5982	P74296	EIDLIEEVAR	2	5.15831	7.725e-06	1	745.542	0	iTRAQ_8plex_Nterm:::::::::::	0.6534	0.5421	0.6639	0.2302	0.4866	0.2225	File: Phospho_Syn6803_12.wiff, Sample: Phospho_Syn6803_12 (sample number 1), Elution: 68.725 to 68.827 min, Period: 1, Cycle(s): 1072-1073 (Experiment 2)	EIDLIEEVAR%iTRAQ_8plex_Nterm:::::::::::%sample_1%cmpd_293
5981	P74251	FQRPPSGVPPIR	3	8.54013	7.508e-16	1	552.272	0	iTRAQ_8plex_Nterm:::::::::::::	0.3171	0.3281	0.6446	0.3453	0.2601	0.2515	File: Phospho_21.wiff, Sample: Phospho_21 (sample number 1), Elution: 28.763 to 28.865 min, Period: 1, Cycle(s): 612-613 (Experiment 3)	FQRPPSGVPPIR%iTRAQ_8plex_Nterm:::::::::::::%sample_5%cmpd_155
5981	P74227	MTVELINPIAIEQGMR	2	11.8769	4.447e-31	1	1059.97	0	iTRAQ_8plex_Nterm:::::::::::::::::	1.4058	1.2789	1.7859	1.1894	1.2234	1.0448	File: Phospho_11.wiff, Sample: Phospho_11 (sample number 1), Elution: 68.11 to 68.331 min, Period: 1, Cycle(s): 1470-1471 (Experiment 2), 1468-1469 (Experiment 3)	MTVELINPIAIEQGMR%iTRAQ_8plex_Nterm:::::::::::::::::%sample_0%cmpd_222
5981	P74227	AVDDYIDTPER	2	9.64983	1.674e-20	1	799.326	0	iTRAQ_8plex_Nterm::::::::::::	5.221	4.9446	5.4485	3.6161	4.2097	3.1393	File: Phospho_11.wiff, Sample: Phospho_11 (sample number 1), Elution: 30.047 to 30.592 min, Period: 1, Cycle(s): 1124-1129 (Experiment 3)	AVDDYIDTPER%iTRAQ_8plex_Nterm::::::::::::%sample_0%cmpd_57
5981	P74227	MTVELINPIAIEQGMR	3	11.9023	4.722e-31	1	706.989	0	iTRAQ_8plex_Nterm:::::::::::::::::	0.2225	0.1759	0.2435	0.2638	0.1493	0.1451	File: Phospho_11.wiff, Sample: Phospho_11 (sample number 1), Elution: 67.889 to 68.433 min, Period: 1, Cycle(s): 1468-1469 (Experiment 2), 1466-1467, 1470-1471 (Experiment 3)	MTVELINPIAIEQGMR%iTRAQ_8plex_Nterm:::::::::::::::::%sample_0%cmpd_223
5981	P74227	TTLTAAITMTLAELGGAK	3	9.13841	2.028e-18	1	791.053	0	iTRAQ_8plex_Nterm::::::::::::::::::iTRAQ_8plex_K:	0.3645	0.3851	0.4154	0.3933	0.0771	0.1596	File: Phospho_15.wiff, Sample: Phospho_15 (sample number 1), Elution: 88.356 to 89.003 min, Period: 1, Cycle(s): 3397-3400 (Experiment 2), 3401-3402 (Experiment 3)	TTLTAAITMTLAELGGAK%iTRAQ_8plex_Nterm::::::::::::::::::iTRAQ_8plex_K:%sample_2%cmpd_212
5981	P74227	EHILLAK	2	5.07009	8.748e-06	1	716.375	0	iTRAQ_8plex_Nterm:::::::iTRAQ_8plex_K:	5.0885	4.9636	6.4512	4.5849	2.1337	3.2505	File: Phospho_23.wiff, Sample: Phospho_23 (sample number 1), Elution: 26.997 to 27.644 min, Period: 1, Cycle(s): 518-521 (Experiment 2), 522-523 (Experiment 3)	EHILLAK%iTRAQ_8plex_Nterm:::::::iTRAQ_8plex_K:%sample_6%cmpd_144
5981	P74227	AVDDYIDTPER	3	9.35078	3.698e-19	1	533.223	0	iTRAQ_8plex_Nterm::::::::::::	0.071	0.0713	0.0287	0.048	0.106	0.0242	File: Phospho_11.wiff, Sample: Phospho_11 (sample number 1), Elution: 26.728 to 27.273 min, Period: 1, Cycle(s): 1096-1097 (Experiment 2), 1094-1095, 1098-1099 (Experiment 3)	AVDDYIDTPER%iTRAQ_8plex_Nterm::::::::::::%sample_0%cmpd_44
5981	P74227	ELLSDYDFPGDDIPIVAGSALK	3	9.55758	3.677e-20	1	981.759	0	iTRAQ_8plex_Nterm::::::::::::::::::::::iTRAQ_8plex_K:	1.4153	1.5547	1.6474	1.0599	0.3709	0.8707	File: Phospho_11.wiff, Sample: Phospho_11 (sample number 1), Elution: 70.221 to 70.868 min, Period: 1, Cycle(s): 1488-1491 (Experiment 2), 1492-1493 (Experiment 3)	ELLSDYDFPGDDIPIVAGSALK%iTRAQ_8plex_Nterm::::::::::::::::::::::iTRAQ_8plex_K:%sample_0%cmpd_233
5981	P74227	KATVTGVEMFQK	3	6.91672	2.242e-10	1	751.038	1	iTRAQ_8plex_Nterm:iTRAQ_8plex_K:::::::::::iTRAQ_8plex_K:	2.1774	2.0111	2.569	1.9759	1.864	1.4753	File: Phospho_21.wiff, Sample: Phospho_21 (sample number 1), Elution: 34.96 to 35.182 min, Period: 1, Cycle(s): 670-671 (Experiment 2), 668-669 (Experiment 3)	KATVTGVEMFQK%iTRAQ_8plex_Nterm:iTRAQ_8plex_K:::::::::::iTRAQ_8plex_K:%sample_5%cmpd_187
5981	P74227	KYEDIDAAPEEK	3	6.38156	7.187e-09	1	774.016	1	iTRAQ_8plex_Nterm:iTRAQ_8plex_K:::::::::::iTRAQ_8plex_K:	0.6485	0.7369	0.5826	0.518	0.3227	0.3918	File: Phospho_21.wiff, Sample: Phospho_21 (sample number 1), Elution: 25.001 to 25.103 min, Period: 1, Cycle(s): 578-579 (Experiment 3)	KYEDIDAAPEEK%iTRAQ_8plex_Nterm:iTRAQ_8plex_K:::::::::::iTRAQ_8plex_K:%sample_5%cmpd_131
5981	P74227	AIEGEKEYK	3	5.24569	8.018e-06	1	660.316	1	iTRAQ_8plex_Nterm::::::iTRAQ_8plex_K:::iTRAQ_8plex_K:	0.5396	0.4326	0.8022	0.5995	0.4624	0.3434	File: Phospho_23.wiff, Sample: Phospho_23 (sample number 1), Elution: 20.902 to 21.004 min, Period: 1, Cycle(s): 462-463 (Experiment 3)	AIEGEKEYK%iTRAQ_8plex_Nterm::::::iTRAQ_8plex_K:::iTRAQ_8plex_K:%sample_6%cmpd_111
5981	P74227	TTLTAAITMTLAELGGAK	3	5.21995	6.085e-06	1	791.383	0	iTRAQ_8plex_Nterm::::::::::::::::::iTRAQ_8plex_K:	0.0663	0.0761	0.1003	0.0815	0.0048	0.058	File: Phospho_15.wiff, Sample: Phospho_15 (sample number 1), Elution: 88.799 to 88.901 min, Period: 1, Cycle(s): 3401-3402 (Experiment 2)	TTLTAAITMTLAELGGAK%iTRAQ_8plex_Nterm::::::::::::::::::iTRAQ_8plex_K:%sample_2%cmpd_211
5982	P74227	TLEEGMAGDNVGLLLR	2	11.1302	2.504e-27	1	996.702	0	iTRAQ_8plex_Nterm:::::::::::::::::	1.7659	2.0068	2.3069	1.8228	1.638	1.2579	File: Phospho_Syn6803_10.wiff, Sample: Phospho_Syn6803_10 (sample number 1), Elution: 64.568 to 65.215 min, Period: 1, Cycle(s): 1040-1041 (Experiment 2), 1042-1045 (Experiment 3)	TLEEGMAGDNVGLLLR%iTRAQ_8plex_Nterm:::::::::::::::::%sample_0%cmpd_267
5982	P74227	TLEEGMAGDNVGLLLR	3	11.8692	6.845e-31	1	664.79	0	iTRAQ_8plex_Nterm:::::::::::::::::	0.3787	0.3043	0.5492	0.3358	0.342	0.2951	File: Phospho_Syn6803_10.wiff, Sample: Phospho_Syn6803_10 (sample number 1), Elution: 64.007 to 64.551 min, Period: 1, Cycle(s): 1034-1039 (Experiment 3)	TLEEGMAGDNVGLLLR%iTRAQ_8plex_Nterm:::::::::::::::::%sample_0%cmpd_263
5982	P74227	AVDDYIDTPER	2	9.32155	2.408e-19	1	799.527	0	iTRAQ_8plex_Nterm::::::::::::	6.1831	5.8729	8.277	5.4876	5.9063	4.6348	File: Phospho_Syn6803_12.wiff, Sample: Phospho_Syn6803_12 (sample number 1), Elution: 39.292 to 39.837 min, Period: 1, Cycle(s): 806-811 (Experiment 2)	AVDDYIDTPER%iTRAQ_8plex_Nterm::::::::::::%sample_1%cmpd_166
5982	P74227	TLEEGMAGDNVGLLLR	3	12.0714	6.204e-32	1	664.783	0	iTRAQ_8plex_Nterm:::::::::::::::::	0.2557	0.3899	0.3009	0.1583	0.1831	0.1548	File: Phospho_Syn6803_12.wiff, Sample: Phospho_Syn6803_12 (sample number 1), Elution: 68.282 to 68.708 min, Period: 1, Cycle(s): 1068-1069 (Experiment 2), 1070-1071 (Experiment 3)	TLEEGMAGDNVGLLLR%iTRAQ_8plex_Nterm:::::::::::::::::%sample_1%cmpd_291
5982	P74227	AVDDYIDTPER	2	9.12918	1.415e-18	1	799.526	0	iTRAQ_8plex_Nterm::::::::::::	1.8843	2.1304	1.7671	1.0073	1.3634	0.7789	File: Phospho_Syn6803_10.wiff, Sample: Phospho_Syn6803_10 (sample number 1), Elution: 35.461 to 36.006 min, Period: 1, Cycle(s): 776-781 (Experiment 3)	AVDDYIDTPER%iTRAQ_8plex_Nterm::::::::::::%sample_0%cmpd_141
5982	P74227	MTVELINPIAIEQGMR	3	11.2749	6.113e-28	1	707.156	0	iTRAQ_8plex_Nterm:::::::::::::::::	0.0852	0.176	0.2101	0.0911	0.0771	0.0968	File: Phospho_Syn6803_10.wiff, Sample: Phospho_Syn6803_10 (sample number 1), Elution: 79.718 to 80.161 min, Period: 1, Cycle(s): 1180-1181 (Experiment 2), 1176-1179 (Experiment 3)	MTVELINPIAIEQGMR%iTRAQ_8plex_Nterm:::::::::::::::::%sample_0%cmpd_342
5982	P74227	EVDKPFLMAVEDVFSITGR	3	10.4553	3.257e-24	1	921.34	0	iTRAQ_8plex_Nterm::::iTRAQ_8plex_K::::::::::::::::	1.4771	1.3981	2.4358	3.142	1.4212	2.0901	File: Phospho_Syn6803_20.wiff, Sample: Phospho_Syn6803_20 (sample number 1), Elution: 108.05 to 108.595 min, Period: 1, Cycle(s): 2363-2368 (Experiment 2)	EVDKPFLMAVEDVFSITGR%iTRAQ_8plex_Nterm::::iTRAQ_8plex_K::::::::::::::::%sample_5%cmpd_466
5982	P74227	EVDKPFLMAVEDVFSITGR	3	10.1281	9.739e-23	1	921.334	0	iTRAQ_8plex_Nterm::::iTRAQ_8plex_K::::::::::::::::	0.3929	0.5516	1.0173	1.228	0.5637	0.987	File: Phospho_Syn6803_20.wiff, Sample: Phospho_Syn6803_20 (sample number 1), Elution: 106.824 to 107.148 min, Period: 1, Cycle(s): 2351-2354 (Experiment 3)	EVDKPFLMAVEDVFSITGR%iTRAQ_8plex_Nterm::::iTRAQ_8plex_K::::::::::::::::%sample_5%cmpd_459
5982	P74227	LVVFLNK	2	5.62928	7.419e-07	1	721.081	0	iTRAQ_8plex_Nterm:::::::iTRAQ_8plex_K:	1.0794	1.2982	1.8197	1.2568	0.8479	0.7547	File: Phospho_Syn6803_18.wiff, Sample: Phospho_Syn6803_18 (sample number 1), Elution: 65.543 to 65.645 min, Period: 1, Cycle(s): 1005-1006 (Experiment 3)	LVVFLNK%iTRAQ_8plex_Nterm:::::::iTRAQ_8plex_K:%sample_4%cmpd_289
5982	P74227	MTVELINPIAIEQGMR	2	7.53609	1.525e-12	1	1060.25	0	iTRAQ_8plex_Nterm:::::::::::::::::	0.1468	0.2568	0.1385	0.2159	0.2072	0.1306	File: Phospho_Syn6803_10.wiff, Sample: Phospho_Syn6803_10 (sample number 1), Elution: 79.497 to 79.599 min, Period: 1, Cycle(s): 1174-1175 (Experiment 3)	MTVELINPIAIEQGMR%iTRAQ_8plex_Nterm:::::::::::::::::%sample_0%cmpd_339
5982	P74227	LVVFLNK	2	5.43872	2.2e-06	1	721.082	0	iTRAQ_8plex_Nterm:::::::iTRAQ_8plex_K:	2.3151	2.4015	3.3146	2.2497	1.6476	1.6304	File: Phospho_Syn6803_18.wiff, Sample: Phospho_Syn6803_18 (sample number 1), Elution: 65.884 to 66.054 min, Period: 1, Cycle(s): 1011-1012 (Experiment 2), 1009-1010 (Experiment 3)	LVVFLNK%iTRAQ_8plex_Nterm:::::::iTRAQ_8plex_K:%sample_4%cmpd_292
5982	P74227	EVDKPFLMAVEDVFSITGR	3	9.55682	2.854e-20	1	921.341	0	iTRAQ_8plex_Nterm::::iTRAQ_8plex_K::::::::::::::::	0.2746	0.3281	0.5015	0.7003	0.3324	0.4258	File: Phospho_Syn6803_20.wiff, Sample: Phospho_Syn6803_20 (sample number 1), Elution: 109.701 to 109.804 min, Period: 1, Cycle(s): 2377-2378 (Experiment 3)	EVDKPFLMAVEDVFSITGR%iTRAQ_8plex_Nterm::::iTRAQ_8plex_K::::::::::::::::%sample_5%cmpd_471
5982	P74227	EVDKPFLMAVEDVFSITGR	3	9.38128	1.532e-19	1	921.336	0	iTRAQ_8plex_Nterm::::iTRAQ_8plex_K::::::::::::::::	0.4545	0.3804	0.9075	1.1561	0.5492	0.5273	File: Phospho_Syn6803_20.wiff, Sample: Phospho_Syn6803_20 (sample number 1), Elution: 110.927 to 111.25 min, Period: 1, Cycle(s): 2389-2392 (Experiment 2)	EVDKPFLMAVEDVFSITGR%iTRAQ_8plex_Nterm::::iTRAQ_8plex_K::::::::::::::::%sample_5%cmpd_482
5982	P74227	MTVELINPIAIEQGMR	3	6.01072	2.383e-07	1	707.16	0	iTRAQ_8plex_Nterm:::::::::::::::::	0.3456	0.3899	0.1672	0.1775	0.0964	0.1258	File: Phospho_Syn6803_12.wiff, Sample: Phospho_Syn6803_12 (sample number 1), Elution: 82.324 to 82.426 min, Period: 1, Cycle(s): 1194-1195 (Experiment 3) (Charge not auto determined)(*)(*)(*)	MTVELINPIAIEQGMR%iTRAQ_8plex_Nterm:::::::::::::::::%sample_1%cmpd_349
5982	P74227	EVDKPFLMAVEDVFSITGR	3	9.21925	7.031e-19	1	921.337	0	iTRAQ_8plex_Nterm::::iTRAQ_8plex_K::::::::::::::::	0.2415	0.2473	0.6018	0.5804	0.2505	0.3774	File: Phospho_Syn6803_20.wiff, Sample: Phospho_Syn6803_20 (sample number 1), Elution: 110.144 to 110.246 min, Period: 1, Cycle(s): 2381-2382 (Experiment 3)	EVDKPFLMAVEDVFSITGR%iTRAQ_8plex_Nterm::::iTRAQ_8plex_K::::::::::::::::%sample_5%cmpd_474
5982	P74227	LVVFLNK	3	5.55788	1.12e-06	1	481.05	0	iTRAQ_8plex_Nterm:::::::iTRAQ_8plex_K:	1.0937	1.108	1.7146	1.0169	0.8575	0.7983	File: Phospho_Syn6803_18.wiff, Sample: Phospho_Syn6803_18 (sample number 1), Elution: 65.662 to 65.884 min, Period: 1, Cycle(s): 1007-1010 (Experiment 2)	LVVFLNK%iTRAQ_8plex_Nterm:::::::iTRAQ_8plex_K:%sample_4%cmpd_291
5982	P74227	EHILLAK	3	7.03768	9.578e-11	1	478.044	0	iTRAQ_8plex_Nterm:::::::iTRAQ_8plex_K:	6.3299	6.3057	6.166	4.6626	2.3221	2.9899	File: Phospho_Syn6803_22.wiff, Sample: Phospho_Syn6803_22 (sample number 1), Elution: 38.883 to 39.428 min, Period: 1, Cycle(s): 817-822 (Experiment 2)	EHILLAK%iTRAQ_8plex_Nterm:::::::iTRAQ_8plex_K:%sample_6%cmpd_181
5982	P74227	MTVELINPIAIEQGMR	3	6.81325	3.292e-10	1	707.161	0	iTRAQ_8plex_Nterm:::::::::::::::::	0.071	0.038	0.0287	0.0432	0.0241	0.0145	File: Phospho_Syn6803_10.wiff, Sample: Phospho_Syn6803_10 (sample number 1), Elution: 78.509 to 78.611 min, Period: 1, Cycle(s): 1166-1167 (Experiment 2)	MTVELINPIAIEQGMR%iTRAQ_8plex_Nterm:::::::::::::::::%sample_0%cmpd_336
5982	P74227	KYEDIDAAPEEK	3	5.7927	2.667e-07	1	774.232	1	iTRAQ_8plex_Nterm:iTRAQ_8plex_K:::::::::::iTRAQ_8plex_K:	1.8038	1.7405	2.1254	1.583	0.9009	1.0547	File: Phospho_Syn6803_22.wiff, Sample: Phospho_Syn6803_22 (sample number 1), Elution: 37.215 to 37.317 min, Period: 1, Cycle(s): 801-802 (Experiment 3)	KYEDIDAAPEEK%iTRAQ_8plex_Nterm:iTRAQ_8plex_K:::::::::::iTRAQ_8plex_K:%sample_6%cmpd_169
5982	P74227	ELLSDYDFPGDDIPIVAGSALK	3	7.71321	3.251e-13	1	982.014	0	iTRAQ_8plex_Nterm::::::::::::::::::::::iTRAQ_8plex_K:	0.3835	0.3709	0.5827	0.3502	0.0867	0.2032	File: Phospho_Syn6803_12.wiff, Sample: Phospho_Syn6803_12 (sample number 1), Elution: 85.983 to 86.086 min, Period: 1, Cycle(s): 1228-1229 (Experiment 2)	ELLSDYDFPGDDIPIVAGSALK%iTRAQ_8plex_Nterm::::::::::::::::::::::iTRAQ_8plex_K:%sample_1%cmpd_369
5982	P74227	EVDKPFLMAVEDVFSITGR	3	6.56366	1.234e-09	1	921.325	0	iTRAQ_8plex_Nterm::::iTRAQ_8plex_K::::::::::::::::	0.2699	0.2901	0.4967	0.566	0.2457	0.3435	File: Phospho_Syn6803_20.wiff, Sample: Phospho_Syn6803_20 (sample number 1), Elution: 112.357 to 112.578 min, Period: 1, Cycle(s): 2403-2404 (Experiment 2), 2401-2402 (Experiment 3)	EVDKPFLMAVEDVFSITGR%iTRAQ_8plex_Nterm::::iTRAQ_8plex_K::::::::::::::::%sample_5%cmpd_489
5982	P74227	DMVDDEELLELVELEVR	3	6.50108	2.671e-09	1	784.185	0	iTRAQ_8plex_Nterm::::::::::::::::::	0.0331		0.0382	0.0336			File: Phospho_Syn6803_10.wiff, Sample: Phospho_Syn6803_10 (sample number 1), Elution: 98.993 to 99.317 min, Period: 1, Cycle(s): 1350-1353 (Experiment 3)	DMVDDEELLELVELEVR%iTRAQ_8plex_Nterm::::::::::::::::::%sample_0%cmpd_422
5983	P74227	DHVNIGTIGHVDHGK	4	5.1497	1.644e-05	1	552.565	0	iTRAQ_8plex_Nterm:::::::::::::::iTRAQ_8plex_K:	0.3834	0.2473	0.2053	0.3166	0.1782	0.1596	File: Phospho_Syn6803_36.wiff, Sample: Phospho_Syn6803_36 (sample number 1), Elution: 39.022 to 39.464 min, Period: 1, Cycle(s): 1075-1078 (Experiment 2), 1073-1074 (Experiment 3)	DHVNIGTIGHVDHGK%iTRAQ_8plex_Nterm:::::::::::::::iTRAQ_8plex_K:%sample_2%cmpd_173
5981	P74177	LQEILAPEIIVR	2	9.36455	1.566e-19	1	849.44	0	iTRAQ_8plex_Nterm:::::::::::::	0.5775	0.4517	0.5873	0.4748	0.1493	0.208	File: Phospho_11.wiff, Sample: Phospho_11 (sample number 1), Elution: 67.565 to 67.889 min, Period: 1, Cycle(s): 1464-1467 (Experiment 2)	LQEILAPEIIVR%iTRAQ_8plex_Nterm:::::::::::::%sample_0%cmpd_221
5981	P74135	AAAPVETPASAPVAPAPK	3	10.7641	2.415e-25	1	751.705	0	iTRAQ_8plex_Nterm::::::::::::::::::iTRAQ_8plex_K:	1.0461	1.3978	1.4994	1.151	0.2119	0.445	File: Phospho_13.wiff, Sample: Phospho_13 (sample number 1), Elution: 27.226 to 27.771 min, Period: 1, Cycle(s): 874-875, 878-879 (Experiment 2), 876-877 (Experiment 3)	AAAPVETPASAPVAPAPK%iTRAQ_8plex_Nterm::::::::::::::::::iTRAQ_8plex_K:%sample_1%cmpd_100
5981	P74135	AAAPVETPASAPVAPAPK	3	8.58322	4.336e-16	1	751.697	0	iTRAQ_8plex_Nterm::::::::::::::::::iTRAQ_8plex_K:	0.2367	0.3851	0.3534	0.211	0.0337	0.0435	File: Phospho_11.wiff, Sample: Phospho_11 (sample number 1), Elution: 27.834 to 28.158 min, Period: 1, Cycle(s): 1104-1107 (Experiment 3)	AAAPVETPASAPVAPAPK%iTRAQ_8plex_Nterm::::::::::::::::::iTRAQ_8plex_K:%sample_0%cmpd_47
5982	P74135	AAAPVETPASAPVAPAPK	3	10.2206	5.531e-23	1	751.886	0	iTRAQ_8plex_Nterm::::::::::::::::::iTRAQ_8plex_K:	1.8985	2.8817	2.5457	1.4439	0.1012	0.4403	File: Phospho_Syn6803_12.wiff, Sample: Phospho_Syn6803_12 (sample number 1), Elution: 33.641 to 34.083 min, Period: 1, Cycle(s): 756-759 (Experiment 2), 754-755 (Experiment 3)	AAAPVETPASAPVAPAPK%iTRAQ_8plex_Nterm::::::::::::::::::iTRAQ_8plex_K:%sample_1%cmpd_139
5982	P74135	SEVAPVEKPAPTTSK	4	10.2607	6.781e-23	1	614.211	0	iTRAQ_8plex_Nterm::::::::iTRAQ_8plex_K:::::::iTRAQ_8plex_K:	3.3283	5.3308	4.7522	3.1036	0.925	1.1224	File: Phospho_Syn6803_20.wiff, Sample: Phospho_Syn6803_20 (sample number 1), Elution: 33.708 to 34.032 min, Period: 1, Cycle(s): 752-755 (Experiment 2)	SEVAPVEKPAPTTSK%iTRAQ_8plex_Nterm::::::::iTRAQ_8plex_K:::::::iTRAQ_8plex_K:%sample_5%cmpd_155
5982	P74135	SEVAPVEKPAPTTSK	4	10.6867	7.515e-25	1	614.209	0	iTRAQ_8plex_Nterm::::::::iTRAQ_8plex_K:::::::iTRAQ_8plex_K:	0.6107	0.9463	0.855	0.5516	0.2505	0.1693	File: Phospho_Syn6803_20.wiff, Sample: Phospho_Syn6803_20 (sample number 1), Elution: 34.474 to 34.576 min, Period: 1, Cycle(s): 758-759 (Experiment 3)	SEVAPVEKPAPTTSK%iTRAQ_8plex_Nterm::::::::iTRAQ_8plex_K:::::::iTRAQ_8plex_K:%sample_5%cmpd_158
5982	P74135	RTPGPSLNR	3	6.07114	5.017e-08	1	434.697	1	iTRAQ_8plex_Nterm::::::::::	0.0284	0.0999	0.191	0.072	0.1783	0.0581	File: Phospho_Syn6803_24.wiff, Sample: Phospho_Syn6803_24 (sample number 1), Elution: 24.3 to 24.402 min, Period: 1, Cycle(s): 675-676 (Experiment 3)	RTPGPSLNR%iTRAQ_8plex_Nterm::::::::::%sample_7%cmpd_110
5981	P74102_CHAIN_0	GVTEPAEDGFTQIK	3	9.25053	9.94e-19	1	700.656	0	iTRAQ_8plex_Nterm::::::::::::::iTRAQ_8plex_K:	1.5005	1.4216	2.6836	1.8033	2.3072	1.8236	File: Phospho_15.wiff, Sample: Phospho_15 (sample number 1), Elution: 33.034 to 33.137 min, Period: 1, Cycle(s): 909-910 (Experiment 3)	GVTEPAEDGFTQIK%iTRAQ_8plex_Nterm::::::::::::::iTRAQ_8plex_K:%sample_2%cmpd_128
5981	P74102_CHAIN_0	FFREECQNLK	3	5.28806	4.698e-06	1	656.616	1	iTRAQ_8plex_Nterm::::::MMTS::::iTRAQ_8plex_K:	1.0792	1.4073	2.7027	2.1774	2.4805	2.3992	File: Phospho_25.wiff, Sample: Phospho_25 (sample number 1), Elution: 45.604 to 46.046 min, Period: 1, Cycle(s): 547-550 (Experiment 2), 545-546 (Experiment 3)	FFREECQNLK%iTRAQ_8plex_Nterm::::::MMTS::::iTRAQ_8plex_K:%sample_7%cmpd_278
5982	P74102_CHAIN_0	GVTEPAEDGFTQIK	3	9.2925	5.425e-19	1	700.824	0	iTRAQ_8plex_Nterm::::::::::::::iTRAQ_8plex_K:	7.4235	7.1282	14.7771	10.7306	14.5972	12.0661	File: Phospho_Syn6803_16.wiff, Sample: Phospho_Syn6803_16 (sample number 1), Elution: 43.638 to 43.859 min, Period: 1, Cycle(s): 887-888 (Experiment 2), 885-886 (Experiment 3)	GVTEPAEDGFTQIK%iTRAQ_8plex_Nterm::::::::::::::iTRAQ_8plex_K:%sample_3%cmpd_192
5982	P74102_CHAIN_0	PFTIDSAR	2	6.4525	3.741e-09	1	605.927	0	iTRAQ_8plex_Nterm:::::::::	2.6702	3.7662	4.6662	3.2042	2.9484	2.9512	File: Phospho_Syn6803_16.wiff, Sample: Phospho_Syn6803_16 (sample number 1), Elution: 40.096 to 40.198 min, Period: 1, Cycle(s): 853-854 (Experiment 3)	PFTIDSAR%iTRAQ_8plex_Nterm:::::::::%sample_3%cmpd_175
5982	P74102_CHAIN_0	ADTPLCR	2	5.97624	6.394e-08	1	563.36	0	iTRAQ_8plex_Nterm::::::MMTS::	4.7296	4.9646	7.9378	6.5284	8.9751	7.3635	File: Phospho_Syn6803_16.wiff, Sample: Phospho_Syn6803_16 (sample number 1), Elution: 34.12 to 34.222 min, Period: 1, Cycle(s): 799-800 (Experiment 3)	ADTPLCR%iTRAQ_8plex_Nterm::::::MMTS::%sample_3%cmpd_145
5982	P74102_CHAIN_0	GIFPNTLAADVVPATIAR	3	8.73311	8.919e-17	1	710.852	0	iTRAQ_8plex_Nterm:::::::::::::::::::	0.0615	0.0856	0.2818	0.2159	0.1204	0.0484	File: Phospho_Syn6803_10.wiff, Sample: Phospho_Syn6803_10 (sample number 1), Elution: 71.428 to 71.973 min, Period: 1, Cycle(s): 1102-1107 (Experiment 2)	GIFPNTLAADVVPATIAR%iTRAQ_8plex_Nterm:::::::::::::::::::%sample_0%cmpd_300
5981	P74094	LTLIPDIER	2	5.26855	2.819e-06	1	687.351	0	iTRAQ_8plex_Nterm::::::::::	0.0899	0.1141	0.1051	0.0528	0.0819	0.0871	File: Phospho_13.wiff, Sample: Phospho_13 (sample number 1), Elution: 53.783 to 53.885 min, Period: 1, Cycle(s): 1114-1115 (Experiment 2)	LTLIPDIER%iTRAQ_8plex_Nterm::::::::::%sample_1%cmpd_222
5981	P74070_CHAIN_0	TAAEGLVHSYIHFGGR	3	11.4156	1.625e-28	1	673.634	0	iTRAQ_8plex_Nterm:::::::::::::::::	0.2887	0.1236	0.5109	0.1727	0.2649	0.3773	File: Phospho_27.wiff, Sample: Phospho_27 (sample number 1), Elution: 44.643 to 45.187 min, Period: 1, Cycle(s): 742-747 (Experiment 2)	TAAEGLVHSYIHFGGR%iTRAQ_8plex_Nterm:::::::::::::::::%sample_8%cmpd_250
5981	P74070_CHAIN_0	TAAEGLVHSYIHFGGR	3	11.2151	1.598e-27	1	673.634	0	iTRAQ_8plex_Nterm:::::::::::::::::	0.0757	0.1379	0.2865	0.2494	0.2167	0.2177	File: Phospho_29.wiff, Sample: Phospho_29 (sample number 1), Elution: 44.096 to 44.437 min, Period: 1, Cycle(s): 789-792 (Experiment 2), 787-788 (Experiment 3)	TAAEGLVHSYIHFGGR%iTRAQ_8plex_Nterm:::::::::::::::::%sample_9%cmpd_232
5982	P74070_CHAIN_0	TAAEGLVHSYIHFGGR	3	11.2466	9.75e-28	1	673.804	0	iTRAQ_8plex_Nterm:::::::::::::::::	0.2083	0.6087	0.5493	0.4029	0.2409	0.3193	File: Phospho_Syn6803_28.wiff, Sample: Phospho_Syn6803_28 (sample number 1), Elution: 62.578 to 63.124 min, Period: 1, Cycle(s): 1124-1129 (Experiment 2)	TAAEGLVHSYIHFGGR%iTRAQ_8plex_Nterm:::::::::::::::::%sample_9%cmpd_320
5982	P74070_CHAIN_0	TAAEGLVHSYIHFGGR	3	10.9885	1.823e-26	1	673.798	0	iTRAQ_8plex_Nterm:::::::::::::::::	0.3645	0.3947	0.6161	0.4509	0.2746	0.2371	File: Phospho_Syn6803_28.wiff, Sample: Phospho_Syn6803_28 (sample number 1), Elution: 61.131 to 61.573 min, Period: 1, Cycle(s): 1112-1115 (Experiment 2), 1110-1111 (Experiment 3)	TAAEGLVHSYIHFGGR%iTRAQ_8plex_Nterm:::::::::::::::::%sample_9%cmpd_310
5982	P74070_CHAIN_0	TAAEGLVHSYIHFGGR	3	7.88885	1.235e-13	1	673.803	0	iTRAQ_8plex_Nterm:::::::::::::::::	0.1373	0.1569	0.2245	0.1487	0.1108	0.1306	File: Phospho_Syn6803_28.wiff, Sample: Phospho_Syn6803_28 (sample number 1), Elution: 64.792 to 65.116 min, Period: 1, Cycle(s): 1144-1147 (Experiment 3)	TAAEGLVHSYIHFGGR%iTRAQ_8plex_Nterm:::::::::::::::::%sample_9%cmpd_332
5982	P74069	GLGDVEAYLMQVHGVRPAHLGK	5	5.12422	1.673e-05	1	592.224	0	iTRAQ_8plex_Nterm::::::::::::::::::::::iTRAQ_8plex_K:	0.161	0.1522	0.3582	0.3406	0.1204	0.1742	File: Phospho_Syn6803_30.wiff, Sample: Phospho_Syn6803_30 (sample number 1), Elution: 72.099 to 72.644 min, Period: 1, Cycle(s): 1259-1260 (Experiment 2), 1261-1264 (Experiment 3)	GLGDVEAYLMQVHGVRPAHLGK%iTRAQ_8plex_Nterm::::::::::::::::::::::iTRAQ_8plex_K:%sample_10%cmpd_391
5982	P74008	DISLAPQGR	2	7.62076	4.918e-13	1	630.945	0	iTRAQ_8plex_Nterm::::::::::	2.9827	3.771	6.8727	4.9551	3.7625	6.0669	File: Phospho_Syn6803_14.wiff, Sample: Phospho_Syn6803_14 (sample number 1), Elution: 31.566 to 32.213 min, Period: 1, Cycle(s): 745-746 (Experiment 2), 747-750 (Experiment 3)	DISLAPQGR%iTRAQ_8plex_Nterm::::::::::%sample_2%cmpd_131
5982	P74008	HVQIALDHRPNIIIDDGSDVVATLVQER	4	5.85674	1.605e-07	1	857.866	0	iTRAQ_8plex_Nterm:::::::::::::::::::::::::::::	0.0947	0.1189	0.2006	0.0624	0.0723	0.1548	File: Phospho_Syn6803_28.wiff, Sample: Phospho_Syn6803_28 (sample number 1), Elution: 77.67 to 77.84 min, Period: 1, Cycle(s): 1382-1385 (Experiment 2)	HVQIALDHRPNIIIDDGSDVVATLVQER%iTRAQ_8plex_Nterm:::::::::::::::::::::::::::::%sample_9%cmpd_412
5981	P73946	DISYVIDELER	2	8.07485	2.365e-14	1	828.362	0	iTRAQ_8plex_Nterm::::::::::::	0.1467	0.2139	0.3773	0.2062	0.2697	0.3386	File: Phospho_13.wiff, Sample: Phospho_13 (sample number 1), Elution: 65.986 to 66.31 min, Period: 1, Cycle(s): 1246-1249 (Experiment 3)	DISYVIDELER%iTRAQ_8plex_Nterm::::::::::::%sample_1%cmpd_275
5981	P73922	NTADQVAVEAMR	2	9.88265	1.634e-21	1	804.842	0	iTRAQ_8plex_Nterm:::::::::::::	2.5608	2.5151	2.5738	1.7649	1.0067	1.2915	File: Phospho_13.wiff, Sample: Phospho_13 (sample number 1), Elution: 27.771 to 28.316 min, Period: 1, Cycle(s): 880-881 (Experiment 2), 878-879, 882-883 (Experiment 3)	NTADQVAVEAMR%iTRAQ_8plex_Nterm:::::::::::::%sample_1%cmpd_102
5981	P73922	SIEELVVVVMDRPR	3	8.50394	7.422e-16	1	649.314	0	iTRAQ_8plex_Nterm:::::::::::::::	0.3029	0.1664	0.2388	0.0719	0.13	0.0871	File: Phospho_21.wiff, Sample: Phospho_21 (sample number 1), Elution: 71.21 to 71.499 min, Period: 1, Cycle(s): 1437-1440, 1442 (Experiment 2)	SIEELVVVVMDRPR%iTRAQ_8plex_Nterm:::::::::::::::%sample_5%cmpd_328
5981	P73922	KLAAPPAAK	3	7.88635	1.696e-13	1	593.668	1	iTRAQ_8plex_Nterm:iTRAQ_8plex_K::::::::iTRAQ_8plex_K:	0.4449	0.309	0.3295	0.3117	0.2456	0.1161	File: Phospho_21.wiff, Sample: Phospho_21 (sample number 1), Elution: 20.915 to 21.017 min, Period: 1, Cycle(s): 542-543 (Experiment 2)	KLAAPPAAK%iTRAQ_8plex_Nterm:iTRAQ_8plex_K::::::::iTRAQ_8plex_K:%sample_5%cmpd_109
5981	P73922	GHVDIDK	3	5.47822	1.933e-06	1	464.558	0	iTRAQ_8plex_Nterm:::::::iTRAQ_8plex_K:	2.8448	2.2964	2.5499	1.6594	1.4401	1.3011	File: Phospho_23.wiff, Sample: Phospho_23 (sample number 1), Elution: 17.803 to 18.348 min, Period: 1, Cycle(s): 436-437 (Experiment 2), 434-435, 438-439 (Experiment 3)	GHVDIDK%iTRAQ_8plex_Nterm:::::::iTRAQ_8plex_K:%sample_6%cmpd_94
5981	P73922	HKELIQEIR	3	6.33006	1.299e-08	1	591.991	1	iTRAQ_8plex_Nterm::iTRAQ_8plex_K::::::::	0.587	0.5896	0.6829	0.4412	0.4239	0.3821	File: Phospho_31.wiff, Sample: Phospho_31 (sample number 1), Elution: 22.174 to 22.276 min, Period: 1, Cycle(s): 549-550 (Experiment 3)	HKELIQEIR%iTRAQ_8plex_Nterm::iTRAQ_8plex_K::::::::%sample_10%cmpd_109
5981	P73922	VIQLH	2	5.1226	4.37e-06	0	457.25	0	iTRAQ_8plex_Nterm::::::	1.4437	1.6165	1.8575	1.4772	0.5443	0.8803	File: Phospho_15.wiff, Sample: Phospho_15 (sample number 1), Elution: 23.193 to 23.619 min, Period: 1, Cycle(s): 821-822 (Experiment 2), 823-824 (Experiment 3)	VIQLH%iTRAQ_8plex_Nterm::::::%sample_2%cmpd_80
5982	P73922	NTADQVAVEAMR	2	9.71284	6.114e-21	1	805.034	0	iTRAQ_8plex_Nterm:::::::::::::	1.9411	1.8546	2.111	1.5926	0.66	1.1176	File: Phospho_Syn6803_14.wiff, Sample: Phospho_Syn6803_14 (sample number 1), Elution: 36.214 to 36.316 min, Period: 1, Cycle(s): 787-788 (Experiment 2)	NTADQVAVEAMR%iTRAQ_8plex_Nterm:::::::::::::%sample_2%cmpd_152
5982	P73922	FVDTVHMK	2	6.51495	2.327e-09	1	793.093	0	iTRAQ_8plex_Nterm::::::::iTRAQ_8plex_K:	2.8312	2.8057	3.2908	2.3649	1.0358	1.582	File: Phospho_Syn6803_22.wiff, Sample: Phospho_Syn6803_22 (sample number 1), Elution: 43.089 to 43.412 min, Period: 1, Cycle(s): 855-858 (Experiment 2)	FVDTVHMK%iTRAQ_8plex_Nterm::::::::iTRAQ_8plex_K:%sample_6%cmpd_200
5982	P73922	KLAAPPAAK	3	7.7484	3.769e-13	1	593.817	1	iTRAQ_8plex_Nterm:iTRAQ_8plex_K::::::::iTRAQ_8plex_K:	1.354	1.3458	1.9391	1.4103	1.084	0.9144	File: Phospho_Syn6803_22.wiff, Sample: Phospho_Syn6803_22 (sample number 1), Elution: 31.461 to 31.563 min, Period: 1, Cycle(s): 749-750 (Experiment 3)	KLAAPPAAK%iTRAQ_8plex_Nterm:iTRAQ_8plex_K::::::::iTRAQ_8plex_K:%sample_6%cmpd_133
5982	P73922	FVDTVHMK	3	7.10412	5.449e-11	1	529.051	0	iTRAQ_8plex_Nterm::::::::iTRAQ_8plex_K:	7.8213	7.7133	8.5207	6.6773	2.8568	3.8657	File: Phospho_Syn6803_22.wiff, Sample: Phospho_Syn6803_22 (sample number 1), Elution: 43.531 to 44.076 min, Period: 1, Cycle(s): 859-864 (Experiment 2)	FVDTVHMK%iTRAQ_8plex_Nterm::::::::iTRAQ_8plex_K:%sample_6%cmpd_203
5982	P73922	GHVDIDK	2	6.20749	1.454e-08	1	696.525	0	iTRAQ_8plex_Nterm:::::::iTRAQ_8plex_K:	0.8191	0.7181	0.7976	0.566	0.5299	0.3725	File: Phospho_Syn6803_24.wiff, Sample: Phospho_Syn6803_24 (sample number 1), Elution: 28.505 to 28.607 min, Period: 1, Cycle(s): 713-714 (Experiment 3)	GHVDIDK%iTRAQ_8plex_Nterm:::::::iTRAQ_8plex_K:%sample_7%cmpd_133
5982	P73922	KLAAPPAAK	3	6.64085	1.263e-09	1	593.819	1	iTRAQ_8plex_Nterm:iTRAQ_8plex_K::::::::iTRAQ_8plex_K:	1.3777	1.6691	1.9678	1.6933	1.5802	1.1902	File: Phospho_Syn6803_22.wiff, Sample: Phospho_Syn6803_22 (sample number 1), Elution: 31.904 to 32.125 min, Period: 1, Cycle(s): 755-756 (Experiment 2), 753-754 (Experiment 3)	KLAAPPAAK%iTRAQ_8plex_Nterm:iTRAQ_8plex_K::::::::iTRAQ_8plex_K:%sample_6%cmpd_137
5982	P73922	GHVDIDK	3	5.62193	6.515e-07	1	464.676	0	iTRAQ_8plex_Nterm:::::::iTRAQ_8plex_K:	3.1815	2.7819	3.3911	2.2258	2.1101	1.8385	File: Phospho_Syn6803_24.wiff, Sample: Phospho_Syn6803_24 (sample number 1), Elution: 28.182 to 28.505 min, Period: 1, Cycle(s): 711-714 (Experiment 2)	GHVDIDK%iTRAQ_8plex_Nterm:::::::iTRAQ_8plex_K:%sample_7%cmpd_134
5982	P73922	HKELIQEIR	3	6.22391	1.843e-08	1	592.117	1	iTRAQ_8plex_Nterm::iTRAQ_8plex_K::::::::	0.8569	0.8465	1.1654	0.7003	0.5685	0.4016	File: Phospho_Syn6803_30.wiff, Sample: Phospho_Syn6803_30 (sample number 1), Elution: 38.871 to 38.973 min, Period: 1, Cycle(s): 916-917 (Experiment 2)	HKELIQEIR%iTRAQ_8plex_Nterm::iTRAQ_8plex_K::::::::%sample_10%cmpd_191
5982	P73922	HKELIQEIR	3	6.22312	1.852e-08	1	592.119	1	iTRAQ_8plex_Nterm::iTRAQ_8plex_K::::::::	0.677	0.6039	0.8311	0.5468	0.4625	0.4548	File: Phospho_Syn6803_30.wiff, Sample: Phospho_Syn6803_30 (sample number 1), Elution: 39.416 to 39.518 min, Period: 1, Cycle(s): 920-921 (Experiment 3)	HKELIQEIR%iTRAQ_8plex_Nterm::iTRAQ_8plex_K::::::::%sample_10%cmpd_193
5982	P73922	VIQLH	2	5.38747	8.575e-07	0	457.34	0	iTRAQ_8plex_Nterm::::::	5.3546	5.4211	5.8889	4.2932	1.874	2.8206	File: Phospho_Syn6803_14.wiff, Sample: Phospho_Syn6803_14 (sample number 1), Elution: 32.332 to 32.774 min, Period: 1, Cycle(s): 753-756 (Experiment 2), 751-752 (Experiment 3)	VIQLH%iTRAQ_8plex_Nterm::::::%sample_2%cmpd_135
5982	P73922	FFHGGVR	3	9.81868	5.38e-21	1	375.26	0	iTRAQ_8plex_Nterm::::::::	0.2935	0.252	0.5397	0.3022	0.1638	0.1306	File: Phospho_Syn6803_26.wiff, Sample: Phospho_Syn6803_26 (sample number 1), Elution: 34.31 to 34.413 min, Period: 1, Cycle(s): 811-812 (Experiment 2)	FFHGGVR%iTRAQ_8plex_Nterm::::::::%sample_8%cmpd_151
5982	P73922	FFHGGVR	3	9.19125	2.233e-18	1	375.261	0	iTRAQ_8plex_Nterm::::::::	0.303	0.4327	0.6352	0.3358	0.1638	0.2467	File: Phospho_Syn6803_26.wiff, Sample: Phospho_Syn6803_26 (sample number 1), Elution: 33.867 to 33.97 min, Period: 1, Cycle(s): 807-808 (Experiment 2)	FFHGGVR%iTRAQ_8plex_Nterm::::::::%sample_8%cmpd_149
5982	P73922	FFHGGVR	3	7.96884	9.21e-14	1	375.262	0	iTRAQ_8plex_Nterm::::::::	0.0947	0.0523	0.1528	0.0672	0.0674	0.0822	File: Phospho_Syn6803_26.wiff, Sample: Phospho_Syn6803_26 (sample number 1), Elution: 34.753 to 34.856 min, Period: 1, Cycle(s): 815-816 (Experiment 2)	FFHGGVR%iTRAQ_8plex_Nterm::::::::%sample_8%cmpd_154
5983	P73922	HKELIQEIR	3	5.65127	6.132e-07	1	592.113	1	iTRAQ_8plex_Nterm::iTRAQ_8plex_K::::::::	0.4261	0.5897	0.6734	0.5468	0.3806	0.2322	File: Phospho_Syn6803_32.wiff, Sample: Phospho_Syn6803_32 (sample number 1), Elution: 40.144 to 40.468 min, Period: 1, Cycle(s): 948-951 (Experiment 2)	HKELIQEIR%iTRAQ_8plex_Nterm::iTRAQ_8plex_K::::::::%sample_0%cmpd_192
5981	P73913	HVLEQLLQR	2	7.63345	6.171e-13	1	720.352	0	iTRAQ_8plex_Nterm::::::::::	1.2922	1.141	1.2272	0.9352	1.1415	1.0496	File: Phospho_23.wiff, Sample: Phospho_23 (sample number 1), Elution: 43.037 to 43.582 min, Period: 1, Cycle(s): 664-665 (Experiment 2), 662-663, 666-667 (Experiment 3)	HVLEQLLQR%iTRAQ_8plex_Nterm::::::::::%sample_6%cmpd_229
5981	P73853	TLDPALADTR	2	7.10362	2.37e-11	1	688.823	0	iTRAQ_8plex_Nterm:::::::::::	0.3692	0.58	0.4966	0.3837	0.3998	0.3725	File: Phospho_11.wiff, Sample: Phospho_11 (sample number 1), Elution: 27.29 to 27.613 min, Period: 1, Cycle(s): 1100-1103 (Experiment 2)	TLDPALADTR%iTRAQ_8plex_Nterm:::::::::::%sample_0%cmpd_45
5982	P73853	TLDPALADTR	2	7.25973	7.563e-12	1	688.989	0	iTRAQ_8plex_Nterm:::::::::::	2.4856	2.7819	2.7271	2.1538	1.9897	1.6885	File: Phospho_Syn6803_12.wiff, Sample: Phospho_Syn6803_12 (sample number 1), Elution: 34.645 to 35.19 min, Period: 1, Cycle(s): 764-769 (Experiment 2)	TLDPALADTR%iTRAQ_8plex_Nterm:::::::::::%sample_1%cmpd_146
5981	P73826	KAGSIVAISSISGER	3	8.93558	1.965e-17	1	695.01	1	iTRAQ_8plex_Nterm:iTRAQ_8plex_K:::::::::::::::	0.2414	0.2377	1.1269	0.6427	0.7321	0.6772	File: Phospho_21.wiff, Sample: Phospho_21 (sample number 1), Elution: 35.403 to 35.505 min, Period: 1, Cycle(s): 672-673 (Experiment 3)	KAGSIVAISSISGER%iTRAQ_8plex_Nterm:iTRAQ_8plex_K:::::::::::::::%sample_5%cmpd_188
5981	P73826	GVAYSIKPFIEGMYER	3	9.2385	6.875e-19	1	823.361	0	iTRAQ_8plex_Nterm:::::::iTRAQ_8plex_K::::::::::	0.4544	0.4517	1.4612	0.8776	1.1512	1.1222	File: Phospho_21.wiff, Sample: Phospho_21 (sample number 1), Elution: 62.003 to 62.326 min, Period: 1, Cycle(s): 1184-1187 (Experiment 3)	GVAYSIKPFIEGMYER%iTRAQ_8plex_Nterm:::::::iTRAQ_8plex_K::::::::::%sample_5%cmpd_294
5982	P73826	VIVVTGGNR	2	6.27706	9.316e-09	1	609.956	0	iTRAQ_8plex_Nterm::::::::::	0.3977	0.3852	1.4949	0.9354	1.3056	0.9821	File: Phospho_Syn6803_14.wiff, Sample: Phospho_Syn6803_14 (sample number 1), Elution: 32.553 to 32.655 min, Period: 1, Cycle(s): 753-754 (Experiment 3)	VIVVTGGNR%iTRAQ_8plex_Nterm::::::::::%sample_2%cmpd_134
5982	P73826	GVAYSIKPFIEGMYER	3	6.67211	5.925e-10	1	823.584	0	iTRAQ_8plex_Nterm:::::::iTRAQ_8plex_K::::::::::	0.3172	0.5088	1.3278	1.0121	1.0021	0.8709	File: Phospho_Syn6803_20.wiff, Sample: Phospho_Syn6803_20 (sample number 1), Elution: 77.893 to 77.944 min, Period: 1, Cycle(s): 1728-1729 (Experiment 2)	GVAYSIKPFIEGMYER%iTRAQ_8plex_Nterm:::::::iTRAQ_8plex_K::::::::::%sample_5%cmpd_323
5982	P73826	GVAYSIKPFIEGMYER	3	6.03425	3.753e-08	1	823.589	0	iTRAQ_8plex_Nterm:::::::iTRAQ_8plex_K::::::::::	0.9232	1.3077	3.2239	2.2114	2.4281	2.2546	File: Phospho_Syn6803_20.wiff, Sample: Phospho_Syn6803_20 (sample number 1), Elution: 77.127 to 77.297 min, Period: 1, Cycle(s): 1703-1706 (Experiment 2)	GVAYSIKPFIEGMYER%iTRAQ_8plex_Nterm:::::::iTRAQ_8plex_K::::::::::%sample_5%cmpd_320
5982	P73821	DVLLGLPAR	2	7.50636	2.097e-12	1	629.476	0	iTRAQ_8plex_Nterm::::::::::	2.2867	2.3729	3.4006	2.1154	1.821	1.8046	File: Phospho_Syn6803_14.wiff, Sample: Phospho_Syn6803_14 (sample number 1), Elution: 51.82 to 52.143 min, Period: 1, Cycle(s): 927-930 (Experiment 3)	DVLLGLPAR%iTRAQ_8plex_Nterm::::::::::%sample_2%cmpd_229
5981	P73796	LVTVHEPIR	2	7.35955	5.167e-12	1	684.348	0	iTRAQ_8plex_Nterm::::::::::	2.0543	2.3915	3.8153	2.537	3.2849	2.3653	File: Phospho_21.wiff, Sample: Phospho_21 (sample number 1), Elution: 26.55 to 26.771 min, Period: 1, Cycle(s): 594-595 (Experiment 2), 592-593 (Experiment 3)	LVTVHEPIR%iTRAQ_8plex_Nterm::::::::::%sample_5%cmpd_141
5981	P73796	LVTVHEPIR	3	10.2101	1.528e-22	1	456.57	0	iTRAQ_8plex_Nterm::::::::::	0.1893	0.1046	0.3534	0.2494	0.3227	0.1451	File: Phospho_21.wiff, Sample: Phospho_21 (sample number 1), Elution: 26.992 to 27.094 min, Period: 1, Cycle(s): 596-597 (Experiment 3)	LVTVHEPIR%iTRAQ_8plex_Nterm::::::::::%sample_5%cmpd_143
5981	P73785	ADGSGTTDIFTSHLSAISSTFR	3	12.0108	8.259e-32	1	859.021	0	iTRAQ_8plex_Nterm:::::::::::::::::::::::	0.1562	0.3233	0.6781	0.3981	0.5058	0.5563	File: Phospho_19.wiff, Sample: Phospho_19 (sample number 1), Elution: 57.077 to 57.128 min, Period: 1, Cycle(s): 1341-1342 (Experiment 2)	ADGSGTTDIFTSHLSAISSTFR%iTRAQ_8plex_Nterm:::::::::::::::::::::::%sample_4%cmpd_256
5981	P73785	QTPGAIGYVQDTFAR	2	8.48518	6.246e-16	1	964.412	0	iTRAQ_8plex_Nterm::::::::::::::::	0.4544	0.8368	1.9292	1.1462	1.6762	1.3979	File: Phospho_11.wiff, Sample: Phospho_11 (sample number 1), Elution: 44.431 to 44.754 min, Period: 1, Cycle(s): 1254-1257 (Experiment 3)	QTPGAIGYVQDTFAR%iTRAQ_8plex_Nterm::::::::::::::::%sample_0%cmpd_117
5981	P73785	RNEGPNLQTAK	3	7.82914	2.161e-13	1	612.62	1	iTRAQ_8plex_Nterm:::::::::::iTRAQ_8plex_K:	0.781	2.1442	9.216	4.9062	7.8173	7.3572	File: Phospho_23.wiff, Sample: Phospho_23 (sample number 1), Elution: 17.258 to 17.803 min, Period: 1, Cycle(s): 430-435 (Experiment 2)	RNEGPNLQTAK%iTRAQ_8plex_Nterm:::::::::::iTRAQ_8plex_K:%sample_6%cmpd_93
5981	P73785	VIAAVNK	2	5.68247	3.585e-07	1	661.87	0	iTRAQ_8plex_Nterm:::::::iTRAQ_8plex_K:	6.1014	19.9733	87.2654	50.0884	76.4725	73.9631	File: Phospho_17.wiff, Sample: Phospho_17 (sample number 1), Elution: 24.268 to 24.813 min, Period: 1, Cycle(s): 715-720 (Experiment 2)	VIAAVNK%iTRAQ_8plex_Nterm:::::::iTRAQ_8plex_K:%sample_3%cmpd_103
5981	P73785	VIAAVNK	3	6.4911	6.561e-09	1	441.589	0	iTRAQ_8plex_Nterm:::::::iTRAQ_8plex_K:	0.2272	0.6466	2.7075	1.5779	2.1097	2.2202	File: Phospho_17.wiff, Sample: Phospho_17 (sample number 1), Elution: 25.035 to 25.137 min, Period: 1, Cycle(s): 721-722 (Experiment 3)	VIAAVNK%iTRAQ_8plex_Nterm:::::::iTRAQ_8plex_K:%sample_3%cmpd_104
5981	P73785	VIAAVNK	3	6.64762	2.294e-09	1	441.587	0	iTRAQ_8plex_Nterm:::::::iTRAQ_8plex_K:	0.1515	0.8653	4.0875	2.374	3.4535	3.2118	File: Phospho_17.wiff, Sample: Phospho_17 (sample number 1), Elution: 24.592 to 24.694 min, Period: 1, Cycle(s): 717-718 (Experiment 3)	VIAAVNK%iTRAQ_8plex_Nterm:::::::iTRAQ_8plex_K:%sample_3%cmpd_102
5981	P73785	LPNTPIR	2	5.01776	5.75e-06	1	557.798	0	iTRAQ_8plex_Nterm::::::::	1.6709	5.8812	26.6597	15.9654	25.8219	22.3473	File: Phospho_15.wiff, Sample: Phospho_15 (sample number 1), Elution: 23.959 to 24.403 min, Period: 1, Cycle(s): 829-832 (Experiment 2), 827-828 (Experiment 3)	LPNTPIR%iTRAQ_8plex_Nterm::::::::%sample_2%cmpd_83
5981	P73785	GVVMVPTAGGAVAVVYNLPGK	3	9.41524	1.864e-19	1	869.757	0	iTRAQ_8plex_Nterm:::::::::::::::::::::iTRAQ_8plex_K:	0.1041	0.2853	1.041	0.6474	0.6888	0.6917	File: Phospho_13.wiff, Sample: Phospho_13 (sample number 1), Elution: 58.583 to 59.127 min, Period: 1, Cycle(s): 1180-1185 (Experiment 2)	GVVMVPTAGGAVAVVYNLPGK%iTRAQ_8plex_Nterm:::::::::::::::::::::iTRAQ_8plex_K:%sample_1%cmpd_245
5981	P73785	IPPAVAQR	2	5.12314	7.512e-06	1	578.305	0	iTRAQ_8plex_Nterm:::::::::	0.2935	0.9271	5.3816	2.8392	5.4765	4.692	File: Phospho_15.wiff, Sample: Phospho_15 (sample number 1), Elution: 20.094 to 20.197 min, Period: 1, Cycle(s): 793-794 (Experiment 2)	IPPAVAQR%iTRAQ_8plex_Nterm:::::::::%sample_2%cmpd_62
5982	P73785	QTPGAIGYVQDTFAR	2	9.2506	6.474e-19	1	964.667	0	iTRAQ_8plex_Nterm::::::::::::::::	1.425	2.4205	6.5719	3.8759	5.1837	4.9687	File: Phospho_Syn6803_12.wiff, Sample: Phospho_Syn6803_12 (sample number 1), Elution: 55.771 to 56.095 min, Period: 1, Cycle(s): 954-957 (Experiment 3)	QTPGAIGYVQDTFAR%iTRAQ_8plex_Nterm::::::::::::::::%sample_1%cmpd_236
5982	P73785	RNEGPNLQTAK	3	7.99083	5.763e-14	1	612.786	1	iTRAQ_8plex_Nterm:::::::::::iTRAQ_8plex_K:	0.3882	1.1365	4.609	2.6863	3.9263	3.1254	File: Phospho_Syn6803_24.wiff, Sample: Phospho_Syn6803_24 (sample number 1), Elution: 27.739 to 28.386 min, Period: 1, Cycle(s): 707-710 (Experiment 2), 711-712 (Experiment 3)	RNEGPNLQTAK%iTRAQ_8plex_Nterm:::::::::::iTRAQ_8plex_K:%sample_7%cmpd_132
5982	P73785	VIAAVNK	3	6.88964	2.741e-10	1	441.678	0	iTRAQ_8plex_Nterm:::::::iTRAQ_8plex_K:	0.2793	0.3471	1.0794	0.7435	0.9876	0.9338	File: Phospho_Syn6803_18.wiff, Sample: Phospho_Syn6803_18 (sample number 1), Elution: 37.216 to 37.319 min, Period: 1, Cycle(s): 749-750 (Experiment 2)	VIAAVNK%iTRAQ_8plex_Nterm:::::::iTRAQ_8plex_K:%sample_4%cmpd_166
5982	P73785	VIAAVNK	2	5.4548	1.937e-06	1	662.028	0	iTRAQ_8plex_Nterm:::::::iTRAQ_8plex_K:	1.1931	1.7832	4.5659	2.6719	3.4879	3.4253	File: Phospho_Syn6803_18.wiff, Sample: Phospho_Syn6803_18 (sample number 1), Elution: 36.995 to 37.097 min, Period: 1, Cycle(s): 747-748 (Experiment 2)	VIAAVNK%iTRAQ_8plex_Nterm:::::::iTRAQ_8plex_K:%sample_4%cmpd_165
5982	P73785	IFTGELK	3	5.88462	2.334e-07	1	472.689	0	iTRAQ_8plex_Nterm:::::::iTRAQ_8plex_K:	0.7338	1.3125	4.6615	2.6047	4.278	3.7543	File: Phospho_Syn6803_18.wiff, Sample: Phospho_Syn6803_18 (sample number 1), Elution: 52.709 to 52.812 min, Period: 1, Cycle(s): 889-890 (Experiment 2)	IFTGELK%iTRAQ_8plex_Nterm:::::::iTRAQ_8plex_K:%sample_4%cmpd_232
5982	P73785	IFTGELK	3	5.46882	2.673e-06	1	472.689	0	iTRAQ_8plex_Nterm:::::::iTRAQ_8plex_K:	0.7007	0.8797	3.8639	2.0627	3.4735	3.2415	File: Phospho_Syn6803_18.wiff, Sample: Phospho_Syn6803_18 (sample number 1), Elution: 53.816 to 54.463 min, Period: 1, Cycle(s): 899-900 (Experiment 2), 901-904 (Experiment 3)	IFTGELK%iTRAQ_8plex_Nterm:::::::iTRAQ_8plex_K:%sample_4%cmpd_238
5981	P73728	VRDESVPGPNPYR	3	10.3386	2.193e-23	1	597.266	1	iTRAQ_8plex_Nterm::::::::::::::	0.568	0.5182	0.6637	0.4268	0.5684	0.2564	File: Phospho_21.wiff, Sample: Phospho_21 (sample number 1), Elution: 20.796 to 21.34 min, Period: 1, Cycle(s): 540-545 (Experiment 3)	VRDESVPGPNPYR%iTRAQ_8plex_Nterm::::::::::::::%sample_5%cmpd_111
5981	P73728	WEDKTTEQIFGGK	3	5.55805	8.048e-07	1	817.692	1	iTRAQ_8plex_Nterm::::iTRAQ_8plex_K:::::::::iTRAQ_8plex_K:	0.7384	0.9223	1.6331	1.199	1.3823	1.3205	File: Phospho_23.wiff, Sample: Phospho_23 (sample number 1), Elution: 42.594 to 42.815 min, Period: 1, Cycle(s): 660-661 (Experiment 2), 658-659 (Experiment 3)	WEDKTTEQIFGGK%iTRAQ_8plex_Nterm::::iTRAQ_8plex_K:::::::::iTRAQ_8plex_K:%sample_6%cmpd_226
5982	P73728	VRDESVPGPNPYR	3	12.4	1.085e-33	1	597.416	1	iTRAQ_8plex_Nterm::::::::::::::	2.566	2.8057	4.031	2.5999	3.4735	2.7722	File: Phospho_Syn6803_22.wiff, Sample: Phospho_Syn6803_22 (sample number 1), Elution: 32.908 to 33.453 min, Period: 1, Cycle(s): 763-768 (Experiment 2)	VRDESVPGPNPYR%iTRAQ_8plex_Nterm::::::::::::::%sample_6%cmpd_143
5982	P73728	GAEAPGVSEPVK	3	9.21537	1.07e-18	1	583.75	0	iTRAQ_8plex_Nterm::::::::::::iTRAQ_8plex_K:	1.0747	1.2507	1.3325	1.0361	1.1996	0.8902	File: Phospho_Syn6803_16.wiff, Sample: Phospho_Syn6803_16 (sample number 1), Elution: 29.472 to 29.574 min, Period: 1, Cycle(s): 757-758 (Experiment 3)	GAEAPGVSEPVK%iTRAQ_8plex_Nterm::::::::::::iTRAQ_8plex_K:%sample_3%cmpd_120
5981	P73722	ILHQKPK	3	5.26464	7.655e-06	1	592.673	0	iTRAQ_8plex_Nterm:::::iTRAQ_8plex_K::iTRAQ_8plex_K:	1.2875	1.3931	2.1966	1.2661	0.3853	0.861	File: Phospho_29.wiff, Sample: Phospho_29 (sample number 1), Elution: 18.019 to 18.564 min, Period: 1, Cycle(s): 544-549 (Experiment 2)	ILHQKPK%iTRAQ_8plex_Nterm:::::iTRAQ_8plex_K::iTRAQ_8plex_K:%sample_9%cmpd_86
5982	P73722	ILHQKPK	3	5.10777	1.581e-05	1	592.811	0	iTRAQ_8plex_Nterm:::::iTRAQ_8plex_K::iTRAQ_8plex_K:	0.6486	0.6515	1.089	0.7291	0.2264	0.4645	File: Phospho_Syn6803_30.wiff, Sample: Phospho_Syn6803_30 (sample number 1), Elution: 32.999 to 33.101 min, Period: 1, Cycle(s): 862-863 (Experiment 3)	ILHQKPK%iTRAQ_8plex_Nterm:::::iTRAQ_8plex_K::iTRAQ_8plex_K:%sample_10%cmpd_157
5981	P73720	IGGVITELMLPTLPK	3	6.47009	5.436e-09	1	730.716	0	iTRAQ_8plex_Nterm:::::::::::::::iTRAQ_8plex_K:	0.1278	0.1141	0.2101	0.3309	0.1493	0.2806	File: Phospho_15.wiff, Sample: Phospho_15 (sample number 1), Elution: 81.396 to 81.958 min, Period: 1, Cycle(s): 3236-3237 (Experiment 2), 3239-3242 (Experiment 3)	IGGVITELMLPTLPK%iTRAQ_8plex_Nterm:::::::::::::::iTRAQ_8plex_K:%sample_2%cmpd_183
5982	P73720	ASPEAEYGLFQR	2	7.91746	6.666e-14	1	836.557	0	iTRAQ_8plex_Nterm:::::::::::::	0.2793	0.3043	0.7164	0.3694	0.7323	0.5902	File: Phospho_Syn6803_14.wiff, Sample: Phospho_Syn6803_14 (sample number 1), Elution: 48.054 to 48.157 min, Period: 1, Cycle(s): 893-894 (Experiment 3)	ASPEAEYGLFQR%iTRAQ_8plex_Nterm:::::::::::::%sample_2%cmpd_205
5982	P73720	LAPWQELTAEAFDPPER	3	5.42419	1.805e-06	1	758.845	0	iTRAQ_8plex_Nterm::::::::::::::::::	0.0331	0.0333	0.0525	0.0432	0.0819	0.0629	File: Phospho_Syn6803_10.wiff, Sample: Phospho_Syn6803_10 (sample number 1), Elution: 84.59 to 84.693 min, Period: 1, Cycle(s): 1220-1221 (Experiment 3)	LAPWQELTAEAFDPPER%iTRAQ_8plex_Nterm::::::::::::::::::%sample_0%cmpd_358
5982	P73704	AFSTVVCR	2	6.12574	1.805e-08	1	616.918	0	iTRAQ_8plex_Nterm:::::::MMTS::	2.6181	3.5523	3.9593	2.1394	1.5561	2.869	File: Phospho_Syn6803_16.wiff, Sample: Phospho_Syn6803_16 (sample number 1), Elution: 47.962 to 48.064 min, Period: 1, Cycle(s): 925-926 (Experiment 2)	AFSTVVCR%iTRAQ_8plex_Nterm:::::::MMTS::%sample_3%cmpd_216
5981	P73660	RTDLAVHSLK	3	5.10151	2.039e-05	1	583.304	1	iTRAQ_8plex_Nterm::::::::::iTRAQ_8plex_K:	0.0994	0.0618	0.0478	0.0863	0.053	0.0484	File: Phospho_29.wiff, Sample: Phospho_29 (sample number 1), Elution: 21.219 to 21.321 min, Period: 1, Cycle(s): 572-573 (Experiment 3)	RTDLAVHSLK%iTRAQ_8plex_Nterm::::::::::iTRAQ_8plex_K:%sample_9%cmpd_105
5982	P73660	EQGAGEILAEILAEAGR	3	10.065	3.273e-22	1	677.796	0	iTRAQ_8plex_Nterm::::::::::::::::::	0.0615	0.038	0.0716	0.0576	0.0482	0.0677	File: Phospho_Syn6803_12.wiff, Sample: Phospho_Syn6803_12 (sample number 1), Elution: 96.484 to 97.029 min, Period: 1, Cycle(s): 1322-1327 (Experiment 3)	EQGAGEILAEILAEAGR%iTRAQ_8plex_Nterm::::::::::::::::::%sample_1%cmpd_426
5981	P73643	VIPQPAETR	2	5.28734	2.172e-06	1	657.826	0	iTRAQ_8plex_Nterm::::::::::	0.8047	0.9937	1.9244	1.1702	0.8814	0.4595	File: Phospho_13.wiff, Sample: Phospho_13 (sample number 1), Elution: 21.915 to 22.46 min, Period: 1, Cycle(s): 826-831 (Experiment 2)	VIPQPAETR%iTRAQ_8plex_Nterm::::::::::%sample_1%cmpd_68
5982	P73643	VIPQPAETR	2	6.89168	1.296e-10	1	657.978	0	iTRAQ_8plex_Nterm::::::::::	2.8264	3.0196	5.7026	2.9069	2.5292	1.9884	File: Phospho_Syn6803_12.wiff, Sample: Phospho_Syn6803_12 (sample number 1), Elution: 28.773 to 29.215 min, Period: 1, Cycle(s): 714-715 (Experiment 2), 710-713 (Experiment 3)	VIPQPAETR%iTRAQ_8plex_Nterm::::::::::%sample_1%cmpd_121
5981	P73609	LTLIGELDGGTAPLFK	3	8.99555	1.352e-17	1	751.722	0	iTRAQ_8plex_Nterm::::::::::::::::iTRAQ_8plex_K:	0.1893	0.252	0.3868	0.3597	0.3323	0.1935	File: Phospho_15.wiff, Sample: Phospho_15 (sample number 1), Elution: 75.577 to 75.9 min, Period: 1, Cycle(s): 3087-3090 (Experiment 3)	LTLIGELDGGTAPLFK%iTRAQ_8plex_Nterm::::::::::::::::iTRAQ_8plex_K:%sample_2%cmpd_164
5981	P73609	EKIEEVAQAEISK	3	6.67232	1.133e-09	1	796.052	1	iTRAQ_8plex_Nterm::iTRAQ_8plex_K:::::::::::iTRAQ_8plex_K:	0.8804	1.1268	3.1898	1.5826	1.3342	1.2093	File: Phospho_21.wiff, Sample: Phospho_21 (sample number 1), Elution: 40.714 to 40.935 min, Period: 1, Cycle(s): 722-723 (Experiment 2), 720-721 (Experiment 3)	EKIEEVAQAEISK%iTRAQ_8plex_Nterm::iTRAQ_8plex_K:::::::::::iTRAQ_8plex_K:%sample_5%cmpd_215
5982	P73606	AVVGHNLK	3	8.262	7.091e-15	1	482.707	0	iTRAQ_8plex_Nterm::::::::iTRAQ_8plex_K:	0.3788	0.3852	0.9791	0.8538	0.7564	0.5806	File: Phospho_Syn6803_22.wiff, Sample: Phospho_Syn6803_22 (sample number 1), Elution: 30.354 to 30.456 min, Period: 1, Cycle(s): 739-740 (Experiment 3)	AVVGHNLK%iTRAQ_8plex_Nterm::::::::iTRAQ_8plex_K:%sample_6%cmpd_127
5982	P73606	ILHDAEQTIK	3	7.0297	9.211e-11	1	592.779	0	iTRAQ_8plex_Nterm::::::::::iTRAQ_8plex_K:	2.2631	2.663	6.5911	3.7752	3.671	2.8738	File: Phospho_Syn6803_22.wiff, Sample: Phospho_Syn6803_22 (sample number 1), Elution: 47.396 to 47.941 min, Period: 1, Cycle(s): 893-898 (Experiment 3)	ILHDAEQTIK%iTRAQ_8plex_Nterm::::::::::iTRAQ_8plex_K:%sample_6%cmpd_221
5982	P73605	HPGMIEEFVK	3	7.08557	7.408e-11	1	599.101	0	iTRAQ_8plex_Nterm::::::::::iTRAQ_8plex_K:	0.5918	0.7323	1.92	0.6955	0.872	1.1031	File: Phospho_Syn6803_22.wiff, Sample: Phospho_Syn6803_22 (sample number 1), Elution: 47.294 to 47.396 min, Period: 1, Cycle(s): 893-894 (Experiment 2)	HPGMIEEFVK%iTRAQ_8plex_Nterm::::::::::iTRAQ_8plex_K:%sample_6%cmpd_220
5981	P73603	KNYYLGLK	3	5.56835	1.492e-06	1	637.655	1	iTRAQ_8plex_Nterm:iTRAQ_8plex_K:::::::iTRAQ_8plex_K:	2.8211	3.1949	11.3457	6.038	6.0496	4.4307	File: Phospho_23.wiff, Sample: Phospho_23 (sample number 1), Elution: 31.527 to 32.072 min, Period: 1, Cycle(s): 560-561 (Experiment 2), 558-559, 562-563 (Experiment 3)	KNYYLGLK%iTRAQ_8plex_Nterm:iTRAQ_8plex_K:::::::iTRAQ_8plex_K:%sample_6%cmpd_168
5982	P73597	ILDLLDKYK	3	5.24797	4.613e-06	1	678.541	1	iTRAQ_8plex_Nterm:::::::iTRAQ_8plex_K::iTRAQ_8plex_K:	0.2367	0.4327	1.5809	0.4509	0.7082	0.4403	File: Phospho_Syn6803_22.wiff, Sample: Phospho_Syn6803_22 (sample number 1), Elution: 78.836 to 78.938 min, Period: 1, Cycle(s): 1179-1180 (Experiment 3)	ILDLLDKYK%iTRAQ_8plex_Nterm:::::::iTRAQ_8plex_K::iTRAQ_8plex_K:%sample_6%cmpd_374
5982	P73589	ALEELWLEVFK	3	6.76592	4.702e-10	1	662.491	0	iTRAQ_8plex_Nterm:::::::::::iTRAQ_8plex_K:	0.1657	0.1617	0.2675	0.1583	0.2216	0.1984	File: Phospho_Syn6803_18.wiff, Sample: Phospho_Syn6803_18 (sample number 1), Elution: 110.088 to 110.633 min, Period: 1, Cycle(s): 2279-2280 (Experiment 2), 2277-2278, 2281-2282 (Experiment 3)	ALEELWLEVFK%iTRAQ_8plex_Nterm:::::::::::iTRAQ_8plex_K:%sample_4%cmpd_464
[truncated: 484 more rows]

## Sheet: Decoy
Identification from decoy Synechocystis database (algorithm reversed on March 2010)
jobid	AC	sequence	charge	zscore	pvalue	is selected	moz	miss. cleav.	modif	113.2	114.2	115.2	116.2	117.2	118.2	spectra descr.	pm key
[truncated: 4 more rows]

## Sheet: False Discovery ID
Calculations for False Discovery Rate (Concatenated Target-Decoy Approach)
Database	Spectra
[truncated: 3 more rows]

## Sheet: Estimated Bio Variation
Estimation of Biological Variation (Peptide Level Quantification)
[truncated: 1,588 more rows]

[truncated: 3 more sheets: Correction Matrix Applied, uTRAQ Identifications, T-test result]
